# Supplementary material for: Single-cell transcriptome analyses reveal critical regulators of spermatogonial stem cell fate transitions
Source: BMC Genomics. 2024 Feb 3;25:138. doi: 10.1186/s12864-024-10072-0 (PMC10837949; doi:10.1186/s12864-024-10072-0)
Supplement: Supplementary file 3 — Supplementary Material 3 [file 12864_2024_10072_MOESM3_ESM.xlsx]

## Sheet: C9
Gene	Cluster	p_val	avg_logFC	pct.1	pct.2	p_val_adj
Ftl1	9	2.61e-85	1.29593	1	0.982	4.42e-81
Ptcra	9	3.72e-25	1.22751	0.603	0.232	6.29e-21
Stra8	9	3.38e-50	1.03703	0.863	0.378	5.73e-46
Rrm2b	9	1.33e-39	0.921781	0.815	0.367	2.25e-35
Bcl7c	9	3.12e-71	0.916574	1	0.747	5.28e-67
Gm13075	9	1.37e-72	0.899423	0.767	0.189	2.32e-68
Smagp	9	8.54e-77	0.881747	0.986	0.439	1.45e-72
Akr1b3	9	3e-63	0.875219	0.966	0.556	5.07e-59
Marcksl1	9	4.1e-68	0.859102	1	0.964	6.94e-64
Cox8a	9	6.46e-73	0.854917	1	0.959	1.09e-68
Uchl1	9	2.99e-69	0.832771	1	0.966	5.07e-65
Loxl2	9	6.65e-26	0.785581	0.541	0.19	1.13e-21
Tubb5	9	6.08e-73	0.784982	0.959	0.366	1.03e-68
Aes	9	1.71e-73	0.767686	0.952	0.36	2.9e-69
Polr2f	9	8.52e-71	0.75512	1	0.969	1.44e-66
Rcc2	9	1.92e-58	0.736035	1	0.838	3.25e-54
Rnd2	9	6.89e-75	0.727787	0.911	0.318	1.17e-70
Aldoa	9	4.43e-67	0.727205	0.89	0.288	7.5e-63
Crabp1	9	5.19e-56	0.720999	0.993	0.851	8.79e-52
Pgam1	9	6.23e-53	0.720145	0.966	0.657	1.06e-48
Romo1	9	1.97e-53	0.69975	1	0.784	3.34e-49
Dlk1	9	1.5e-149	0.690569	0.76	0.089	2.53e-145
Gm29666	9	1.36e-30	0.686532	0.767	0.34	2.3e-26
Prr5	9	1.16e-62	0.659957	0.925	0.378	1.96e-58
Ube2r2	9	6.7e-157	0.65574	0.76	0.08	1.13e-152
Srpk2	9	3.48e-108	0.65178	0.822	0.149	5.88e-104
Rras	9	1.23e-51	0.634798	0.89	0.408	2.08e-47
Camk2n1	9	9.12e-65	0.632768	0.829	0.236	1.54e-60
Dnmt3b	9	9.94e-55	0.631499	0.897	0.376	1.68e-50
Arhgef40	9	5.57e-25	0.626421	0.404	0.114	9.43e-21
Mmd	9	3.43e-51	0.624541	0.993	0.551	5.81e-47
Pou3f1	9	2.18e-61	0.612843	0.849	0.278	3.69e-57
Hspe1	9	1.22e-64	0.604159	1	0.992	2.07e-60
Gng13	9	3.36e-69	0.59802	0.801	0.226	5.68e-65
C1qtnf4	9	3.56e-44	0.58599	0.952	0.514	6.03e-40
Trim71	9	7.44e-127	0.584751	0.658	0.072	1.26e-122
Pbld2	9	6.18e-29	0.584222	0.432	0.117	1.05e-24
Mageb4	9	2.99e-40	0.581832	0.918	0.508	5.06e-36
Snhg9	9	9.95e-38	0.581452	0.938	0.577	1.69e-33
Polr2e	9	5.8e-45	0.578109	1	0.918	9.81e-41
Rab26os	9	8.59e-46	0.573424	0.842	0.334	1.45e-41
Reep5	9	8.88e-94	0.571528	0.76	0.14	1.5e-89
Gstm5	9	1.14e-42	0.568973	0.952	0.542	1.92e-38
Cox7c	9	2.2e-62	0.567005	1	0.996	3.72e-58
Rbp1	9	1.34e-75	0.565431	0.63	0.119	2.27e-71
1110008P14Rik	9	8.76e-40	0.564624	0.993	0.75	1.48e-35
2310039H08Rik	9	1.1e-78	0.557208	0.74	0.16	1.85e-74
Cdk6	9	1.91e-81	0.557177	0.74	0.154	3.23e-77
Mt1	9	1.69e-33	0.556531	1	0.937	2.85e-29
1810037I17Rik	9	1.02e-38	0.552454	0.986	0.725	1.73e-34
Ndufa7	9	5.56e-51	0.550322	1	0.97	9.41e-47
Fkbp9	9	9.69e-75	0.54896	0.801	0.201	1.64e-70
Sod1	9	1.03e-45	0.544894	1	0.889	1.74e-41
Mov10	9	3.02e-117	0.544517	0.808	0.126	5.11e-113
Foxp1	9	1.07e-46	0.544477	0.767	0.262	1.81e-42
Gsr	9	7.64e-40	0.542627	1	0.896	1.29e-35
Dph3	9	3.74e-35	0.540676	0.979	0.724	6.32e-31
Sohlh1	9	1.54e-28	0.537392	0.918	0.632	2.6e-24
Ppp1r14b	9	2.23e-37	0.536847	0.993	0.827	3.77e-33
Dstn	9	1.08e-43	0.536016	0.849	0.384	1.82e-39
Edf1	9	4.46e-45	0.534492	0.986	0.899	7.56e-41
Sox12	9	3.24e-64	0.532442	0.678	0.162	5.49e-60
Phf13	9	2.17e-37	0.529129	0.979	0.679	3.68e-33
Psme2	9	3.26e-33	0.528626	0.966	0.737	5.51e-29
Fdps	9	1.75e-32	0.52085	0.966	0.762	2.96e-28
Atp5g3	9	1.85e-28	0.520837	0.979	0.756	3.13e-24
Ndufa8	9	1.36e-35	0.519764	0.952	0.673	2.3e-31
Psmb3	9	3.69e-41	0.516352	0.986	0.945	6.25e-37
Ptov1	9	3.61e-39	0.515937	0.822	0.349	6.11e-35
Mvd	9	1.4e-49	0.515918	0.788	0.265	2.37e-45
Fasn	9	6.57e-55	0.515775	0.781	0.243	1.11e-50
Sepw1	9	1.23e-32	0.513712	0.986	0.819	2.09e-28
Rcan3	9	5.95e-69	0.512811	0.747	0.177	1.01e-64
Stmn1	9	1.52e-53	0.510677	0.993	0.989	2.58e-49
Eif5a	9	1.28e-56	0.508525	1	0.992	2.17e-52
Pcsk1n	9	1.18e-28	0.508476	0.925	0.686	2e-24
Psmg4	9	7.47e-36	0.507594	0.973	0.641	1.26e-31
Rab11fip4	9	2.94e-42	0.506411	0.829	0.342	4.98e-38
Mrpl14	9	3.39e-36	0.5053	0.856	0.424	5.73e-32
Ybx1	9	4.34e-44	0.50251	1	0.977	7.35e-40
Esd	9	1.86e-37	0.500069	0.986	0.82	3.14e-33
Nrtn	9	2.55e-48	0.495948	0.808	0.287	4.31e-44
Ypel3	9	1.71e-37	0.494763	0.863	0.409	2.89e-33
Asb9	9	2.37e-130	0.493616	0.61	0.06	4.02e-126
Gm2694	9	1.36e-34	0.493599	0.925	0.525	2.3e-30
Srsf9	9	2.15e-39	0.493044	0.993	0.933	3.63e-35
Fsd1	9	6.66e-51	0.492654	0.808	0.274	1.13e-46
Arpc1b	9	4.81e-36	0.491637	0.986	0.814	8.15e-32
Tead2	9	1.59e-113	0.489891	0.685	0.092	2.69e-109
Acly	9	4.93e-34	0.487623	0.884	0.465	8.35e-30
Hdac6	9	1.27e-32	0.487453	0.911	0.543	2.16e-28
Nhp2	9	1.68e-35	0.483722	1	0.898	2.84e-31
Camkk2	9	1.27e-69	0.483536	0.719	0.163	2.15e-65
Dusp9	9	2.18e-42	0.483122	0.774	0.3	3.7e-38
Zswim7	9	9.94e-32	0.479318	0.89	0.533	1.68e-27
Msi1	9	4.06e-54	0.479055	0.726	0.205	6.87e-50
Lmo1	9	2.24e-28	0.477927	0.918	0.567	3.78e-24
Anapc13	9	2.63e-40	0.477451	1	0.962	4.45e-36
Txnl4a	9	6.13e-33	0.476968	0.918	0.567	1.04e-28
Cnih2	9	2.96e-66	0.476735	0.658	0.143	5.01e-62
Isyna1	9	3.56e-32	0.472541	0.986	0.722	6.02e-28
Igsf3	9	4.93e-60	0.468997	0.705	0.177	8.35e-56
Dbi	9	1.06e-37	0.468731	0.993	0.968	1.79e-33
Mrpl37	9	8.28e-31	0.466213	0.945	0.587	1.4e-26
C1ql1	9	5.34e-80	0.463975	0.637	0.11	9.03e-76
Cyba	9	7.03e-62	0.463674	0.644	0.149	1.19e-57
Rangrf	9	1.48e-48	0.460769	0.76	0.239	2.51e-44
Eno1	9	4.24e-33	0.460159	0.822	0.386	7.18e-29
Slc25a39	9	1.91e-26	0.459794	0.89	0.559	3.23e-22
Ufc1	9	1.05e-33	0.458334	0.829	0.367	1.78e-29
Siva1	9	2.74e-37	0.457907	0.993	0.951	4.64e-33
Arf5	9	2.97e-32	0.453722	0.979	0.858	5.02e-28
Usmg5	9	1.17e-42	0.448536	1	0.987	1.98e-38
Scap	9	4.89e-31	0.446891	0.822	0.377	8.27e-27
Iah1	9	1.93e-33	0.446696	0.973	0.802	3.26e-29
Cks2	9	4.22e-18	0.44659	0.973	0.719	7.14e-14
2900093K20Rik	9	6.62e-49	0.446302	0.637	0.171	1.12e-44
Ptp4a3	9	3.58e-29	0.444878	0.932	0.574	6.06e-25
Tsc22d4	9	5.22e-32	0.443696	0.904	0.487	8.84e-28
Mex3a	9	1.09e-40	0.442022	0.705	0.246	1.85e-36
Tceb2	9	4.64e-55	0.439619	1	0.997	7.86e-51
Jund	9	7.2e-30	0.439395	1	0.871	1.22e-25
Cecr2	9	4.92e-25	0.438711	0.897	0.563	8.33e-21
Drap1	9	4.1e-31	0.438129	0.993	0.871	6.94e-27
Ski	9	1.73e-49	0.436109	0.788	0.247	2.93e-45
Uqcr10	9	7.35e-28	0.432829	0.993	0.884	1.24e-23
Eva1b	9	2.83e-35	0.431498	0.753	0.294	4.79e-31
Vars	9	1.97e-26	0.429315	0.945	0.719	3.33e-22
RP23-4H17.3	9	1.96e-08	0.429011	0.267	0.105	0.000331739
3010003L21Rik	9	1.5e-55	0.428232	0.678	0.168	2.55e-51
Gm5617	9	5.24e-48	0.427287	0.767	0.236	8.88e-44
Pfdn6	9	2.97e-27	0.427001	0.986	0.905	5.02e-23
Rexo2	9	8.73e-28	0.426021	0.884	0.518	1.48e-23
Alad	9	4.81e-23	0.42507	0.932	0.729	8.14e-19
Ralbp1	9	1.33e-24	0.420776	0.973	0.842	2.25e-20
Timm8b	9	1.94e-28	0.419691	0.986	0.884	3.28e-24
Atxn7l3b	9	6.5e-27	0.419637	0.925	0.58	1.1e-22
Eif4ebp1	9	6.15e-26	0.419414	0.966	0.8	1.04e-21
Phb	9	3.95e-27	0.418949	0.952	0.74	6.69e-23
Mycbp	9	4.4e-29	0.41779	0.993	0.905	7.46e-25
Sf3b5	9	9.74e-25	0.414712	0.952	0.788	1.65e-20
Aldoc	9	4.08e-60	0.414674	0.637	0.138	6.91e-56
Pkm	9	9.34e-29	0.414066	0.822	0.412	1.58e-24
Ttc9c	9	1.91e-39	0.413568	0.685	0.225	3.24e-35
Cdk4	9	1.62e-21	0.412942	0.856	0.604	2.75e-17
Jarid2	9	2.52e-27	0.41292	0.815	0.418	4.27e-23
mt-Nd3	9	1.64e-29	0.412414	1	0.983	2.78e-25
Pigx	9	5.09e-26	0.411711	0.856	0.477	8.61e-22
Mt2	9	7.93e-24	0.410467	1	0.978	1.34e-19
D16Ertd472e	9	1.9e-46	0.41009	0.685	0.204	3.21e-42
Atp6v1f	9	8.05e-32	0.409784	0.993	0.929	1.36e-27
Dpp3	9	7.96e-27	0.407412	0.863	0.491	1.35e-22
Hes1	9	2.75e-51	0.406988	0.568	0.128	4.66e-47
Prdx6	9	3.8e-27	0.40474	0.849	0.509	6.44e-23
Rest	9	1.13e-21	0.403453	0.911	0.554	1.91e-17
Ehmt2	9	2.15e-28	0.401895	0.925	0.502	3.64e-24
Nr2c2ap	9	5.95e-34	0.400668	0.781	0.315	1.01e-29
Ccnd3	9	3.17e-36	0.399909	0.74	0.273	5.36e-32
Serpine2	9	1.42e-33	0.398879	0.753	0.284	2.4e-29
Ndufb11	9	3.8e-29	0.398623	0.788	0.353	6.43e-25
Spg21	9	3.58e-53	0.39796	0.616	0.14	6.07e-49
Myh6	9	9.57e-54	0.397545	0.61	0.143	1.62e-49
Gas2l1	9	2.84e-39	0.396647	0.603	0.182	4.81e-35
Ndufa2	9	2.2e-40	0.396438	1	0.99	3.73e-36
Hk2	9	2.43e-81	0.395923	0.5	0.065	4.11e-77
Polr1c	9	4.79e-22	0.395919	0.904	0.689	8.1e-18
Me2	9	5.22e-22	0.39586	0.884	0.531	8.84e-18
Higd2a	9	7.58e-26	0.395745	0.938	0.72	1.28e-21
Serf1	9	3.8e-18	0.395006	0.63	0.317	6.44e-14
Mpped2	9	5.92e-23	0.393301	0.74	0.384	1e-18
Baz1b	9	6.57e-21	0.392977	0.897	0.59	1.11e-16
Fis1	9	8.45e-26	0.39063	1	0.729	1.43e-21
Hras	9	1.17e-25	0.390559	0.966	0.742	1.98e-21
Mea1	9	3.8e-25	0.388457	0.959	0.771	6.44e-21
Ndufb9	9	1.94e-40	0.388333	1	0.997	3.29e-36
Dppa5a	9	1.01e-41	0.388017	0.541	0.14	1.7e-37
Rps2	9	8.84e-52	0.387127	1	1	1.5e-47
Zmat5	9	2.22e-37	0.387048	0.726	0.267	3.76e-33
Smim4	9	1.95e-31	0.386591	0.808	0.334	3.3e-27
Ndufs6	9	4.14e-24	0.386218	1	0.882	7.02e-20
Mrps16	9	4.9e-28	0.386126	0.986	0.916	8.29e-24
Pabpc4	9	1.09e-28	0.385463	0.767	0.347	1.85e-24
Ptprf	9	2.41e-18	0.384729	0.849	0.579	4.07e-14
Psmd2	9	2.96e-25	0.384485	1	0.935	5.01e-21
Lhx8	9	5.23e-121	0.383738	0.575	0.056	8.86e-117
Trnp1	9	6.61e-38	0.383558	0.74	0.261	1.12e-33
Psenen	9	1.63e-21	0.383339	0.966	0.811	2.75e-17
Sertad4	9	2.67e-51	0.383207	0.63	0.157	4.52e-47
Clic4	9	9.12e-46	0.38292	0.658	0.183	1.54e-41
Lats2	9	2.5e-35	0.382914	0.705	0.252	4.24e-31
Fbl	9	1.75e-27	0.381269	1	0.937	2.97e-23
Dlgap4	9	2.52e-59	0.380627	0.493	0.086	4.27e-55
Gnb2	9	2.46e-22	0.380578	0.945	0.765	4.16e-18
Rpl39l	9	3.64e-27	0.380408	1	0.897	6.16e-23
Dicer1	9	1.55e-20	0.380379	0.815	0.464	2.62e-16
Prr7	9	4.15e-84	0.377392	0.568	0.08	7.02e-80
Cox17	9	1.01e-22	0.376962	0.938	0.727	1.71e-18
Zfp428	9	2.32e-21	0.376375	0.849	0.546	3.93e-17
2410015M20Rik	9	2.71e-24	0.375619	0.959	0.874	4.59e-20
Cisd3	9	1.13e-50	0.37554	0.582	0.138	1.91e-46
Snhg20	9	1.63e-41	0.375043	0.664	0.203	2.76e-37
Ptp4a2	9	5.22e-23	0.374885	0.959	0.753	8.83e-19
Fbn2	9	2.3e-79	0.374761	0.568	0.084	3.9e-75
Txnrd3	9	1.97e-24	0.374692	0.795	0.401	3.34e-20
Comt	9	1.38e-25	0.373923	0.795	0.395	2.34e-21
Ubtf	9	7.06e-21	0.373696	0.897	0.7	1.19e-16
Kit	9	2.7e-22	0.373688	0.801	0.419	4.58e-18
1700016K19Rik	9	3.52e-77	0.373371	0.541	0.08	5.96e-73
Ost4	9	5.66e-27	0.372891	1	0.95	9.59e-23
Pafah1b3	9	1.21e-21	0.370981	0.966	0.808	2.05e-17
Rplp0	9	3.02e-47	0.370432	1	1	5.11e-43
Bahcc1	9	9.74e-41	0.37029	0.637	0.19	1.65e-36
Celf2	9	6.46e-21	0.369105	0.801	0.444	1.09e-16
Psph	9	1.51e-19	0.367929	0.863	0.542	2.56e-15
Tmem258	9	1.71e-28	0.367203	0.993	0.953	2.89e-24
Mybbp1a	9	1.8e-27	0.36704	0.733	0.321	3.05e-23
Mdh2	9	3.17e-25	0.366492	1	0.964	5.37e-21
Nap1l1	9	3.63e-29	0.366359	1	0.975	6.15e-25
Tmem57	9	5.28e-21	0.366106	0.959	0.767	8.94e-17
Hmga1	9	5.62e-24	0.365594	0.829	0.457	9.52e-20
Akt1	9	2.31e-28	0.364832	0.76	0.347	3.9e-24
Zrsr2	9	1.83e-23	0.363513	1	0.918	3.1e-19
Mif	9	4.86e-36	0.363333	1	0.997	8.23e-32
Cxxc5	9	1.04e-42	0.362589	0.562	0.147	1.76e-38
Hdgf	9	2e-21	0.361763	1	0.93	3.38e-17
Irf2bpl	9	1.16e-35	0.361592	0.637	0.202	1.97e-31
Chchd2	9	3.2e-40	0.360782	1	0.995	5.43e-36
Lsm4	9	2.15e-31	0.360328	1	0.989	3.64e-27
Mdn1	9	2.37e-20	0.360232	0.897	0.578	4.01e-16
2810001G20Rik	9	6.08e-45	0.359296	0.527	0.125	1.03e-40
Midn	9	6.9e-45	0.359162	0.562	0.138	1.17e-40
Mrps5	9	6.79e-19	0.35698	0.952	0.723	1.15e-14
Ndufc2	9	3.32e-24	0.355833	0.993	0.931	5.62e-20
Mex3d	9	3.94e-39	0.355447	0.623	0.186	6.67e-35
Ndufb10	9	8.04e-22	0.355218	0.973	0.832	1.36e-17
Gatad2a	9	3.14e-20	0.354752	0.89	0.579	5.32e-16
Pramef12	9	2.3e-83	0.353354	0.541	0.072	3.89e-79
Bola2	9	1.52e-16	0.352957	0.986	0.933	2.57e-12
Snf8	9	1.16e-26	0.352371	0.993	0.956	1.96e-22
Mafg	9	5.22e-14	0.351641	0.719	0.45	8.84e-10
Aprt	9	4.72e-21	0.350871	0.966	0.8	8e-17
Galk1	9	3.26e-16	0.350065	0.959	0.88	5.51e-12
Gnas	9	3.48e-50	0.349091	0.5	0.101	5.89e-46
1810022K09Rik	9	3.81e-15	0.348423	0.87	0.594	6.46e-11
Cnp	9	3.42e-63	0.347654	0.521	0.091	5.79e-59
Ndrg4	9	3.73e-22	0.347323	0.733	0.353	6.32e-18
Cox6a1	9	2.93e-35	0.347024	1	0.996	4.96e-31
Mrpl2	9	1.49e-19	0.346279	0.966	0.772	2.52e-15
Hyal2	9	3.4e-27	0.345896	0.685	0.269	5.76e-23
Nfe2l1	9	1.14e-22	0.345512	0.801	0.421	1.93e-18
Fdx1	9	2.8e-18	0.345315	0.829	0.518	4.74e-14
Mars	9	6.53e-15	0.344158	0.904	0.692	1.11e-10
Akap17b	9	1.15e-26	0.343517	0.699	0.302	1.95e-22
9130401M01Rik	9	3.07e-18	0.343068	0.897	0.6	5.2e-14
Sox3	9	9.81e-29	0.342391	0.705	0.284	1.66e-24
Ddah1	9	1.46e-93	0.342073	0.425	0.038	2.48e-89
Josd1	9	3.75e-24	0.3408	0.692	0.313	6.35e-20
Gcat	9	1.43e-15	0.34019	0.925	0.692	2.42e-11
mt-Nd1	9	3.32e-35	0.339617	1	1	5.62e-31
Ccdc167	9	1.61e-33	0.33959	0.678	0.235	2.72e-29
Brd3	9	4.92e-16	0.33882	0.925	0.745	8.33e-12
Gng5	9	5.42e-44	0.338716	0.993	0.998	9.18e-40
Svbp	9	1.68e-22	0.338048	0.986	0.915	2.84e-18
Ascl2	9	2.91e-36	0.337935	0.616	0.189	4.93e-32
Ccnd2	9	7.07e-38	0.337485	0.295	0.046	1.2e-33
Lamtor4	9	2.2e-18	0.337082	0.952	0.788	3.72e-14
Vat1	9	3.95e-18	0.336447	0.74	0.426	6.69e-14
Guk1	9	3.26e-20	0.334693	1	0.853	5.51e-16
Mrpl46	9	3.9e-19	0.33396	0.897	0.687	6.61e-15
Psma5	9	2.35e-20	0.331995	0.979	0.893	3.97e-16
Anapc11	9	1.78e-20	0.32948	1	0.891	3.01e-16
Tnrc6c	9	6.97e-15	0.328024	0.973	0.782	1.18e-10
Rabep1	9	2.53e-22	0.326891	0.548	0.215	4.29e-18
Prok2	9	2.98e-174	0.326726	0.425	0.016	5.05e-170
Homer2	9	3.14e-31	0.326663	0.575	0.191	5.32e-27
Piwil2	9	4.29e-18	0.326198	0.664	0.341	7.26e-14
Rps21	9	5.99e-43	0.326178	1	0.999	1.01e-38
1810043H04Rik	9	2.65e-16	0.326109	0.966	0.871	4.48e-12
BC051226	9	1.04e-22	0.325153	0.712	0.324	1.76e-18
Gsto1	9	2.2e-48	0.323026	0.548	0.118	3.72e-44
Serf2	9	3.57e-43	0.322395	1	0.999	6.04e-39
Nedd8	9	5.08e-26	0.321726	0.993	0.954	8.6e-22
Sall4	9	9.32e-36	0.320462	0.61	0.181	1.58e-31
Timm13	9	4.15e-16	0.320216	0.979	0.896	7.02e-12
Bax	9	3.74e-20	0.318938	0.993	0.95	6.33e-16
Ndufv3	9	2.35e-13	0.318546	0.76	0.51	3.97e-09
Rbfa	9	2.01e-17	0.317798	0.904	0.594	3.4e-13
Crip2	9	1.72e-15	0.31776	0.911	0.75	2.92e-11
Tubb4b	9	8.49e-20	0.317518	1	0.988	1.44e-15
Gm8730	9	6.71e-22	0.316666	0.993	0.974	1.14e-17
Ddx41	9	3.19e-19	0.316472	0.836	0.471	5.4e-15
mt-Cytb	9	7.52e-36	0.316459	1	1	1.27e-31
Skp1a	9	9.33e-21	0.315863	0.993	0.918	1.58e-16
Shfm1	9	1.22e-21	0.315616	1	0.988	2.06e-17
Msl1	9	2.77e-18	0.315595	0.795	0.442	4.7e-14
Zfp292	9	2.34e-13	0.314368	0.815	0.551	3.97e-09
Psme1	9	2.36e-13	0.314011	0.808	0.627	4e-09
Nans	9	3.87e-17	0.31344	0.938	0.724	6.56e-13
B230312C02Rik	9	2.6e-07	0.313287	0.11	0.031	0.00439397
Chd4	9	3.98e-16	0.311962	0.932	0.813	6.74e-12
Srrm2	9	5.65e-19	0.311747	1	0.975	9.57e-15
Calm2	9	1.92e-22	0.311551	1	0.997	3.25e-18
Map1s	9	5.26e-19	0.311538	0.705	0.341	8.9e-15
Crlf1	9	3.44e-15	0.311218	0.904	0.692	5.82e-11
0610010K14Rik	9	7.16e-17	0.310763	0.986	0.887	1.21e-12
Jade2	9	8.55e-39	0.309681	0.445	0.099	1.45e-34
Enah	9	2.94e-18	0.309547	0.938	0.708	4.98e-14
Tbcb	9	1.53e-19	0.308438	0.993	0.908	2.59e-15
Rbbp6	9	1.04e-15	0.307698	0.959	0.736	1.76e-11
Tle3	9	8.86e-17	0.307673	0.678	0.344	1.5e-12
Dnaja2	9	5.02e-17	0.307228	0.986	0.929	8.5e-13
Rnf7	9	3.25e-23	0.306675	1	0.969	5.5e-19
Sub1	9	5.51e-31	0.306082	1	0.999	9.32e-27
Slc27a3	9	3.66e-34	0.306039	0.507	0.139	6.2e-30
Higd1a	9	1.24e-21	0.306002	1	0.976	2.09e-17
Grb10	9	5.94e-43	0.30576	0.568	0.143	1.01e-38
1500015A07Rik	9	1.17e-27	0.305737	0.596	0.208	1.99e-23
1700008J07Rik	9	2.53e-37	0.305375	0.432	0.099	4.29e-33
Atp5o	9	1.04e-25	0.304839	1	0.978	1.77e-21
Knop1	9	1.42e-14	0.30457	0.877	0.675	2.4e-10
Chchd4	9	1.12e-12	0.304408	0.911	0.666	1.89e-08
Chtf8	9	2.18e-39	0.303165	0.555	0.144	3.68e-35
Pdcd11	9	1.42e-13	0.302588	0.959	0.713	2.4e-09
Aifm3	9	5.31e-22	0.302349	0.699	0.311	8.98e-18
Cox5b	9	3.27e-32	0.301754	1	0.998	5.53e-28
Chmp4b	9	1.76e-16	0.301445	0.986	0.896	2.98e-12
Igf2bp1	9	1.12e-15	0.301375	0.767	0.448	1.9e-11
Pcbd2	9	2.36e-25	0.301372	0.562	0.206	4e-21
Mvb12a	9	2.48e-26	0.300596	0.705	0.291	4.2e-22
Hnrnpa0	9	1.69e-20	0.299008	0.705	0.347	2.86e-16
Mtx1	9	4.14e-13	0.298859	0.89	0.635	7e-09
Tsc22d3	9	3.76e-15	0.29875	0.979	0.91	6.36e-11
Rab35	9	7.05e-21	0.298715	0.623	0.28	1.19e-16
Gm16286	9	1.97e-22	0.298307	0.644	0.277	3.33e-18
2010107E04Rik	9	3.83e-29	0.297837	1	0.998	6.49e-25
mt-Co3	9	8.98e-41	0.297712	1	1	1.52e-36
Mbtd1	9	1.24e-13	0.296248	0.808	0.502	2.09e-09
Ywhaz	9	3.73e-15	0.296178	0.856	0.601	6.31e-11
Sdhaf4	9	2.36e-15	0.295695	0.863	0.605	4e-11
Espn	9	8.81e-27	0.295117	0.616	0.224	1.49e-22
Rac3	9	1.78e-60	0.295008	0.466	0.073	3.02e-56
Dohh	9	1.65e-13	0.294849	0.932	0.712	2.79e-09
Wdr89	9	1.47e-28	0.294376	1	0.998	2.49e-24
Tex264	9	2.49e-17	0.294293	0.788	0.432	4.21e-13
Unc119	9	2.99e-13	0.29425	0.767	0.503	5.06e-09
Mfsd11	9	5.78e-34	0.294218	0.637	0.2	9.79e-30
2010320M18Rik	9	4.24e-24	0.294124	0.63	0.25	7.18e-20
Fkbp4	9	1.8e-18	0.292295	0.993	0.965	3.05e-14
Lgalsl	9	1.25e-66	0.291732	0.418	0.055	2.11e-62
D030056L22Rik	9	5.89e-12	0.291685	0.89	0.72	9.97e-08
Ckap4	9	1.2e-16	0.291531	0.753	0.416	2.03e-12
mt-Co2	9	1.21e-37	0.290735	1	1	2.05e-33
Gtf2i	9	6.94e-24	0.290433	0.664	0.27	1.17e-19
Ankrd11	9	5.78e-10	0.289846	0.973	0.886	9.79e-06
Lsm10	9	3.13e-27	0.289657	0.726	0.286	5.31e-23
Mien1	9	3.32e-16	0.289371	0.973	0.833	5.62e-12
Msmo1	9	9.95e-19	0.289028	0.705	0.317	1.68e-14
Chd3os	9	5.37e-14	0.288822	0.959	0.773	9.1e-10
Arpc5	9	7.41e-14	0.288797	0.966	0.778	1.26e-09
Arpc1a	9	2.79e-15	0.288773	0.993	0.906	4.73e-11
1500011B03Rik	9	6.13e-18	0.288746	0.781	0.401	1.04e-13
Tcf7	9	7.44e-16	0.288372	0.671	0.356	1.26e-11
Map1lc3b	9	3.24e-19	0.287964	1	0.955	5.48e-15
Dpm3	9	2.78e-16	0.287872	0.842	0.54	4.71e-12
Scaf11	9	1.51e-15	0.287614	0.986	0.858	2.55e-11
Cacul1	9	3.75e-17	0.287557	0.795	0.447	6.34e-13
Zdhhc16	9	1.02e-19	0.287326	0.658	0.29	1.73e-15
Tmem160	9	8.34e-26	0.28636	0.527	0.178	1.41e-21
Phgdh	9	1.44e-14	0.286146	0.767	0.45	2.44e-10
Prr14l	9	1.18e-73	0.285911	0.452	0.057	2e-69
Prdx2	9	2.05e-19	0.28579	0.747	0.368	3.48e-15
Cad	9	5.17e-24	0.285513	0.644	0.265	8.75e-20
Map4	9	1.49e-21	0.283605	0.664	0.285	2.52e-17
Pdcd6	9	3.44e-15	0.282955	0.925	0.683	5.83e-11
Mrpl54	9	8.19e-15	0.282809	0.993	0.924	1.39e-10
Ncor2	9	6.94e-27	0.282385	0.555	0.19	1.18e-22
Mrps12	9	2.9e-14	0.282331	0.959	0.754	4.91e-10
Eny2	9	1.35e-13	0.281423	0.952	0.779	2.28e-09
Cenpw	9	4.08e-12	0.281047	0.945	0.791	6.91e-08
Psmb6	9	3.21e-15	0.280837	0.993	0.95	5.44e-11
Kif26a	9	3.87e-59	0.280524	0.39	0.053	6.56e-55
Ehd1	9	2.43e-13	0.280214	0.877	0.687	4.11e-09
Fam69b	9	3.75e-16	0.28017	0.705	0.377	6.35e-12
Arhgdig	9	5.01e-14	0.280054	0.877	0.661	8.49e-10
Gjc1	9	7.64e-13	0.279407	0.856	0.585	1.29e-08
Ap1s1	9	8.93e-13	0.277851	0.801	0.532	1.51e-08
Hmga1-rs1	9	1.54e-15	0.277744	0.719	0.415	2.61e-11
Mrpl34	9	1.79e-12	0.276823	0.712	0.445	3.02e-08
Emc6	9	4.08e-14	0.276689	0.993	0.906	6.91e-10
Cdc14b	9	3.37e-26	0.276658	0.418	0.122	5.71e-22
Mrps18a	9	2.2e-18	0.276022	0.582	0.258	3.72e-14
C330006A16Rik	9	2.05e-34	0.275906	0.473	0.12	3.48e-30
Cdc34	9	3.38e-15	0.275526	0.979	0.872	5.72e-11
Sox4	9	1.17e-14	0.275432	0.815	0.485	1.99e-10
Ptprs	9	1.71e-14	0.275119	0.719	0.406	2.89e-10
Senp3	9	6.56e-15	0.274721	0.884	0.604	1.11e-10
Llgl1	9	1.14e-18	0.273372	0.616	0.278	1.94e-14
Scand1	9	1.99e-16	0.273188	0.89	0.56	3.37e-12
Swi5	9	1.52e-18	0.272773	1	0.974	2.58e-14
Eef2k	9	2.04e-20	0.272756	0.664	0.297	3.45e-16
Ube2o	9	5.24e-13	0.272604	0.808	0.527	8.88e-09
Sin3a	9	2.52e-12	0.272485	0.733	0.446	4.27e-08
Dguok	9	1.11e-15	0.272204	0.733	0.406	1.87e-11
Cox6b1	9	3.83e-22	0.27217	1	0.991	6.48e-18
0610012G03Rik	9	3.94e-13	0.271724	0.918	0.633	6.67e-09
Atic	9	7.53e-15	0.271403	0.788	0.486	1.27e-10
Nmt2	9	2.14e-17	0.271313	1	0.975	3.63e-13
Prss36	9	1.13e-19	0.271161	0.596	0.259	1.91e-15
Afp	9	5.72e-42	0.270327	0.473	0.099	9.69e-38
Taf5l	9	4.11e-23	0.269996	0.548	0.203	6.95e-19
Erdr1	9	1.61e-07	0.269707	0.836	0.66	0.00271898
Rbfox2	9	2.29e-17	0.269059	0.623	0.289	3.88e-13
Slc7a5	9	3.46e-14	0.268375	0.781	0.481	5.86e-10
Park7	9	7.87e-19	0.268367	1	0.977	1.33e-14
Acot13	9	2.21e-32	0.268253	0.452	0.115	3.74e-28
Nubp2	9	3.95e-21	0.268236	0.671	0.284	6.7e-17
Nefh	9	1.04e-25	0.267003	0.507	0.168	1.76e-21
Snx6	9	8.44e-15	0.266771	0.747	0.406	1.43e-10
Mtch1	9	6.83e-14	0.266331	0.795	0.48	1.16e-09
Ppib	9	2.61e-12	0.266214	0.966	0.865	4.42e-08
Rbx1	9	2.14e-20	0.266047	0.993	0.985	3.62e-16
Rpl19	9	1.22e-33	0.265976	1	0.999	2.07e-29
Nop10	9	4.56e-13	0.265829	0.986	0.936	7.73e-09
Gmnn	9	1.55e-12	0.265523	0.986	0.901	2.62e-08
Ubxn6	9	4.4e-11	0.265399	0.836	0.62	7.44e-07
Trip12	9	5.29e-11	0.265396	0.863	0.627	8.96e-07
Dnajb4	9	2.5e-15	0.265168	0.61	0.307	4.23e-11
Camsap1	9	1.13e-17	0.26509	0.658	0.306	1.91e-13
Lsm7	9	1.87e-16	0.264281	0.986	0.93	3.17e-12
Fbxl19	9	2.58e-23	0.263456	0.527	0.185	4.37e-19
Rab33b	9	6.41e-07	0.263364	0.432	0.251	0.0108464
mt-Co1	9	2.17e-28	0.263347	1	1	3.68e-24
Dcaf4	9	7.98e-13	0.263133	0.767	0.464	1.35e-08
Hmgn1	9	1.01e-21	0.262364	1	0.998	1.71e-17
Morn2	9	3.82e-33	0.262241	0.521	0.143	6.46e-29
Ubfd1	9	1.43e-09	0.262165	0.89	0.699	2.41e-05
Epb41l3	9	1.12e-37	0.261707	0.493	0.119	1.9e-33
Atp5g1	9	1.95e-18	0.261451	0.993	0.987	3.29e-14
Ung	9	9.87e-11	0.261386	0.966	0.763	1.67e-06
Ldb1	9	2.32e-15	0.261352	0.637	0.317	3.92e-11
Coa7	9	1.48e-12	0.261159	0.699	0.441	2.51e-08
RP23-53O7.2	9	6.33e-77	0.261017	0.404	0.043	1.07e-72
Gnb1	9	3e-15	0.260919	1	0.966	5.08e-11
mt-Nd2	9	1.5e-19	0.260642	1	0.996	2.54e-15
Nfib	9	1.2e-94	0.260134	0.322	0.02	2.03e-90
Sohlh2	9	4.72e-20	0.260119	0.616	0.259	7.99e-16
Snrpd2	9	1.33e-22	0.25943	1	0.992	2.25e-18
Polr3h	9	7.82e-14	0.259212	0.842	0.56	1.32e-09
Sec61g	9	4.84e-21	0.259041	1	0.993	8.2e-17
Foxn3	9	3.59e-14	0.25789	0.712	0.38	6.08e-10
Ass1	9	1.63e-34	0.257744	0.473	0.119	2.77e-30
Taldo1	9	1.93e-12	0.256859	0.986	0.867	3.28e-08
Map1lc3a	9	1.2e-09	0.256816	0.959	0.815	2.03e-05
3110062M04Rik	9	1.45e-31	0.256716	0.452	0.117	2.46e-27
Rps23	9	3.01e-27	0.2566	1	1	5.1e-23
Cyhr1	9	3.4e-11	0.256462	0.753	0.503	5.76e-07
Rcor2	9	1.14e-11	0.256282	0.842	0.598	1.93e-07
Iars2	9	6.75e-22	0.256155	0.466	0.162	1.14e-17
Chchd1	9	6.71e-12	0.255838	0.616	0.35	1.14e-07
Zfp318	9	8.75e-12	0.255524	0.849	0.6	1.48e-07
Gm1673	9	1.59e-14	0.255463	0.986	0.96	2.69e-10
Chmp1a	9	9.72e-13	0.255369	0.952	0.76	1.65e-08
Mettl9	9	3.88e-14	0.255307	0.904	0.601	6.58e-10
Eif3b	9	3.5e-13	0.254633	0.945	0.799	5.93e-09
Cetn2	9	1.11e-11	0.254569	0.877	0.603	1.89e-07
Ppp4r1	9	9.74e-22	0.253616	0.452	0.152	1.65e-17
Atp5j2	9	6.82e-19	0.252881	0.993	0.988	1.15e-14
1700037H04Rik	9	2.83e-11	0.252577	0.815	0.568	4.8e-07
mt-Nd4l	9	7.83e-12	0.25248	0.788	0.523	1.33e-07
Usp34	9	4.68e-09	0.251676	0.986	0.958	7.92e-05
Scp2	9	1.21e-11	0.251238	0.842	0.584	2.05e-07
0610007P14Rik	9	4.83e-10	0.25091	0.945	0.792	8.18e-06
1110008F13Rik	9	2.59e-12	0.250733	0.945	0.803	4.39e-08
Dynll1	9	3.25e-20	0.25072	1	0.995	5.5e-16
2610507B11Rik	9	7.39e-17	0.250274	0.671	0.315	1.25e-12
Vcp	9	1.31e-13	0.250001	0.993	0.954	2.21e-09
Psmd11	9	1.76e-11	-0.250023	0.973	0.958	2.98e-07
Fxr1	9	1.78e-09	-0.250083	0.822	0.836	3.02e-05
Spast	9	5.1e-08	-0.250234	0.61	0.679	0.000862642
Mis18a	9	2.36e-08	-0.250562	0.664	0.765	0.000399356
Vdac3	9	9.89e-11	-0.25058	0.959	0.935	1.67e-06
Emc3	9	3.78e-08	-0.250626	0.678	0.765	0.000640107
Ccnh	9	5.42e-08	-0.25111	0.788	0.792	0.000917471
Atg12	9	5.81e-08	-0.251235	0.562	0.696	0.000983319
Smap1	9	3.39e-10	-0.251617	0.932	0.923	5.74e-06
2022-09-15	9	5.37e-09	-0.251738	0.877	0.902	9.08e-05
Sgf29	9	2.8e-08	-0.251765	0.356	0.533	0.000474471
Rufy3	9	7.75e-10	-0.251904	0.13	0.355	1.31e-05
Ublcp1	9	7.21e-08	-0.252242	0.479	0.621	0.00122082
Tmem33	9	4.75e-09	-0.252689	0.596	0.686	8.05e-05
Mrps35	9	2.11e-08	-0.252716	0.589	0.686	0.000357329
Gadd45a	9	5.76e-08	-0.252944	0.397	0.55	0.00097474
Rpl31	9	5.7e-20	-0.253036	1	1	9.65e-16
Cntrl	9	4.29e-09	-0.253052	0.479	0.639	7.26e-05
Tmem9b	9	8.26e-08	-0.253774	0.63	0.678	0.00139904
Rpn2	9	5.41e-08	-0.253883	0.836	0.856	0.000916617
Pla2g12a	9	2.87e-08	-0.254305	0.795	0.84	0.00048572
Mrpl13	9	1.94e-09	-0.254447	0.774	0.846	3.28e-05
Rer1	9	1.21e-09	-0.254523	0.897	0.885	2.05e-05
Yipf6	9	6.71e-09	-0.255104	0.233	0.439	0.000113589
2022-03-06	9	1.16e-09	-0.255453	0.212	0.426	1.97e-05
Arl2	9	3.1e-08	-0.25546	0.527	0.629	0.00052468
Scmh1	9	6.13e-08	-0.255473	0.308	0.469	0.00103855
Atpaf1	9	1.91e-07	-0.255496	0.425	0.556	0.00322583
Med19	9	4.3e-08	-0.255651	0.692	0.739	0.000727894
Atp6v1c1	9	1.1e-08	-0.255942	0.514	0.665	0.000185386
Sycp2	9	1.33e-09	-0.256364	0.185	0.415	2.25e-05
Hnrnph1	9	3.55e-08	-0.256519	0.753	0.78	0.00060041
Plp2	9	3.26e-10	-0.256887	0.185	0.42	5.52e-06
Timm17a	9	1.88e-08	-0.257104	0.829	0.827	0.000317588
Arfip2	9	1.19e-09	-0.257317	0.205	0.442	2.01e-05
Snrpd1	9	1.05e-13	-0.257455	0.993	0.973	1.78e-09
Uxs1	9	1.3e-07	-0.257674	0.63	0.732	0.00219308
Pcbp2	9	3.1e-12	-0.257931	0.973	0.971	5.25e-08
Brd2	9	8.84e-07	-0.25822	0.849	0.873	0.0149604
Alg3	9	3.34e-09	-0.25841	0.247	0.447	5.65e-05
Fbxo5	9	4.68e-06	-0.258591	0.466	0.58	0.0793116
Fbxl5	9	7.27e-08	-0.258647	0.589	0.701	0.00123124
Cux1	9	2.77e-08	-0.25891	0.24	0.42	0.000468983
Nudt9	9	1.1e-08	-0.258924	0.349	0.527	0.000187041
Hibadh	9	3.41e-09	-0.25929	0.425	0.601	5.78e-05
Gm4779	9	2.86e-08	-0.259565	0.644	0.716	0.00048503
Tubgcp2	9	6.26e-09	-0.259876	0.329	0.522	0.000106015
Rps28	9	1.84e-33	-0.260049	1	1	3.11e-29
Morf4l1	9	3.43e-15	-0.260079	0.993	0.989	5.8e-11
Smc2	9	6.62e-09	-0.26013	0.911	0.902	0.000112131
Tm7sf3	9	5.45e-09	-0.26083	0.295	0.492	9.23e-05
Pnrc2	9	1.28e-07	-0.260845	0.26	0.431	0.00216381
Srp54b	9	5.23e-10	-0.260851	0.842	0.893	8.85e-06
2310035C23Rik	9	1.36e-08	-0.261337	0.438	0.576	0.000230269
Tsen34	9	1.47e-07	-0.261751	0.808	0.823	0.00249344
Cfap36	9	1.63e-08	-0.26215	0.397	0.565	0.000275523
Tram1	9	3.94e-09	-0.26219	0.74	0.815	6.67e-05
Sec22b	9	1.44e-08	-0.262572	0.61	0.712	0.000244145
Rps19	9	2.11e-39	-0.262665	1	1	3.57e-35
Mtpn	9	9.84e-09	-0.262789	0.664	0.733	0.000166672
Cystm1	9	2.5e-07	-0.262825	0.589	0.686	0.00423269
Hnrnpdl	9	3.23e-10	-0.263061	0.993	0.97	5.47e-06
Pafah1b1	9	1.27e-12	-0.26308	1	0.976	2.15e-08
Prpf4b	9	5.44e-08	-0.263411	0.473	0.608	0.000920754
Pigp	9	2.18e-07	-0.263601	0.747	0.759	0.00369512
Aktip	9	1.88e-08	-0.263688	0.473	0.6	0.000319019
Hint3	9	7.77e-08	-0.263782	0.527	0.628	0.00131584
Med30	9	1.41e-08	-0.263806	0.685	0.734	0.000239019
Zc3h14	9	1.51e-10	-0.264	0.932	0.938	2.56e-06
Vbp1	9	5.28e-09	-0.26419	0.452	0.638	8.94e-05
Lin7c	9	4.48e-09	-0.264379	0.685	0.732	7.58e-05
Slc29a1	9	3.45e-09	-0.264677	0.377	0.546	5.83e-05
Kif2a	9	9.84e-09	-0.265242	0.808	0.801	0.000166601
Gabpb1	9	6.14e-08	-0.265553	0.466	0.587	0.00103891
Pbrm1	9	1.13e-08	-0.265855	0.829	0.854	0.00019119
Actg1	9	1.83e-15	-0.266276	1	0.995	3.09e-11
Copb1	9	1.62e-08	-0.266423	0.589	0.699	0.000273912
Ptma	9	6.76e-21	-0.266537	1	0.999	1.14e-16
Cd2ap	9	5.84e-08	-0.267201	0.726	0.751	0.000988004
Dcaf10	9	4.07e-10	-0.267381	0.274	0.491	6.88e-06
Ubxn2a	9	4.03e-10	-0.267779	0.171	0.397	6.82e-06
P3h1	9	5.42e-10	-0.267842	0.192	0.42	9.17e-06
Tpm4	9	1.23e-10	-0.267877	0.123	0.362	2.09e-06
Ppp6r3	9	4.35e-10	-0.267886	0.253	0.491	7.37e-06
Sesn3	9	7.87e-10	-0.267975	0.342	0.535	1.33e-05
Cops2	9	3.08e-09	-0.268256	0.596	0.73	5.21e-05
Ip6k2	9	1.12e-08	-0.268429	0.473	0.619	0.000188884
Bola3	9	7.03e-07	-0.268652	0.452	0.563	0.0119057
Pank2	9	6.78e-09	-0.268763	0.568	0.683	0.000114703
Cyb5r3	9	3.65e-09	-0.268899	0.705	0.773	6.18e-05
Rnf5	9	1.16e-09	-0.269607	0.219	0.426	1.96e-05
Ctsl	9	1.95e-07	-0.26976	0.658	0.732	0.00330467
Mapk9	9	3.64e-10	-0.269768	0.199	0.434	6.16e-06
Thoc2	9	3.17e-08	-0.269962	0.452	0.608	0.000536666
Ccnc	9	3.15e-10	-0.270171	0.315	0.54	5.33e-06
Pmf1	9	2.65e-09	-0.270182	0.774	0.825	4.49e-05
Snx2	9	2.28e-09	-0.270264	0.568	0.65	3.86e-05
Rsrp1	9	1.49e-08	-0.270474	0.596	0.719	0.000252895
Kif22	9	8.06e-07	-0.270875	0.603	0.646	0.0136396
Taf13	9	1.38e-08	-0.270927	0.521	0.641	0.000234343
Birc5	9	9.12e-09	-0.270927	0.904	0.867	0.00015441
Evi5	9	3.49e-09	-0.271282	0.432	0.594	5.91e-05
Psmd6	9	7.52e-11	-0.271858	0.897	0.861	1.27e-06
Yif1a	9	1.17e-09	-0.271998	0.315	0.511	1.98e-05
Ube2m	9	1.76e-08	-0.272649	0.623	0.685	0.000297651
Nhp2l1	9	1.69e-16	-0.272713	0.993	0.993	2.85e-12
Rnf128	9	2.2e-10	-0.273128	0.185	0.419	3.72e-06
Dhfr	9	3.8e-08	-0.273407	0.555	0.674	0.000642619
Ppt2	9	3.27e-09	-0.273943	0.315	0.494	5.54e-05
Eif4g2	9	9.71e-12	-0.274262	0.973	0.945	1.64e-07
Tacc3	9	2.15e-08	-0.274661	0.658	0.718	0.000363614
Rpa3	9	2.7e-09	-0.274688	0.61	0.707	4.56e-05
Ppp2ca	9	1.94e-11	-0.274912	0.904	0.937	3.28e-07
Bcap31	9	5.7e-10	-0.275127	0.774	0.831	9.66e-06
St13	9	7.84e-12	-0.27575	0.945	0.94	1.33e-07
Usp1	9	6.51e-09	-0.276324	0.836	0.85	0.0001102
Nudt17	9	6.49e-12	-0.27633	0.062	0.322	1.1e-07
Rpa2	9	5.27e-12	-0.276518	0.959	0.959	8.92e-08
Capza2	9	2.78e-10	-0.276551	0.842	0.868	4.7e-06
Riok3	9	2.03e-09	-0.276552	0.664	0.788	3.43e-05
Atp2b1	9	3.14e-10	-0.276841	0.74	0.784	5.31e-06
Csnk1d	9	6.95e-11	-0.277183	0.788	0.838	1.18e-06
Eif3m	9	1.04e-13	-0.277676	0.959	0.95	1.76e-09
Use1	9	1.14e-09	-0.27777	0.76	0.822	1.93e-05
Coa6	9	1.95e-10	-0.27812	0.253	0.474	3.3e-06
Stx12	9	6.93e-08	-0.278151	0.521	0.629	0.00117271
Ube2g1	9	1.93e-09	-0.278511	0.644	0.716	3.27e-05
Dll3	9	1.29e-10	-0.278569	0.26	0.499	2.19e-06
Commd1	9	2.64e-10	-0.278698	0.74	0.792	4.47e-06
Hmgn3	9	1.05e-07	-0.278779	0.548	0.654	0.00177143
Pbk	9	1.71e-08	-0.279018	0.671	0.737	0.000289916
Supt20	9	3.57e-10	-0.27914	0.555	0.679	6.05e-06
Ndufa5	9	1.07e-12	-0.279217	0.938	0.958	1.81e-08
Hypk	9	1.22e-09	-0.279267	0.76	0.789	2.07e-05
Pten	9	3.55e-09	-0.279395	0.644	0.743	6.01e-05
Nsun5	9	3.54e-09	-0.279562	0.651	0.715	5.99e-05
Ilkap	9	3.73e-12	-0.280139	0.856	0.893	6.32e-08
Prkag1	9	1.17e-09	-0.280276	0.315	0.511	1.98e-05
Btbd10	9	5.06e-10	-0.280709	0.733	0.795	8.56e-06
Nol7	9	3.8e-11	-0.280727	0.904	0.912	6.43e-07
Rfxap	9	9.33e-11	-0.280803	0.822	0.867	1.58e-06
Srpk1	9	4.24e-12	-0.280851	0.925	0.921	7.17e-08
Glod4	9	2.22e-10	-0.281138	0.747	0.783	3.76e-06
Wwp1	9	5.82e-10	-0.281551	0.267	0.479	9.86e-06
Swt1	9	1.57e-09	-0.281615	0.836	0.849	2.66e-05
E2f4	9	8.21e-10	-0.281988	0.397	0.579	1.39e-05
Mki67	9	1.07e-07	-0.282302	0.603	0.687	0.00180613
Atp5c1	9	1.57e-16	-0.282449	0.986	0.989	2.66e-12
Ndufb6	9	7.05e-13	-0.282497	0.952	0.942	1.19e-08
Smc1a	9	4.17e-09	-0.282628	0.384	0.536	7.06e-05
Sdf2l1	9	7.5e-10	-0.28279	0.548	0.683	1.27e-05
Srsf10	9	1.45e-14	-0.282882	0.973	0.978	2.45e-10
Ndufv1	9	1.16e-12	-0.282899	0.89	0.906	1.96e-08
Lyrm2	9	9.78e-11	-0.283405	0.274	0.504	1.66e-06
Dnajc7	9	3.83e-11	-0.284406	0.788	0.812	6.49e-07
Prkar1a	9	1.34e-12	-0.284453	0.945	0.926	2.26e-08
BC004004	9	2.75e-09	-0.284456	0.596	0.709	4.66e-05
Tob1	9	9.74e-10	-0.284646	0.192	0.416	1.65e-05
Gltscr2	9	7.88e-11	-0.285	0.932	0.897	1.33e-06
Vamp3	9	5.22e-11	-0.285429	0.801	0.849	8.84e-07
Kif11	9	6.17e-08	-0.28586	0.363	0.513	0.00104428
Serinc3	9	2.19e-09	-0.285978	0.486	0.656	3.72e-05
Zfp326	9	4.59e-08	-0.286069	0.603	0.681	0.000776536
Gpcpd1	9	2.93e-10	-0.286315	0.308	0.507	4.96e-06
Smc6	9	1.52e-14	-0.28636	0.986	0.984	2.57e-10
Ndufb4	9	3.48e-12	-0.28636	0.897	0.909	5.89e-08
Cds2	9	1.7e-10	-0.287077	0.281	0.499	2.88e-06
Fndc3a	9	4.2e-09	-0.287114	0.418	0.577	7.11e-05
Sdf4	9	4.96e-11	-0.287349	0.788	0.864	8.39e-07
Slain2	9	1.04e-10	-0.287492	0.322	0.551	1.77e-06
Naa35	9	6.72e-11	-0.287945	0.836	0.854	1.14e-06
Ogt	9	1.45e-09	-0.288026	0.301	0.504	2.46e-05
Stag3	9	4.73e-09	-0.288071	0.473	0.619	8.02e-05
Ppp5c	9	7.33e-11	-0.289542	0.473	0.643	1.24e-06
Arpc2	9	1.42e-15	-0.289772	0.973	0.978	2.4e-11
Rab22a	9	4.89e-11	-0.289787	0.767	0.797	8.27e-07
Csnk2a1	9	9.88e-08	-0.290374	0.582	0.657	0.001673
Zfp410	9	1.41e-10	-0.290682	0.418	0.594	2.39e-06
Zfand6	9	1.86e-12	-0.291078	0.856	0.884	3.15e-08
Sephs2	9	1.6e-10	-0.291203	0.418	0.607	2.71e-06
Ppig	9	1.81e-14	-0.292053	0.973	0.979	3.06e-10
Lsm14a	9	1.31e-10	-0.292176	0.678	0.795	2.22e-06
Rnf2	9	7.37e-10	-0.292267	0.356	0.545	1.25e-05
Rpl13a	9	1.19e-47	-0.292786	1	1	2.01e-43
Cyc1	9	1.42e-16	-0.293417	0.993	0.978	2.41e-12
Rps17	9	4.74e-36	-0.293562	1	0.999	8.03e-32
2022-03-07	9	3.1e-10	-0.294325	0.589	0.735	5.25e-06
Ccng1	9	7.45e-07	-0.294378	0.699	0.721	0.0126111
Pgam5	9	1.51e-10	-0.294585	0.589	0.708	2.55e-06
R3hdm4	9	5.37e-11	-0.294964	0.336	0.54	9.1e-07
Bloc1s2	9	3.6e-11	-0.294997	0.712	0.771	6.09e-07
Nrip3	9	2.28e-11	-0.295374	0.253	0.485	3.86e-07
Insig2	9	2.18e-10	-0.295953	0.384	0.58	3.7e-06
Maea	9	1.48e-11	-0.296386	0.651	0.775	2.5e-07
Psmd8	9	1.3e-14	-0.296514	0.945	0.954	2.2e-10
Bex2	9	1.72e-08	-0.296534	0.479	0.608	0.000292022
Rps20	9	1.9e-31	-0.296714	1	1	3.22e-27
Cdk2ap2	9	1.79e-11	-0.296726	0.808	0.855	3.03e-07
Ttc14	9	2.44e-12	-0.297537	0.863	0.906	4.13e-08
Naca	9	3.2e-21	-0.297941	1	0.995	5.42e-17
Taf1d	9	1.45e-11	-0.298204	0.918	0.929	2.45e-07
Wdr77	9	7.43e-11	-0.298283	0.774	0.84	1.26e-06
Isoc1	9	2.45e-10	-0.29845	0.582	0.714	4.14e-06
Nsf	9	1.57e-10	-0.299034	0.445	0.606	2.65e-06
Asf1a	9	2.6e-10	-0.299183	0.562	0.68	4.41e-06
Angel2	9	1.36e-10	-0.299229	0.699	0.807	2.3e-06
Cdkn3	9	3.71e-10	-0.299882	0.192	0.425	6.29e-06
Atp2c1	9	9.57e-11	-0.299907	0.445	0.646	1.62e-06
Mfge8	9	1.05e-11	-0.300673	0.466	0.671	1.78e-07
Smu1	9	8.33e-11	-0.301073	0.726	0.793	1.41e-06
Lnp	9	5.48e-10	-0.30127	0.377	0.571	9.28e-06
Slc31a1	9	9.89e-12	-0.301466	0.336	0.589	1.67e-07
Pnisr	9	3.8e-09	-0.302714	0.692	0.754	6.43e-05
Fbxo6	9	2.41e-12	-0.302776	0.151	0.429	4.08e-08
Cnep1r1	9	3.29e-10	-0.302802	0.425	0.574	5.57e-06
Btbd1	9	1.09e-12	-0.302983	0.808	0.87	1.85e-08
Tcea1	9	8.73e-12	-0.303007	0.63	0.783	1.48e-07
Pigyl	9	2.32e-11	-0.303497	0.603	0.734	3.93e-07
Rpl26	9	1.84e-38	-0.303747	1	1	3.11e-34
Myef2	9	4.81e-08	-0.304125	0.63	0.72	0.000815056
Ippk	9	1.7e-13	-0.304704	0.178	0.461	2.87e-09
Rbp4	9	1.1e-11	-0.30496	0.767	0.831	1.86e-07
Rac1	9	1.24e-16	-0.305603	0.993	0.973	2.1e-12
Rpl10-ps3	9	7.61e-11	-0.306559	0.603	0.743	1.29e-06
Mat2a	9	8.91e-12	-0.307803	0.849	0.893	1.51e-07
Lamtor3	9	3.56e-12	-0.308057	0.466	0.647	6.02e-08
Med28	9	6.19e-16	-0.308064	0.959	0.959	1.05e-11
Ppp6c	9	7.98e-11	-0.308254	0.726	0.789	1.35e-06
Slbp	9	1.45e-11	-0.308275	0.973	0.968	2.46e-07
Dld	9	1.16e-11	-0.308524	0.425	0.608	1.96e-07
Srsf6	9	2.13e-13	-0.308526	0.959	0.965	3.61e-09
Tmf1	9	8.11e-10	-0.308938	0.418	0.598	1.37e-05
Pigk	9	1.24e-11	-0.308999	0.37	0.569	2.1e-07
Dnajc19	9	5.08e-13	-0.309309	0.863	0.874	8.59e-09
Sec23a	9	3.38e-12	-0.309416	0.295	0.545	5.72e-08
Fech	9	2.97e-11	-0.309486	0.425	0.613	5.03e-07
Rcn2	9	7.2e-12	-0.309903	0.76	0.853	1.22e-07
Pdcd2	9	5.19e-13	-0.310415	0.747	0.843	8.79e-09
Mlf1	9	6.55e-09	-0.31042	0.89	0.87	0.000110826
Spc25	9	3.82e-10	-0.311854	0.822	0.819	6.47e-06
Ext2	9	2.42e-11	-0.312136	0.459	0.638	4.1e-07
Rad51ap1	9	1.27e-09	-0.31273	0.507	0.668	2.15e-05
Cpsf6	9	1.14e-09	-0.312774	0.644	0.703	1.92e-05
Hsp90b1	9	1.35e-13	-0.31331	0.979	0.961	2.29e-09
Cdv3	9	5.86e-13	-0.313498	0.884	0.9	9.92e-09
Senp6	9	1.81e-10	-0.313735	0.575	0.704	3.07e-06
Scoc	9	4.95e-12	-0.313772	0.432	0.632	8.38e-08
Yipf4	9	1.06e-11	-0.313801	0.644	0.76	1.8e-07
Vps36	9	1.36e-09	-0.31407	0.651	0.725	2.31e-05
Acer3	9	7.16e-13	-0.314423	0.26	0.526	1.21e-08
Chmp5	9	8.3e-12	-0.3147	0.384	0.591	1.41e-07
Hprt	9	7.07e-12	-0.314915	0.733	0.835	1.2e-07
Prpf40a	9	8.91e-11	-0.315007	0.774	0.802	1.51e-06
Arl8b	9	1.48e-12	-0.315786	0.212	0.464	2.51e-08
Rpl3	9	2.41e-19	-0.316636	1	0.999	4.09e-15
Smek2	9	2.99e-11	-0.316821	0.548	0.715	5.06e-07
U2surp	9	1.66e-12	-0.317152	0.884	0.906	2.81e-08
Psmd5	9	5.86e-13	-0.317158	0.801	0.826	9.92e-09
Vrk1	9	2.56e-12	-0.317303	0.404	0.6	4.33e-08
Dnajc21	9	1.24e-12	-0.317502	0.836	0.904	2.1e-08
Cenph	9	9.28e-11	-0.317638	0.555	0.689	1.57e-06
Snrnp27	9	2.56e-11	-0.317766	0.74	0.816	4.33e-07
Srsf3	9	7.96e-18	-0.318059	1	0.991	1.35e-13
Cds1	9	2.29e-12	-0.31831	0.24	0.491	3.88e-08
Tspan33	9	6.67e-12	-0.318417	0.411	0.623	1.13e-07
Ctcf	9	1.74e-11	-0.320354	0.589	0.748	2.95e-07
Srp72	9	2.16e-11	-0.320363	0.582	0.715	3.66e-07
Uqcrfs1	9	5.39e-14	-0.320407	0.774	0.833	9.12e-10
Mtx2	9	5.25e-13	-0.320508	0.904	0.887	8.88e-09
Rpl21	9	1.27e-46	-0.320891	1	1	2.15e-42
Tpx2	9	6.32e-08	-0.32127	0.623	0.695	0.00107011
Itpa	9	2.97e-13	-0.321364	0.842	0.856	5.03e-09
Unc50	9	1.84e-12	-0.322701	0.562	0.688	3.12e-08
Kif20b	9	2.07e-09	-0.322835	0.486	0.647	3.51e-05
Rab6a	9	1.15e-13	-0.323212	0.89	0.89	1.94e-09
Gnai1	9	3.21e-12	-0.323213	0.37	0.601	5.44e-08
Ndufa12	9	1.21e-12	-0.323612	0.849	0.877	2.04e-08
Dusp12	9	1.45e-13	-0.323667	0.199	0.465	2.45e-09
Ube2j1	9	1.2e-12	-0.325203	0.459	0.653	2.04e-08
Sec11a	9	7.08e-16	-0.32528	0.925	0.938	1.2e-11
Nptx2	9	6.52e-12	-0.325351	0.349	0.559	1.1e-07
Pim1	9	1.7e-08	-0.32537	0.562	0.723	0.0002886
Nasp	9	1.35e-17	-0.326174	0.966	0.979	2.29e-13
Gm15262	9	1.26e-11	-0.326615	0.315	0.53	2.14e-07
Tmem243	9	2.51e-17	-0.327171	0.747	0.847	4.24e-13
Smdt1	9	2.66e-18	-0.327729	0.993	0.976	4.5e-14
2700060E02Rik	9	1.59e-20	-0.327848	1	0.976	2.68e-16
Yy1	9	1.13e-11	-0.328054	0.507	0.681	1.92e-07
Card19	9	8.13e-13	-0.328077	0.432	0.652	1.38e-08
Abce1	9	3.53e-12	-0.328116	0.63	0.752	5.97e-08
Tipin	9	2.27e-17	-0.328409	0.973	0.972	3.85e-13
Fbxo3	9	7.58e-13	-0.328589	0.233	0.49	1.28e-08
Pomp	9	5.66e-19	-0.32862	0.973	0.97	9.59e-15
Gpaa1	9	5.52e-12	-0.329021	0.308	0.541	9.35e-08
Tial1	9	2.84e-11	-0.329075	0.534	0.66	4.8e-07
4833439L19Rik	9	8.92e-13	-0.32926	0.521	0.714	1.51e-08
Slc24a5	9	1.3e-05	-0.329557	0.274	0.421	0.220035
Akt1s1	9	8.93e-14	-0.329926	0.377	0.595	1.51e-09
Hn1l	9	1.36e-12	-0.331279	0.568	0.722	2.3e-08
Eif4a3	9	4.32e-15	-0.331802	0.938	0.927	7.31e-11
Mydgf	9	9.03e-13	-0.332009	0.562	0.709	1.53e-08
Sar1a	9	2.07e-18	-0.332162	0.986	0.979	3.5e-14
Uba2	9	8.05e-17	-0.33303	0.959	0.954	1.36e-12
Nucb1	9	1.8e-13	-0.333573	0.507	0.715	3.05e-09
Fnta	9	2.7e-10	-0.333583	0.562	0.672	4.56e-06
Uchl3	9	1.2e-15	-0.333591	0.932	0.935	2.03e-11
Rpl22	9	6.11e-37	-0.334321	1	1	1.04e-32
Ndfip2	9	3.19e-12	-0.334858	0.363	0.572	5.4e-08
Ccdc90b	9	1.7e-13	-0.33561	0.589	0.722	2.87e-09
Atad2	9	2.95e-11	-0.33567	0.37	0.563	4.99e-07
Krtcap2	9	3.38e-16	-0.336227	0.904	0.918	5.73e-12
Sucla2	9	4.27e-13	-0.336372	0.678	0.769	7.23e-09
Hmmr	9	9.61e-11	-0.336942	0.185	0.417	1.63e-06
Ssr3	9	4.33e-13	-0.337109	0.582	0.751	7.33e-09
Ppt1	9	9.78e-15	-0.337231	0.205	0.501	1.65e-10
Rock1	9	2.92e-15	-0.337429	0.877	0.92	4.95e-11
Hmgn2	9	5.04e-29	-0.33743	1	0.999	8.53e-25
Snx16	9	1.21e-13	-0.337535	0.432	0.653	2.04e-09
Aurkaip1	9	6.53e-17	-0.338707	0.966	0.953	1.11e-12
Dnajc3	9	4.42e-11	-0.338942	0.514	0.665	7.48e-07
App	9	1.51e-12	-0.339064	0.301	0.533	2.56e-08
Vezf1	9	6.24e-13	-0.339919	0.356	0.568	1.06e-08
Trmt112	9	1.34e-15	-0.340262	0.904	0.914	2.26e-11
Canx	9	1.27e-13	-0.340581	0.781	0.847	2.14e-09
Strap	9	9.55e-18	-0.340669	0.973	0.933	1.62e-13
Gaa	9	8.83e-14	-0.342311	0.507	0.695	1.5e-09
Wac	9	1.11e-13	-0.342705	0.692	0.828	1.88e-09
Strbp	9	9.63e-16	-0.34288	0.918	0.938	1.63e-11
Trappc6b	9	2.88e-11	-0.343322	0.514	0.679	4.88e-07
Chuk	9	2.43e-14	-0.343737	0.699	0.794	4.12e-10
Yaf2	9	3.22e-13	-0.343781	0.781	0.855	5.45e-09
Tomm20	9	4.5e-25	-0.343808	1	0.992	7.62e-21
Gid8	9	1.2e-15	-0.344008	0.637	0.777	2.02e-11
Ube2s	9	2.29e-13	-0.344606	0.993	0.988	3.87e-09
Prpf18	9	5.16e-15	-0.344935	0.24	0.521	8.74e-11
Atp5a1	9	1.18e-21	-0.34498	0.993	0.98	1.99e-17
Itch	9	2.72e-14	-0.344993	0.281	0.576	4.61e-10
Odf2	9	4.48e-13	-0.345449	0.671	0.78	7.59e-09
Snx3	9	7.41e-17	-0.345689	0.897	0.924	1.25e-12
Ddt	9	1.52e-13	-0.345809	0.418	0.63	2.58e-09
Eri1	9	5.26e-14	-0.346358	0.445	0.66	8.9e-10
Vamp4	9	2.38e-14	-0.347041	0.411	0.62	4.03e-10
Tmem18	9	2.3e-13	-0.34785	0.411	0.649	3.9e-09
Azin1	9	1.5e-14	-0.348203	0.651	0.787	2.53e-10
Tusc3	9	1.1e-13	-0.348514	0.418	0.646	1.86e-09
Rpl23a-ps3	9	1.93e-22	-0.348557	0.986	0.984	3.28e-18
Aig1	9	1.01e-14	-0.349176	0.205	0.524	1.71e-10
Snrnp40	9	7.24e-18	-0.349333	0.89	0.933	1.23e-13
Erp44	9	5.91e-14	-0.349569	0.568	0.721	1e-09
Pkn2	9	4.92e-13	-0.352299	0.658	0.774	8.33e-09
Calm1	9	1.68e-19	-0.352305	0.993	0.982	2.84e-15
Ptms	9	9.72e-12	-0.352704	0.486	0.656	1.65e-07
Kdelr2	9	1.22e-12	-0.352847	0.671	0.817	2.06e-08
Ociad1	9	2.07e-13	-0.353408	0.527	0.705	3.5e-09
Tmed4	9	3.1e-15	-0.355514	0.342	0.608	5.25e-11
4921524J17Rik	9	4.61e-14	-0.355764	0.288	0.55	7.81e-10
Wbp5	9	1.73e-12	-0.356298	0.384	0.586	2.93e-08
Pdpk1	9	1.3e-14	-0.357186	0.37	0.617	2.21e-10
Luc7l2	9	1.7e-15	-0.357714	0.945	0.95	2.89e-11
Mob4	9	7.43e-15	-0.358316	0.329	0.593	1.26e-10
Hint2	9	2.45e-15	-0.359315	0.555	0.729	4.15e-11
Cirbp	9	4.35e-30	-0.359684	1	0.998	7.37e-26
Fam204a	9	1.28e-15	-0.360515	0.801	0.847	2.17e-11
Rab10os	9	1.39e-14	-0.361074	0.438	0.685	2.35e-10
Btg1	9	3.49e-14	-0.361227	0.432	0.66	5.91e-10
Cd9	9	2.77e-15	-0.361921	0.5	0.699	4.7e-11
Hmgb2	9	1.04e-29	-0.363156	1	0.999	1.76e-25
Aurka	9	5.97e-08	-0.363353	0.329	0.483	0.00101117
Atp6ap2	9	2.48e-15	-0.36394	0.363	0.618	4.19e-11
Ddx39b	9	2.36e-16	-0.364626	0.829	0.89	4e-12
Ube2t	9	1.94e-15	-0.364883	0.836	0.86	3.29e-11
Cct4	9	9.4e-22	-0.365412	0.966	0.976	1.59e-17
Ubc	9	5.62e-20	-0.366289	1	0.989	9.51e-16
Rpl23a	9	1.12e-48	-0.367512	0.993	1	1.9e-44
Creld2	9	1.79e-15	-0.367756	0.829	0.897	3.02e-11
Rab28	9	3.43e-14	-0.367834	0.473	0.661	5.8e-10
Krcc1	9	4.01e-14	-0.36899	0.493	0.687	6.79e-10
Gpbp1l1	9	3.86e-15	-0.369083	0.644	0.765	6.53e-11
Mms22l	9	2.81e-15	-0.369612	0.637	0.801	4.75e-11
Vmp1	9	5.23e-16	-0.370261	0.61	0.776	8.85e-12
Ddx55	9	1.9e-15	-0.371014	0.253	0.543	3.21e-11
Arcn1	9	4.53e-16	-0.372581	0.548	0.77	7.66e-12
Hsd17b10	9	3.84e-16	-0.373163	0.425	0.656	6.51e-12
Cnih1	9	1.61e-15	-0.373399	0.596	0.752	2.72e-11
Smc3	9	1.55e-17	-0.374268	0.904	0.953	2.62e-13
Ccdc174	9	2.76e-15	-0.374992	0.226	0.54	4.68e-11
Apitd1	9	7.9e-16	-0.375621	0.699	0.795	1.34e-11
Hormad1	9	1.39e-15	-0.378674	0.199	0.508	2.36e-11
Rab24	9	3e-15	-0.378892	0.664	0.777	5.08e-11
Kif5b	9	5.15e-16	-0.379677	0.808	0.878	8.72e-12
Syce1	9	4.17e-16	-0.380486	0.705	0.818	7.07e-12
Sypl	9	1.33e-17	-0.380856	0.671	0.81	2.25e-13
Carnmt1	9	3.82e-15	-0.38123	0.438	0.677	6.48e-11
Rab11a	9	3.43e-22	-0.38163	0.966	0.955	5.8e-18
Coq5	9	4.39e-17	-0.381823	0.418	0.673	7.43e-13
Cbx1	9	3.81e-19	-0.381862	0.911	0.952	6.45e-15
Srp19	9	9.22e-16	-0.38206	0.767	0.856	1.56e-11
Rab1a	9	5.78e-19	-0.382469	0.836	0.891	9.79e-15
Esco2	9	3.8e-14	-0.382714	0.753	0.824	6.43e-10
Cdkn2c	9	4.88e-18	-0.382973	0.089	0.447	8.25e-14
Rbm39	9	2.73e-28	-0.383497	1	0.998	4.62e-24
Vma21	9	2.36e-17	-0.384221	0.788	0.862	3.99e-13
Tmem59	9	8.03e-18	-0.384479	0.897	0.916	1.36e-13
Ppp1r2	9	2.06e-19	-0.384556	0.877	0.911	3.48e-15
Rbm27	9	1.27e-15	-0.385332	0.562	0.741	2.14e-11
Ckap2l	9	1.3e-14	-0.387241	0.274	0.539	2.19e-10
Vdac2	9	1.4e-15	-0.38757	0.76	0.842	2.37e-11
Tinf2	9	7.54e-16	-0.389009	0.555	0.729	1.28e-11
Vapa	9	1.83e-23	-0.389983	0.959	0.965	3.09e-19
Uqcrc2	9	7.22e-18	-0.389999	0.849	0.88	1.22e-13
Gm10076	9	1.9e-24	-0.39036	0.986	0.982	3.22e-20
Srsf4	9	1.29e-17	-0.39038	0.541	0.756	2.18e-13
Sms	9	1.42e-16	-0.391255	0.5	0.715	2.4e-12
Cldnd1	9	2.03e-16	-0.391524	0.425	0.67	3.43e-12
Immp1l	9	6.7e-17	-0.39329	0.568	0.729	1.13e-12
Hspa8	9	9.66e-31	-0.39383	1	0.997	1.64e-26
Mapk14	9	7.44e-17	-0.393833	0.349	0.623	1.26e-12
Oxct1	9	2.37e-17	-0.394053	0.664	0.783	4.01e-13
Tex13	9	4.98e-18	-0.394448	0.548	0.775	8.43e-14
Gnptg	9	3.91e-17	-0.396496	0.164	0.495	6.61e-13
Rspry1	9	3.69e-17	-0.396575	0.589	0.753	6.25e-13
Ifrd1	9	1.43e-13	-0.396721	0.555	0.691	2.42e-09
Nt5dc2	9	1.52e-18	-0.397314	0.856	0.918	2.57e-14
Eif3e	9	3.68e-22	-0.397446	0.932	0.955	6.24e-18
Arl1	9	3.83e-20	-0.397634	0.753	0.857	6.48e-16
Gtf2a2	9	9.35e-19	-0.39796	0.808	0.888	1.58e-14
Rheb	9	1.04e-24	-0.398223	0.959	0.972	1.75e-20
Rpl36	9	4.01e-50	-0.400317	1	1	6.79e-46
Hist1h2ap	9	2.24e-08	-0.40187	0.815	0.877	0.00037886
Atp6v1d	9	4.56e-19	-0.402224	0.74	0.837	7.72e-15
Cfl2	9	1.16e-21	-0.402475	0.904	0.952	1.96e-17
Minos1	9	3.69e-33	-0.403322	0.993	0.995	6.25e-29
Tmed7	9	1.18e-17	-0.403866	0.651	0.799	1.99e-13
Mphosph8	9	1.47e-21	-0.404624	0.918	0.948	2.48e-17
Fmr1nb	9	3.4e-15	-0.405039	0.39	0.626	5.76e-11
Nptn	9	1.65e-18	-0.407079	0.26	0.565	2.79e-14
Grb2	9	2.26e-19	-0.408029	0.699	0.813	3.82e-15
Kif23	9	3.56e-14	-0.410167	0.363	0.618	6.02e-10
Prc1	9	3.02e-09	-0.410625	0.603	0.684	5.12e-05
Ptp4a1	9	1.97e-17	-0.411005	0.582	0.746	3.33e-13
Mdp1	9	2.27e-17	-0.411101	0.267	0.582	3.84e-13
Dpm1	9	4.03e-19	-0.411313	0.781	0.858	6.82e-15
Txn1	9	7.76e-18	-0.411389	0.747	0.868	1.31e-13
Laptm4b	9	7.94e-18	-0.411839	0.233	0.546	1.34e-13
Ska1	9	1.84e-17	-0.41198	0.322	0.608	3.12e-13
Fbxo9	9	1.61e-18	-0.412065	0.651	0.797	2.73e-14
Serinc1	9	1.23e-17	-0.412252	0.384	0.639	2.07e-13
Rnaset2b	9	4.47e-16	-0.413923	0.63	0.773	7.58e-12
Pdrg1	9	5.14e-18	-0.416259	0.5	0.695	8.7e-14
Baz1a	9	4.12e-18	-0.41805	0.493	0.753	6.97e-14
Melk	9	2.19e-18	-0.418859	0.404	0.662	3.7e-14
Rtn3	9	4.62e-22	-0.420067	0.815	0.914	7.82e-18
Rpl41	9	2.06e-70	-0.420439	1	1	3.49e-66
Cdc20	9	5.99e-07	-0.420863	0.74	0.775	0.0101342
Rbm26	9	1.93e-17	-0.421839	0.247	0.567	3.27e-13
Setd6	9	5.11e-19	-0.424863	0.329	0.622	8.65e-15
Oat	9	1.19e-19	-0.42492	0.568	0.778	2.01e-15
Rab14	9	1.09e-26	-0.425202	0.986	0.973	1.84e-22
Eif2s1	9	6.3e-22	-0.428568	0.795	0.904	1.07e-17
Tra2b	9	2.12e-24	-0.430077	0.911	0.959	3.58e-20
Knstrn	9	1.07e-17	-0.430121	0.329	0.619	1.82e-13
Faf1	9	2.4e-22	-0.433972	0.795	0.873	4.06e-18
Gnai3	9	1.52e-20	-0.435655	0.473	0.737	2.57e-16
Dnajc9	9	6.11e-20	-0.437094	0.801	0.887	1.03e-15
1700019B21Rik	9	4.52e-15	-0.437246	0.123	0.43	7.65e-11
Prps1	9	2.37e-19	-0.437572	0.342	0.642	4.02e-15
Rpl7a	9	2.99e-40	-0.438338	1	0.996	5.06e-36
Taf12	9	1.65e-21	-0.438562	0.637	0.798	2.79e-17
Gm14698	9	3.7e-21	-0.441738	0.658	0.835	6.26e-17
Fam103a1	9	8.06e-26	-0.442121	0.877	0.946	1.37e-21
Gtf2h2	9	1.05e-20	-0.44563	0.479	0.717	1.77e-16
Rdx	9	5.19e-20	-0.445702	0.89	0.92	8.78e-16
Tmem9	9	2.54e-21	-0.445757	0.37	0.675	4.3e-17
Ezh2	9	7.38e-18	-0.447446	0.411	0.694	1.25e-13
Ccdc115	9	3.99e-21	-0.447671	0.664	0.82	6.76e-17
Btf3l4	9	2.45e-21	-0.448079	0.699	0.879	4.15e-17
Mbnl3	9	1.22e-19	-0.449074	0.438	0.697	2.07e-15
Rap1a	9	3.48e-20	-0.450652	0.507	0.735	5.89e-16
Fgfr1op2	9	4.33e-25	-0.451264	0.801	0.897	7.33e-21
Sumo1	9	5.45e-27	-0.451886	0.945	0.96	9.22e-23
4930447C04Rik	9	1.83e-20	-0.453044	0.671	0.826	3.1e-16
Klhdc2	9	7.41e-21	-0.45365	0.521	0.763	1.25e-16
Pithd1	9	1.01e-19	-0.453737	0.404	0.694	1.72e-15
Rpl11	9	2.89e-40	-0.45652	0.993	0.999	4.89e-36
Rnaset2a	9	2.89e-19	-0.459922	0.658	0.801	4.89e-15
Prim1	9	9.81e-20	-0.461401	0.445	0.692	1.66e-15
Mtdh	9	1.98e-22	-0.46161	0.781	0.912	3.36e-18
Atp5f1	9	1.3e-36	-0.462752	1	0.992	2.19e-32
Selt	9	7.09e-23	-0.462889	0.37	0.679	1.2e-18
Pfdn4	9	6.58e-24	-0.464277	0.767	0.881	1.11e-19
Ndufv2	9	2.94e-28	-0.468195	0.904	0.965	4.98e-24
Cep83	9	2.25e-21	-0.470236	0.596	0.795	3.81e-17
Gps2	9	1.9e-23	-0.470434	0.623	0.82	3.22e-19
Asf1b	9	2.03e-24	-0.470827	0.836	0.914	3.44e-20
Npm3	9	5.78e-36	-0.471143	0.979	0.987	9.78e-32
Ccne2	9	2.59e-17	-0.47167	0.541	0.725	4.38e-13
Ccna2	9	4.99e-18	-0.474733	0.849	0.862	8.45e-14
Cdkn2d	9	1.73e-16	-0.475563	0.253	0.537	2.93e-12
Smc1b	9	8.97e-26	-0.475567	0.952	0.971	1.52e-21
Arpc5l	9	1.18e-29	-0.476972	0.911	0.962	1.99e-25
Etfa	9	2.41e-23	-0.477177	0.63	0.817	4.07e-19
Eif3c	9	3.4e-28	-0.478035	0.952	0.967	5.76e-24
Pfn2	9	6.42e-23	-0.479964	0.521	0.772	1.09e-18
Dek	9	2.52e-36	-0.480296	0.993	0.991	4.27e-32
Etf1	9	3.41e-21	-0.481031	0.459	0.717	5.78e-17
Tex11	9	1.31e-23	-0.482611	0.637	0.818	2.22e-19
Kras	9	2.65e-24	-0.482834	0.74	0.886	4.49e-20
Saraf	9	9.2e-25	-0.483657	0.541	0.794	1.56e-20
Sh3glb1	9	7.42e-32	-0.483957	0.945	0.969	1.26e-27
Ska2	9	6.85e-24	-0.484953	0.158	0.567	1.16e-19
Kmt2e	9	6.86e-23	-0.486768	0.61	0.81	1.16e-18
Pdia6	9	2.37e-29	-0.487189	0.911	0.973	4.02e-25
Cd164	9	5e-25	-0.487555	0.74	0.867	8.46e-21
Prdx4	9	1.68e-27	-0.489657	0.918	0.956	2.84e-23
Ostf1	9	1.62e-23	-0.494223	0.644	0.832	2.74e-19
Bsg	9	2.77e-37	-0.499665	1	0.992	4.7e-33
Ube2d3	9	5.8e-43	-0.500479	1	0.995	9.82e-39
Creg1	9	5.02e-24	-0.501872	0.288	0.638	8.49e-20
Lman1	9	3.65e-24	-0.501894	0.685	0.857	6.19e-20
Kpna2	9	2e-15	-0.506542	0.719	0.758	3.38e-11
Vamp2	9	4.4e-24	-0.506586	0.26	0.63	7.46e-20
Tmed10	9	4.03e-27	-0.508127	0.801	0.921	6.82e-23
Dmrtb1	9	2.14e-23	-0.509237	0.61	0.848	3.62e-19
Spc24	9	1.36e-26	-0.509417	0.767	0.884	2.3e-22
Plk1	9	3.85e-10	-0.510548	0.315	0.489	6.52e-06
Rpl10	9	2.46e-39	-0.515744	0.979	0.993	4.17e-35
Nsmce4a	9	2.78e-24	-0.516671	0.637	0.816	4.71e-20
U2af1	9	5.42e-37	-0.520972	0.973	0.972	9.17e-33
Eif4a2	9	1.25e-26	-0.524479	0.555	0.792	2.12e-22
Cdk1	9	3.61e-15	-0.525301	0.575	0.681	6.11e-11
Tmem30a	9	2.6e-26	-0.529119	0.562	0.807	4.39e-22
Emc7	9	1.74e-21	-0.529144	0.377	0.67	2.94e-17
Ube2c	9	2.56e-06	-0.531386	0.808	0.753	0.0432836
Sgcb	9	3.96e-29	-0.532953	0.103	0.579	6.7e-25
Tmx1	9	2.12e-27	-0.533375	0.274	0.673	3.59e-23
Nucks1	9	1.43e-28	-0.533462	0.788	0.906	2.41e-24
Rps27rt	9	1.33e-36	-0.539398	0.959	0.982	2.25e-32
Tsg101	9	4.6e-29	-0.540365	0.726	0.877	7.79e-25
Rrm2	9	8.3e-23	-0.541913	0.493	0.739	1.41e-18
Cadm1	9	8.2e-32	-0.543617	0.897	0.943	1.39e-27
Atxn10	9	1.44e-27	-0.543968	0.596	0.804	2.43e-23
Nmd3	9	4.77e-31	-0.545728	0.678	0.851	8.07e-27
Ppa2	9	5.75e-27	-0.545793	0.253	0.651	9.73e-23
Rsrc2	9	2.12e-31	-0.556871	0.829	0.936	3.59e-27
Ssr4	9	3.77e-24	-0.560669	0.342	0.679	6.39e-20
Arl6ip1	9	1.47e-22	-0.561193	0.938	0.954	2.48e-18
Trap1a	9	7.87e-26	-0.56419	0.514	0.778	1.33e-21
Btf3	9	9.02e-31	-0.567348	0.966	0.972	1.53e-26
Gm364	9	6.05e-24	-0.567377	0.356	0.688	1.02e-19
Vps35	9	1.74e-30	-0.574273	0.336	0.727	2.95e-26
H2afx	9	2.22e-22	-0.581119	0.432	0.688	3.76e-18
Epcam	9	2.02e-28	-0.58403	0.815	0.922	3.42e-24
Tex261	9	1.54e-33	-0.587076	0.651	0.864	2.6e-29
Idh3g	9	5.84e-30	-0.591337	0.274	0.695	9.88e-26
Lrpap1	9	3.2e-30	-0.592828	0.671	0.851	5.41e-26
Gdi2	9	2.99e-30	-0.599166	0.726	0.873	5.06e-26
Usp26	9	1.74e-31	-0.599832	0.87	0.94	2.95e-27
Tmem80	9	0.000147287	-0.60361	0.445	0.256	1
Arf2	9	1.11e-32	-0.604421	0.473	0.778	1.88e-28
Ndufb5	9	4.17e-44	-0.615486	0.925	0.972	7.06e-40
Dpep3	9	5.09e-27	-0.616914	0.247	0.634	8.61e-23
Selm	9	2.74e-37	-0.619014	0.726	0.891	4.64e-33
Elavl2	9	1.8e-33	-0.622105	0.644	0.894	3.05e-29
Cst3	9	4.57e-39	-0.631049	0.904	0.962	7.73e-35
Hnrnph3	9	3.31e-29	-0.633536	0.623	0.848	5.6e-25
Hspa5	9	6.04e-35	-0.642603	0.89	0.94	1.02e-30
Ergic3	9	1e-32	-0.650726	0.589	0.835	1.7e-28
H1f0	9	2.24e-23	-0.651187	0.589	0.813	3.78e-19
Itm2b	9	3.8e-37	-0.652599	0.788	0.93	6.44e-33
Ly6k	9	1.24e-23	-0.669217	0.192	0.575	2.1e-19
H1fx	9	1.34e-26	-0.691729	0.952	0.979	2.27e-22
Mpc1	9	6.21e-35	-0.694762	0.39	0.776	1.05e-30
Calr	9	7.53e-45	-0.696037	0.932	0.98	1.27e-40
Rps27	9	3.98e-77	-0.707515	1	1	6.74e-73
Eif5	9	3.04e-53	-0.718441	1	0.996	5.15e-49
Syngr1	9	4.1e-41	-0.724577	0.301	0.771	6.95e-37
Meioc	9	6.63e-39	-0.734328	0.13	0.678	1.12e-34
Malat1	9	4.32e-34	-0.735421	0.993	0.998	7.32e-30
Rhox13	9	6.57e-45	-0.74396	0.747	0.917	1.11e-40
Top2a	9	4.48e-33	-0.826747	0.836	0.905	7.59e-29
Nusap1	9	8.92e-33	-0.83086	0.342	0.717	1.51e-28
Tex101	9	5.11e-36	-0.838777	0.89	0.954	8.66e-32
Sycp1	9	1.88e-56	-0.855083	0.911	0.986	3.19e-52
1700013H16Rik	9	3.82e-44	-0.859644	0.39	0.825	6.47e-40
H3f3b	9	5.26e-46	-0.867896	1	1	8.91e-42
Ssr2	9	1.95e-54	-0.921047	0.774	0.954	3.31e-50
Smc4	9	3.72e-55	-1.11134	0.829	0.955	6.3e-51
Prss50	9	8.75e-46	-1.16703	0.473	0.833	1.48e-41
Esx1	9	2.93e-72	-1.34948	0.815	0.965	4.96e-68
Rpl39	9	1.15e-82	-1.69966	0.781	0.989	1.95e-78

## Sheet: C8
Gene	Cluster	p_val	avg_logFC	pct.1	pct.2	p_val_adj
Sdc4	8	0	1.86869	0.937	0.051	0
Apoe	8	0.000111648	1.8339	0.253	0.141	1
Tubb5	8	1.2e-111	1.70699	0.962	0.364	2.03e-107
Tmsb4x	8	0.000645334	1.68579	0.101	0.044	1
Egr4	8	2.68e-265	1.54634	0.886	0.072	4.54e-261
Rps4x	8	2.75e-118	1.48107	0.975	0.326	4.65e-114
Dstn	8	1.61e-113	1.46518	0.975	0.377	2.73e-109
Rpl22l1	8	3.44e-70	1.45435	0.994	0.96	5.83e-66
Ccnd2	8	2.75e-242	1.29837	0.633	0.031	4.65e-238
Serf1	8	3.1e-122	1.27811	0.962	0.302	5.24e-118
Ftl1	8	7.78e-86	1.19518	1	0.982	1.32e-81
H2afy	8	1.24e-109	1.16225	0.956	0.331	2.11e-105
Foxf1	8	0	1.11873	0.835	0.004	0
Eno1	8	2.08e-81	1.10897	0.911	0.38	3.52e-77
Pkm	8	7.31e-76	1.0131	0.93	0.406	1.24e-71
Sox4	8	9.94e-80	1.00857	0.949	0.478	1.68e-75
Psmd7	8	7.23e-65	0.978391	0.924	0.519	1.22e-60
Ptov1	8	5.81e-88	0.955899	0.911	0.343	9.84e-84
B2m	8	4.55e-82	0.947213	0.544	0.083	7.71e-78
Spg21	8	2.9e-163	0.94275	0.873	0.128	4.91e-159
Ndufb11	8	2.46e-93	0.937249	0.949	0.345	4.16e-89
Gpx1	8	5.01e-167	0.916812	0.823	0.105	8.48e-163
Rest	8	6.74e-60	0.902424	0.93	0.552	1.14e-55
Ypel3	8	5e-90	0.893306	0.962	0.404	8.46e-86
Hmgn5	8	2.93e-103	0.88945	0.665	0.112	4.97e-99
S100a6	8	6.23e-33	0.857366	0.127	0.01	1.05e-28
Aldoa	8	5.12e-89	0.855977	0.892	0.286	8.67e-85
Zbtb16	8	3.13e-137	0.853904	0.861	0.156	5.3e-133
Pfdn5	8	3.49e-71	0.830797	0.994	0.944	5.9e-67
Pdk1	8	8.34e-267	0.823123	0.778	0.046	1.41e-262
Jund	8	1.13e-38	0.79645	1	0.87	1.91e-34
Foxp1	8	5.27e-96	0.790863	0.905	0.255	8.92e-92
Acot13	8	2.86e-194	0.790321	0.861	0.097	4.84e-190
Junb	8	7.4e-18	0.789133	0.203	0.047	1.25e-13
Nab2	8	0	0.786628	0.734	0.01	0
Sys1	8	3.51e-58	0.769625	0.956	0.695	5.95e-54
Sumo3	8	1.87e-58	0.769606	0.924	0.47	3.17e-54
Gtsf1	8	4.9e-66	0.768218	0.905	0.401	8.29e-62
Psmb10	8	1.28e-50	0.767813	0.785	0.355	2.17e-46
Gpsm3	8	8.65e-179	0.756796	0.709	0.065	1.46e-174
Psme2	8	1.24e-54	0.756699	0.949	0.737	2.09e-50
Reep5	8	2.8e-132	0.755064	0.829	0.135	4.74e-128
Malat1	8	4.64e-25	0.735267	1	0.998	7.85e-21
Rbfa	8	1.89e-55	0.733925	0.93	0.591	3.21e-51
Map1lc3b	8	8.4e-52	0.724431	0.975	0.956	1.42e-47
Psme1	8	6.53e-47	0.72302	0.892	0.623	1.1e-42
Afp	8	9.12e-168	0.721598	0.759	0.086	1.54e-163
Cox8a	8	7.18e-63	0.721516	1	0.959	1.22e-58
Nanos3	8	0	0.71892	0.677	0.02	0
Rragd	8	0	0.71852	0.709	0.013	0
Ifitm1	8	1.12e-132	0.714215	0.222	0.003	1.9e-128
Upp1	8	0	0.70582	0.538	0.008	0
F11r	8	1.28e-272	0.704178	0.741	0.038	2.16e-268
Gyltl1b	8	0	0.703796	0.709	0.007	0
2010107G23Rik	8	1.07e-130	0.702623	0.741	0.108	1.81e-126
Ifi27	8	0	0.700917	0.671	0.016	0
Klf7	8	3.91e-63	0.700167	0.848	0.328	6.62e-59
Rbbp6	8	6.17e-45	0.693325	0.93	0.736	1.05e-40
Srpk2	8	5.56e-108	0.691579	0.785	0.149	9.41e-104
Rpl39l	8	9.27e-53	0.690508	0.975	0.898	1.57e-48
Zfp462	8	0	0.686183	0.741	0.008	0
Trim71	8	3.29e-180	0.685814	0.734	0.067	5.58e-176
Camk2n1	8	1.31e-63	0.672991	0.778	0.237	2.22e-59
Cnn3	8	1.93e-79	0.671928	0.778	0.208	3.27e-75
Polr1c	8	1.82e-49	0.671523	0.937	0.687	3.08e-45
Cdk4	8	2.03e-45	0.671477	0.911	0.601	3.44e-41
Eef1b2	8	2.84e-65	0.668271	0.981	0.926	4.81e-61
Eef1a1	8	3.64e-78	0.668185	1	1	6.17e-74
Tagln2	8	7.65e-216	0.668156	0.614	0.033	1.3e-211
Rexo2	8	1.3e-44	0.665605	0.873	0.517	2.2e-40
Pramef12	8	4.74e-188	0.66437	0.722	0.063	8.03e-184
D10Wsu102e	8	2.05e-43	0.662764	0.924	0.67	3.48e-39
Aamp	8	8.16e-48	0.659716	0.962	0.805	1.38e-43
Smagp	8	3.97e-50	0.657306	0.88	0.442	6.72e-46
Cebpb	8	9.92e-31	0.655492	0.468	0.14	1.68e-26
Fos	8	3.34e-52	0.653965	0.386	0.065	5.65e-48
Igfbp6	8	0	0.652584	0.538	0.007	0
Rpl34	8	6.63e-80	0.652307	1	1	1.12e-75
Ube2r2	8	2.78e-159	0.647736	0.734	0.079	4.71e-155
Mrpl14	8	7.59e-54	0.647594	0.886	0.421	1.28e-49
Txnl4a	8	4.74e-55	0.647024	0.943	0.565	8.03e-51
Eif3f	8	1.15e-55	0.646822	0.987	0.926	1.95e-51
Akr1b3	8	3.11e-39	0.644402	0.886	0.558	5.27e-35
Slc25a5	8	4.84e-80	0.643504	0.684	0.139	8.19e-76
Higd2a	8	5.25e-50	0.639855	0.975	0.717	8.88e-46
Fcer1g	8	4.76e-39	0.634703	0.108	0.005	8.06e-35
Gnas	8	2.53e-113	0.631419	0.665	0.093	4.28e-109
Isyna1	8	2.08e-44	0.631394	0.937	0.723	3.52e-40
Msi2	8	2.24e-53	0.630758	0.861	0.382	3.78e-49
Sepp1	8	1.35e-86	0.628614	0.253	0.013	2.28e-82
Mageb4	8	1.56e-44	0.619554	0.886	0.508	2.65e-40
Wipi1	8	0	0.618345	0.658	0.018	0
Stk24	8	6.6e-91	0.615919	0.753	0.162	1.12e-86
Pnrc1	8	5.7e-37	0.613233	0.854	0.432	9.65e-33
Anxa7	8	1.81e-68	0.611388	0.747	0.212	3.07e-64
Gstm5	8	1.11e-43	0.611093	0.918	0.542	1.89e-39
H2-D1	8	5.2e-10	0.608915	0.222	0.081	8.8e-06
Lin28a	8	8.4e-225	0.606554	0.658	0.038	1.42e-220
Txnip	8	1.07e-50	0.60632	0.88	0.414	1.8e-46
Ubald2	8	2.14e-41	0.604042	0.937	0.597	3.63e-37
Sgk3	8	2.83e-71	0.594766	0.734	0.192	4.79e-67
Bnc2	8	8.43e-159	0.590808	0.658	0.062	1.43e-154
Dctd	8	2e-108	0.589651	0.696	0.111	3.39e-104
Tapbp	8	2.61e-251	0.58946	0.633	0.028	4.42e-247
Gsto1	8	3.74e-107	0.586316	0.69	0.111	6.33e-103
Igsf3	8	2.46e-73	0.58452	0.734	0.174	4.17e-69
Ndufv3	8	9.87e-48	0.583452	0.924	0.503	1.67e-43
Ddah1	8	8.14e-238	0.582776	0.62	0.029	1.38e-233
Pgam1	8	3.22e-45	0.581294	0.943	0.657	5.45e-41
Rangrf	8	2.1e-66	0.580077	0.797	0.236	3.56e-62
Eef2	8	4.12e-57	0.578948	1	0.996	6.97e-53
Snx6	8	1.05e-48	0.578238	0.873	0.399	1.78e-44
Parp1	8	5.1e-37	0.577755	0.943	0.81	8.63e-33
Sohlh1	8	3.81e-30	0.576503	0.848	0.634	6.45e-26
H2afy2	8	2.74e-176	0.575369	0.646	0.051	4.63e-172
Fscn1	8	1.94e-83	0.574343	0.652	0.122	3.28e-79
Asphd2	8	0	0.573808	0.633	0.013	0
Atp5g3	8	2.25e-40	0.573281	0.962	0.756	3.82e-36
Cmip	8	3.76e-214	0.572867	0.608	0.033	6.36e-210
Mypop	8	8.61e-207	0.56898	0.576	0.03	1.46e-202
Nae1	8	1.45e-35	0.56669	0.892	0.519	2.46e-31
Map4k4	8	3.21e-178	0.564316	0.658	0.052	5.44e-174
Ift43	8	5.17e-80	0.564183	0.69	0.145	8.75e-76
Rpl4	8	1.87e-74	0.564138	1	0.999	3.17e-70
Slc9a3r1	8	4.46e-133	0.563651	0.538	0.048	7.56e-129
Tsc22d3	8	4.51e-35	0.563093	0.968	0.91	7.63e-31
Ccnd3	8	2.04e-58	0.560952	0.804	0.269	3.45e-54
Stx7	8	3.54e-82	0.560071	0.728	0.157	6e-78
Klhdc3	8	7.61e-43	0.558435	0.861	0.461	1.29e-38
Rpl37	8	2.12e-61	0.555788	1	1	3.59e-57
Timm8b	8	4.27e-47	0.55433	0.962	0.884	7.23e-43
Eva1b	8	1.87e-45	0.553769	0.753	0.292	3.16e-41
Fdps	8	1.59e-33	0.552584	0.924	0.763	2.7e-29
Pim1	8	4.24e-19	0.548466	0.88	0.71	7.18e-15
Pla2g7	8	2.51e-261	0.547417	0.563	0.018	4.24e-257
9130401M01Rik	8	9.18e-38	0.546141	0.911	0.599	1.55e-33
Rabep1	8	6.61e-71	0.542527	0.759	0.205	1.12e-66
Sall4	8	8.55e-69	0.541564	0.722	0.175	1.45e-64
Cox7a2l	8	2.89e-37	0.538321	0.994	0.928	4.89e-33
Atp1a1	8	5.61e-135	0.538217	0.582	0.057	9.5e-131
Mmd	8	9.35e-35	0.535809	0.905	0.553	1.58e-30
Irf2bpl	8	4.59e-57	0.529236	0.69	0.198	7.78e-53
Hes1	8	2.63e-61	0.527923	0.582	0.126	4.45e-57
Pou2f2	8	1.46e-197	0.527567	0.589	0.033	2.47e-193
Gpi1	8	3.54e-42	0.525748	0.987	0.892	5.99e-38
Mgmt	8	2.17e-72	0.525212	0.589	0.113	3.67e-68
Sipa1	8	1.73e-105	0.524942	0.658	0.095	2.93e-101
Zfp36	8	1.18e-45	0.523734	0.272	0.035	2e-41
Klf13	8	6.13e-33	0.523463	0.709	0.316	1.04e-28
Eif1a	8	1.52e-39	0.522959	0.829	0.417	2.58e-35
Dnd1	8	8.9e-32	0.522411	0.848	0.505	1.51e-27
Usf1	8	6.58e-129	0.521475	0.595	0.063	1.11e-124
Tbrg1	8	5.31e-31	0.519797	0.892	0.61	8.99e-27
mt-Co1	8	2.02e-71	0.518782	1	1	3.42e-67
Trip12	8	4.04e-35	0.518553	0.924	0.624	6.84e-31
Aaed1	8	1.97e-72	0.517376	0.684	0.155	3.34e-68
Tcl1	8	6.05e-257	0.516653	0.367	0.003	1.02e-252
Coprs	8	1.27e-33	0.515265	0.956	0.838	2.15e-29
Foxo1	8	8.06e-29	0.514987	0.816	0.505	1.36e-24
Ybx1	8	3.15e-46	0.514748	0.987	0.977	5.34e-42
Nub1	8	4.03e-32	0.514703	0.854	0.523	6.82e-28
Ddah2	8	3.1e-193	0.514456	0.506	0.024	5.26e-189
Trrap	8	5.26e-71	0.513924	0.684	0.164	8.9e-67
Efcab10	8	6.45e-212	0.512104	0.557	0.026	1.09e-207
Cebpg	8	2.26e-36	0.51027	0.804	0.399	3.83e-32
Rpl7	8	2.79e-56	0.510053	1	0.995	4.72e-52
Mtch1	8	2.32e-28	0.509649	0.823	0.478	3.92e-24
Oasl2	8	0	0.506854	0.449	0.004	0
Ddit4	8	4.53e-97	0.505076	0.532	0.068	7.67e-93
Aldoc	8	6.52e-85	0.502122	0.696	0.134	1.1e-80
Lzts2	8	7.36e-76	0.49904	0.639	0.13	1.25e-71
Pam16	8	2.73e-38	0.498501	0.867	0.49	4.62e-34
Fbxo32	8	3.43e-224	0.496343	0.557	0.023	5.8e-220
Chd4	8	1.3e-18	0.492181	0.918	0.813	2.2e-14
Psmb6	8	1.78e-41	0.491166	0.981	0.951	3.01e-37
Ndufa7	8	1.33e-40	0.490694	0.987	0.971	2.25e-36
Irf1	8	2.2e-149	0.489419	0.576	0.048	3.72e-145
Ctdsp1	8	2.56e-71	0.488007	0.62	0.128	4.34e-67
Nfkbia	8	7.61e-36	0.487224	0.253	0.038	1.29e-31
Tmem5	8	6.92e-48	0.486057	0.81	0.312	1.17e-43
Phgdh	8	3.58e-26	0.485062	0.81	0.447	6.06e-22
Ccdc141	8	0	0.484989	0.544	0.009	0
Fam32a	8	5.06e-31	0.484346	0.848	0.484	8.57e-27
Stk31	8	1.71e-27	0.484244	0.854	0.597	2.9e-23
Cdkn1c	8	2.86e-96	0.48298	0.532	0.067	4.84e-92
Ralbp1	8	9.54e-35	0.482541	0.962	0.842	1.62e-30
Rpl15	8	2.38e-52	0.481246	1	0.999	4.03e-48
Set	8	6.55e-23	0.479628	0.911	0.71	1.11e-18
Gng13	8	7.7e-47	0.476707	0.696	0.228	1.3e-42
Pabpc1	8	8.87e-37	0.475185	0.987	0.98	1.5e-32
Slc25a4	8	6.55e-64	0.474725	0.608	0.129	1.11e-59
Tgif1	8	5.09e-217	0.4736	0.5	0.018	8.62e-213
Rpl10a	8	4.67e-52	0.472249	1	0.999	7.91e-48
Paip2	8	1.78e-45	0.466312	0.981	0.948	3.02e-41
Ret	8	1.95e-289	0.462094	0.456	0.006	3.31e-285
Stau1	8	3.42e-33	0.4615	0.886	0.541	5.79e-29
Xrn2	8	6.55e-29	0.461064	0.918	0.646	1.11e-24
Mov10	8	8.69e-67	0.460967	0.62	0.132	1.47e-62
Cox7b	8	1.86e-26	0.460933	0.835	0.498	3.15e-22
Fxyd5	8	7.17e-39	0.459435	0.424	0.096	1.21e-34
Rps6	8	4.93e-58	0.459406	1	1	8.35e-54
Rpl6	8	7.89e-49	0.457828	1	1	1.34e-44
Slc16a11	8	2.44e-262	0.457366	0.544	0.016	4.13e-258
Hspe1	8	9.65e-46	0.457344	0.975	0.993	1.63e-41
Prr5	8	1.45e-32	0.456521	0.778	0.383	2.45e-28
Asz1	8	2.24e-35	0.455832	0.829	0.369	3.79e-31
Pdzd2	8	3.35e-204	0.454618	0.424	0.012	5.66e-200
Jun	8	3.67e-17	0.454242	0.234	0.061	6.21e-13
Peli2	8	0	0.453916	0.551	0.008	0
Got2	8	2.55e-100	0.453789	0.601	0.082	4.32e-96
Bptf	8	7.21e-33	0.453117	0.759	0.345	1.22e-28
Rbms2	8	1.39e-262	0.451892	0.532	0.015	2.35e-258
Rras	8	4.73e-32	0.451184	0.816	0.41	8.01e-28
2310039H08Rik	8	6.23e-65	0.450238	0.677	0.161	1.06e-60
Chd7	8	6.15e-122	0.449569	0.563	0.057	1.04e-117
Rpl5	8	1.36e-49	0.448983	0.994	0.994	2.31e-45
Chtf8	8	1.07e-70	0.448436	0.658	0.139	1.81e-66
Foxc2	8	1.5e-247	0.448308	0.361	0.003	2.54e-243
Zmym3	8	8.91e-37	0.447947	0.696	0.274	1.51e-32
Rhebl1	8	1.54e-169	0.447916	0.544	0.035	2.6e-165
Mbnl2	8	0	0.446162	0.5	0.003	0
Socs3	8	0	0.445707	0.43	0.003	0
Ppp3ca	8	2.42e-57	0.444894	0.639	0.158	4.09e-53
Hnrnpa1	8	8.46e-31	0.44235	0.968	0.916	1.43e-26
Eif3k	8	3.17e-33	0.442227	0.987	0.953	5.36e-29
Atoh8	8	2.69e-190	0.441783	0.544	0.029	4.55e-186
Sox3	8	4.33e-25	0.44062	0.62	0.286	7.32e-21
Id4	8	3.48e-189	0.439894	0.443	0.016	5.89e-185
Cops5	8	1.85e-29	0.439727	0.873	0.534	3.13e-25
Ppfibp2	8	4.92e-64	0.438352	0.38	0.05	8.33e-60
Phf13	8	4.53e-26	0.43676	0.899	0.681	7.67e-22
Fst	8	2.1e-177	0.436663	0.411	0.015	3.56e-173
Rcc2	8	2.79e-23	0.436191	0.937	0.84	4.73e-19
Morc1	8	9.74e-92	0.434108	0.589	0.088	1.65e-87
Dppa4	8	9.65e-94	0.433937	0.557	0.074	1.63e-89
Kdm5b	8	5.4e-23	0.432767	0.892	0.731	9.14e-19
Rbms1	8	1.3e-49	0.432022	0.646	0.185	2.2e-45
Clic1	8	1.41e-75	0.431796	0.443	0.057	2.39e-71
Ptbp3	8	5.31e-44	0.430002	0.778	0.277	9e-40
Ctdsp2	8	2.65e-26	0.429298	0.797	0.459	4.48e-22
Nefm	8	7.98e-113	0.429171	0.203	0.004	1.35e-108
Rbpms	8	9.23e-143	0.428851	0.494	0.035	1.56e-138
Fam134a	8	6.99e-28	0.428402	0.829	0.478	1.18e-23
Mt1	8	6.82e-05	0.426696	0.962	0.938	1
Bri3	8	9.51e-26	0.425887	0.987	0.896	1.61e-21
Hadha	8	2.32e-26	0.425146	0.759	0.423	3.92e-22
Foxo3	8	1.73e-39	0.424604	0.728	0.27	2.93e-35
Fsd1	8	4.42e-38	0.424534	0.709	0.276	7.48e-34
Usp3	8	7.93e-25	0.42423	0.867	0.554	1.34e-20
Rps27a	8	5.16e-66	0.424173	1	1	8.74e-62
Ube2a	8	1.03e-97	0.424125	0.551	0.07	1.75e-93
Pcgf6	8	7.28e-155	0.423559	0.582	0.045	1.23e-150
Ccm2	8	4.28e-32	0.422519	0.759	0.367	7.24e-28
Stx5a	8	1.22e-39	0.421365	0.722	0.269	2.07e-35
Fam76a	8	4.09e-39	0.421035	0.677	0.249	6.92e-35
Samhd1	8	6.83e-28	0.420388	0.715	0.327	1.16e-23
Sfr1	8	5.64e-26	0.420319	0.949	0.933	9.55e-22
Mpc2	8	1.3e-30	0.419202	0.975	0.982	2.21e-26
Rpl19	8	2.33e-59	0.419187	1	0.999	3.94e-55
Tuba1b	8	1.94e-20	0.418688	0.741	0.428	3.28e-16
Srebf2	8	2e-35	0.418227	0.677	0.25	3.38e-31
Abhd14a	8	7.04e-107	0.416803	0.652	0.091	1.19e-102
Rpl29	8	8.37e-57	0.416691	0.994	1	1.42e-52
Ppp1r15a	8	8.86e-18	0.415699	0.589	0.293	1.5e-13
Stx3	8	7.82e-255	0.415106	0.449	0.008	1.32e-250
Eif3h	8	2.52e-33	0.414938	0.987	0.973	4.27e-29
Mpped2	8	9.53e-25	0.414866	0.734	0.383	1.61e-20
Dbndd2	8	1.76e-48	0.414318	0.614	0.17	2.99e-44
Kctd18	8	1.81e-46	0.414147	0.671	0.203	3.07e-42
Smoc2	8	4.02e-298	0.413757	0.418	0.003	6.81e-294
Ddx27	8	1.4e-18	0.413323	0.886	0.709	2.37e-14
Onecut2	8	1.41e-222	0.413142	0.367	0.006	2.39e-218
Zfp553	8	1.18e-53	0.411787	0.608	0.15	2e-49
Idnk	8	3.73e-62	0.410001	0.513	0.095	6.32e-58
Ncor2	8	2.11e-49	0.40947	0.665	0.185	3.57e-45
Ccdc6	8	1.64e-20	0.408661	0.703	0.393	2.78e-16
Ankrd11	8	2.12e-21	0.408279	0.962	0.886	3.58e-17
Hbp1	8	1.11e-24	0.407952	0.842	0.568	1.88e-20
Gfra1	8	2.03e-196	0.4077	0.297	0.003	3.43e-192
Ly6e	8	1.54e-38	0.406727	0.12	0.007	2.61e-34
Ehmt2	8	7e-22	0.405915	0.797	0.506	1.19e-17
Mrps5	8	4.27e-23	0.405758	0.905	0.724	7.22e-19
Arf5	8	5.54e-29	0.404562	0.975	0.858	9.38e-25
Mtf2	8	2.67e-21	0.404439	0.892	0.757	4.53e-17
Rap1b	8	2.18e-25	0.404061	0.88	0.605	3.69e-21
Tpm1	8	5.89e-76	0.403825	0.582	0.1	9.98e-72
Anapc11	8	3.12e-25	0.403723	0.975	0.892	5.28e-21
Rapsn	8	3.38e-109	0.402901	0.525	0.056	5.72e-105
Hmox1	8	2.88e-19	0.40229	0.62	0.323	4.88e-15
Nhp2	8	4.65e-22	0.402046	0.956	0.9	7.88e-18
Mea1	8	1.12e-26	0.400717	0.93	0.772	1.9e-22
Cyba	8	5.67e-10	0.400505	0.354	0.159	9.59e-06
2610524H06Rik	8	2.02e-19	0.399923	0.88	0.72	3.42e-15
Rhox10	8	5.15e-203	0.399922	0.43	0.013	8.72e-199
Prkcz	8	3.86e-29	0.399676	0.658	0.278	6.53e-25
Ufc1	8	3.61e-30	0.3993	0.759	0.368	6.11e-26
Ski	8	7.18e-39	0.398503	0.696	0.249	1.22e-34
Pmm1	8	5.52e-19	0.398161	0.899	0.733	9.34e-15
Tomm34	8	2.14e-23	0.397475	0.924	0.743	3.63e-19
Egr1	8	4.07e-93	0.396531	0.437	0.044	6.9e-89
Ropn1l	8	1.15e-76	0.39646	0.576	0.1	1.95e-72
Ssbp4	8	3.67e-29	0.396388	0.715	0.315	6.22e-25
Tnrc6b	8	2.11e-24	0.39595	0.823	0.507	3.58e-20
Coro1a	8	2.55e-131	0.394146	0.361	0.017	4.32e-127
Bin2	8	5.05e-47	0.392977	0.608	0.163	8.55e-43
Pigx	8	2.66e-25	0.39235	0.81	0.478	4.51e-21
Ndufs6	8	8.79e-25	0.392084	0.962	0.883	1.49e-20
Tnrc6c	8	5.61e-18	0.391716	0.943	0.782	9.49e-14
Faf2	8	5.6e-30	0.39143	0.747	0.333	9.49e-26
Timm10	8	1.55e-62	0.39126	0.665	0.156	2.63e-58
Twf2	8	5.25e-68	0.391038	0.608	0.123	8.9e-64
Igf1r	8	5.8e-29	0.390802	0.715	0.323	9.81e-25
Gm12216	8	1.66e-275	0.390794	0.481	0.009	2.82e-271
Phf3	8	2.06e-32	0.390368	0.557	0.187	3.48e-28
D1Ertd622e	8	2.95e-48	0.389637	0.563	0.144	5e-44
Cecr2	8	3.51e-24	0.389359	0.861	0.564	5.94e-20
Usp4	8	1.36e-75	0.389236	0.519	0.081	2.31e-71
Rps16	8	7.26e-58	0.388544	1	1	1.23e-53
Enc1	8	0	0.388528	0.532	0.004	0
Hnrnpa0	8	7.72e-27	0.388088	0.734	0.345	1.31e-22
Pcbp4	8	3.84e-131	0.387814	0.494	0.038	6.5e-127
Map1lc3a	8	9.13e-23	0.387626	0.93	0.816	1.55e-18
Supt4a	8	2.4e-23	0.386312	0.968	0.878	4.06e-19
Ppib	8	3.14e-27	0.385907	0.975	0.865	5.31e-23
C1qtnf4	8	2.26e-25	0.384705	0.873	0.516	3.83e-21
Slirp	8	1.13e-22	0.38457	0.886	0.582	1.91e-18
Mybbp1a	8	2e-32	0.382944	0.741	0.319	3.38e-28
Iars2	8	2.19e-43	0.381224	0.57	0.157	3.72e-39
Taf5l	8	1.06e-39	0.380239	0.627	0.199	1.79e-35
Nucb2	8	3.14e-135	0.379422	0.506	0.039	5.31e-131
Me2	8	8.98e-23	0.378876	0.816	0.533	1.52e-18
Cmtm7	8	2.1e-189	0.378821	0.418	0.013	3.56e-185
Atp9a	8	9.22e-63	0.378807	0.557	0.108	1.56e-58
Mpzl1	8	4.61e-38	0.37873	0.696	0.246	7.8e-34
Rpl35	8	3.39e-41	0.377853	1	1	5.75e-37
Stx6	8	3.46e-23	0.377582	0.614	0.295	5.86e-19
Dcaf8	8	1.43e-31	0.37758	0.696	0.28	2.42e-27
Gm16286	8	2.9e-27	0.37695	0.646	0.276	4.91e-23
Tdrd5	8	3.24e-56	0.376748	0.544	0.117	5.48e-52
Rasgrp2	8	0.00138347	0.374494	0.665	0.574	1
Suclg1	8	1.69e-24	0.373912	0.772	0.444	2.85e-20
Klf2	8	0.000968845	0.373852	0.38	0.249	1
Gnb4	8	3e-24	0.373749	0.665	0.331	5.07e-20
Atp6v1b2	8	4.75e-26	0.373727	0.753	0.362	8.05e-22
Tpd52	8	2.56e-58	0.372044	0.437	0.072	4.34e-54
Dlgap4	8	1.3e-74	0.37102	0.525	0.083	2.2e-70
Sh3bp4	8	3.29e-170	0.370958	0.449	0.021	5.57e-166
Leprotl1	8	3.27e-21	0.370715	0.816	0.521	5.54e-17
Sat1	8	2.08e-34	0.36999	0.348	0.073	3.51e-30
Tead2	8	1.04e-76	0.369775	0.57	0.095	1.76e-72
Aldh2	8	2.96e-76	0.368705	0.5	0.073	5.01e-72
Mael	8	2.13e-23	0.368037	0.949	0.963	3.61e-19
Tspo	8	2.26e-48	0.36653	0.316	0.044	3.82e-44
Rpl14	8	3.89e-51	0.365575	0.994	1	6.58e-47
Mapk3	8	2.86e-25	0.365371	0.696	0.352	4.84e-21
Ddx41	8	2.57e-19	0.362919	0.766	0.473	4.36e-15
Ubxn6	8	5.35e-21	0.361866	0.861	0.618	9.06e-17
Tmtc4	8	3.96e-44	0.361504	0.595	0.168	6.71e-40
Cited2	8	1.76e-63	0.361073	0.5	0.086	2.97e-59
Rps12	8	4.64e-36	0.360848	0.994	1	7.86e-32
Lamb1	8	3.19e-193	0.360688	0.468	0.018	5.41e-189
Phb	8	9.06e-20	0.360285	0.899	0.741	1.53e-15
Uchl1	8	1.89e-16	0.359855	0.975	0.967	3.2e-12
Rpsa	8	4.71e-38	0.359419	1	1	7.98e-34
Pbx1	8	1.5e-289	0.359384	0.43	0.004	2.54e-285
Hyal2	8	6.56e-28	0.3589	0.652	0.269	1.11e-23
Rcan3	8	7.24e-41	0.358595	0.62	0.181	1.23e-36
Polr3h	8	2.79e-16	0.358556	0.81	0.56	4.73e-12
Nsa2	8	2.56e-17	0.358337	0.962	0.854	4.33e-13
Rsu1	8	4.8e-44	0.357961	0.557	0.146	8.12e-40
Dicer1	8	9.96e-17	0.35766	0.728	0.466	1.69e-12
Ube2q2	8	7.71e-23	0.357188	0.62	0.273	1.31e-18
Phf20	8	4.33e-18	0.356992	0.791	0.531	7.33e-14
Cln3	8	4.17e-25	0.356091	0.627	0.267	7.06e-21
Rpl18	8	6.5e-37	0.356084	0.994	1	1.1e-32
Phip	8	9.7e-18	0.356056	0.734	0.401	1.64e-13
Ccpg1os	8	6.19e-41	0.355295	0.589	0.169	1.05e-36
Mplkip	8	5.65e-22	0.355166	0.873	0.63	9.57e-18
Mrpl33	8	3.94e-21	0.352182	0.956	0.782	6.67e-17
Vasp	8	1.08e-40	0.350925	0.494	0.122	1.83e-36
Cdca7l	8	9.27e-24	0.350917	0.797	0.455	1.57e-19
Zfp106	8	6.38e-53	0.350577	0.538	0.118	1.08e-48
Prpsap1	8	2.27e-15	0.35052	0.88	0.7	3.84e-11
Arl14epl	8	2.07e-26	0.350075	0.595	0.244	3.5e-22
2810474O19Rik	8	1.61e-24	0.349695	0.696	0.318	2.73e-20
Dlk1	8	1.75e-56	0.349652	0.506	0.098	2.96e-52
Arpc3	8	1.83e-14	0.349108	0.956	0.812	3.09e-10
Klc3	8	3.7e-38	0.34905	0.57	0.167	6.27e-34
Cox7c	8	6.26e-34	0.348334	0.994	0.997	1.06e-29
Plekha1	8	8.43e-36	0.348324	0.576	0.184	1.43e-31
Bik	8	7.62e-40	0.348183	0.557	0.153	1.29e-35
Rrad	8	6.04e-237	0.347977	0.405	0.007	1.02e-232
mt-Nd1	8	1.36e-40	0.347554	1	1	2.3e-36
Cyb5a	8	1.03e-81	0.34679	0.424	0.047	1.75e-77
Fyn	8	2.58e-25	0.34616	0.589	0.229	4.36e-21
Acaa2	8	2.58e-225	0.345531	0.411	0.008	4.37e-221
Lima1	8	1.4e-137	0.345131	0.411	0.023	2.37e-133
Ccdc191	8	2.46e-33	0.345091	0.646	0.23	4.17e-29
Ddx25	8	1.4e-16	0.344866	0.766	0.49	2.36e-12
Spa17	8	4.32e-24	0.343497	0.62	0.276	7.32e-20
Cnih4	8	3.12e-19	0.343085	0.886	0.634	5.29e-15
Txndc17	8	2.58e-18	0.342925	0.861	0.621	4.36e-14
Susd4	8	2.31e-193	0.342829	0.443	0.016	3.91e-189
Serp2	8	1.56e-192	0.342424	0.43	0.014	2.64e-188
Dusp6	8	3.69e-189	0.342412	0.297	0.004	6.25e-185
Rab3ip	8	1.69e-27	0.342405	0.633	0.253	2.86e-23
Nudc	8	8.15e-25	0.342299	0.987	0.955	1.38e-20
Slc7a5	8	5.11e-19	0.342124	0.804	0.479	8.66e-15
Cnppd1	8	1.92e-41	0.342016	0.57	0.157	3.26e-37
Tpm3	8	1.38e-17	0.342009	0.949	0.814	2.33e-13
Polr2e	8	6.05e-21	0.341953	0.962	0.92	1.02e-16
Zfp36l1	8	8.88e-17	0.341833	0.759	0.466	1.5e-12
Faap20	8	1.15e-20	0.341662	0.595	0.283	1.95e-16
Mcam	8	9.52e-15	0.341149	0.538	0.266	1.61e-10
Gm2694	8	9.87e-16	0.340259	0.823	0.528	1.67e-11
Cyct	8	2.24e-30	0.34015	0.69	0.269	3.8e-26
Ddx3x	8	1.32e-137	0.339758	0.424	0.024	2.23e-133
Dtna	8	1.55e-190	0.339371	0.437	0.015	2.62e-186
Rps5	8	2.03e-41	0.339229	1	1	3.44e-37
Mrps18a	8	1.29e-25	0.338422	0.62	0.256	2.18e-21
Sox13	8	1.1e-284	0.338286	0.411	0.003	1.87e-280
Epb41l4a	8	3.15e-110	0.337775	0.411	0.031	5.33e-106
Rps14	8	5.91e-48	0.337644	1	1	1e-43
mt-Co3	8	4.89e-51	0.337615	1	1	8.28e-47
Hnrnpf	8	6.71e-22	0.337199	1	0.975	1.14e-17
Arrdc3	8	1.23e-69	0.337087	0.481	0.073	2.08e-65
Gm13251	8	1.53e-33	0.336769	0.544	0.171	2.6e-29
Gm2000	8	5.25e-19	0.336732	0.975	0.925	8.89e-15
Rpl17	8	3.8e-29	0.335872	1	1	6.43e-25
Cxxc5	8	5.74e-36	0.334642	0.525	0.148	9.72e-32
Sars	8	4.53e-19	0.334401	0.759	0.444	7.66e-15
Rpl13a	8	2.76e-38	0.332715	1	1	4.67e-34
Tcf4	8	6.68e-62	0.332698	0.456	0.075	1.13e-57
Rpl3	8	5.34e-24	0.332384	1	0.999	9.04e-20
Prr7	8	1.82e-58	0.33231	0.468	0.082	3.08e-54
Glis3	8	0	0.331958	0.462	0.004	0
Cers6	8	1.83e-58	0.331651	0.481	0.088	3.11e-54
Sbds	8	6.06e-27	0.331647	0.551	0.204	1.03e-22
Amn1	8	1.25e-16	0.331226	0.627	0.323	2.11e-12
Jak1	8	2.56e-10	0.330999	0.829	0.613	4.34e-06
Parl	8	4.91e-24	0.33086	0.741	0.362	8.32e-20
Bambi	8	5.62e-19	0.330429	0.57	0.258	9.52e-15
Mdh2	8	3.8e-22	0.329766	0.956	0.966	6.44e-18
Ssbp1	8	1.34e-19	0.329552	0.949	0.835	2.26e-15
Tmem160	8	2.51e-28	0.329355	0.525	0.177	4.25e-24
Etv5	8	6e-86	0.329255	0.278	0.017	1.02e-81
Tmbim6	8	4.14e-18	0.328721	0.918	0.698	7.02e-14
Wdtc1	8	9.1e-44	0.328684	0.589	0.159	1.54e-39
Jmjd1c	8	2.37e-18	0.32847	0.766	0.442	4.02e-14
Wsb2	8	4.12e-27	0.328106	0.639	0.269	6.97e-23
Eif4ebp1	8	3.03e-12	0.328029	0.88	0.804	5.14e-08
Pfdn1	8	4.91e-15	0.327246	0.937	0.842	8.32e-11
Arf3	8	1.52e-20	0.326954	0.778	0.44	2.58e-16
Pygl	8	4.43e-281	0.326802	0.392	0.003	7.49e-277
Abcf1	8	1.53e-16	0.326772	0.867	0.67	2.59e-12
Acads	8	6.13e-91	0.326611	0.475	0.054	1.04e-86
Tmem11	8	1.3e-19	0.326145	0.886	0.657	2.2e-15
Apba2	8	4.94e-232	0.325382	0.43	0.009	8.36e-228
Glrx2	8	7.33e-91	0.325351	0.538	0.07	1.24e-86
Dpm3	8	1.07e-18	0.325248	0.829	0.54	1.82e-14
1810058I24Rik	8	1.82e-17	0.32513	0.842	0.58	3.08e-13
1810037I17Rik	8	2.01e-15	0.324194	0.949	0.726	3.41e-11
Helz	8	5.93e-22	0.323367	0.513	0.201	1e-17
Ube4b	8	5.14e-23	0.323362	0.677	0.312	8.7e-19
Xpc	8	2.56e-25	0.322382	0.677	0.3	4.34e-21
Rrp9	8	4.19e-21	0.321242	0.684	0.354	7.09e-17
Asah1	8	6.91e-33	0.320387	0.411	0.103	1.17e-28
Siah2	8	8.95e-53	0.320205	0.5	0.099	1.51e-48
Fdft1	8	7.47e-14	0.320163	0.778	0.543	1.27e-09
Tma7	8	1.66e-32	0.319918	0.551	0.171	2.8e-28
Phf21a	8	1.85e-22	0.319502	0.601	0.263	3.14e-18
Sphk1	8	8.19e-104	0.319341	0.335	0.021	1.39e-99
Zfp428	8	1.81e-14	0.318804	0.797	0.547	3.06e-10
Topaz1	8	2.02e-28	0.318654	0.563	0.203	3.42e-24
Lpcat1	8	8.09e-118	0.317392	0.399	0.026	1.37e-113
Gm28050	8	6.42e-34	0.31723	0.538	0.161	1.09e-29
Gsta4	8	1.19e-38	0.317183	0.424	0.097	2.01e-34
Dock7	8	1.34e-131	0.316879	0.481	0.035	2.26e-127
Lgals2	8	8.58e-112	0.316758	0.411	0.031	1.45e-107
Zbtb44	8	6.31e-27	0.315802	0.652	0.259	1.07e-22
Golgb1	8	1.94e-11	0.315769	0.924	0.785	3.29e-07
Tomm40	8	7.43e-14	0.314999	0.854	0.667	1.26e-09
Psma8	8	3.07e-22	0.314708	0.538	0.222	5.19e-18
Ube2b	8	6.75e-23	0.314475	0.981	0.963	1.14e-18
Shb	8	5.28e-69	0.313142	0.443	0.063	8.94e-65
Usp9x	8	1.64e-18	0.312196	0.57	0.254	2.77e-14
Xpot	8	5.08e-64	0.312191	0.437	0.066	8.6e-60
Ssbp2	8	1.26e-14	0.311822	0.753	0.449	2.14e-10
Rpl9	8	3.38e-30	0.311598	1	0.999	5.72e-26
Smarca2	8	6.49e-31	0.311589	0.373	0.094	1.1e-26
Kdm2b	8	2.28e-13	0.311454	0.627	0.363	3.85e-09
Chd1	8	6.14e-21	0.311294	0.62	0.292	1.04e-16
Dnajb4	8	3.88e-22	0.311158	0.677	0.303	6.57e-18
Kmt2c	8	1.06e-57	0.310737	0.506	0.095	1.8e-53
Eif5a	8	1.11e-25	0.310205	1	0.992	1.88e-21
Cstf3	8	1.26e-14	0.310043	0.772	0.523	2.13e-10
Ywhaz	8	3.65e-13	0.3097	0.835	0.601	6.19e-09
Rnf149	8	5.61e-13	0.309461	0.81	0.585	9.49e-09
Proser2	8	4.6e-24	0.309317	0.639	0.281	7.79e-20
Atp5g1	8	1.68e-19	0.309229	0.981	0.987	2.84e-15
Matn4	8	3.72e-214	0.309161	0.373	0.007	6.3e-210
Abca1	8	4.5e-51	0.307545	0.487	0.098	7.62e-47
Clic4	8	3.39e-26	0.307251	0.538	0.186	5.75e-22
Cdc37	8	8.91e-15	0.307206	0.899	0.747	1.51e-10
Lpp	8	4.83e-59	0.306881	0.513	0.096	8.18e-55
Myh6	8	2.83e-38	0.306799	0.532	0.145	4.78e-34
Ccni	8	3.25e-12	0.306776	0.797	0.602	5.5e-08
Zbtb20	8	9.16e-16	0.306707	0.639	0.347	1.55e-11
Hddc2	8	3.41e-21	0.306645	0.728	0.385	5.77e-17
Tns3	8	3.24e-116	0.306611	0.418	0.03	5.49e-112
Etv4	8	9.82e-83	0.306303	0.335	0.028	1.66e-78
Gadd45gip1	8	1.33e-14	0.306044	0.848	0.639	2.25e-10
Eif4b	8	1.36e-11	0.30564	0.829	0.669	2.31e-07
AI413582	8	6.21e-27	0.305574	0.57	0.206	1.05e-22
Tcf15	8	5.68e-59	0.305458	0.437	0.071	9.62e-55
Grcc10	8	3.42e-12	0.305391	0.842	0.656	5.79e-08
Tkt	8	1.42e-66	0.305272	0.392	0.05	2.41e-62
G3bp1	8	3.87e-15	0.305247	0.791	0.548	6.55e-11
Arl4a	8	3.32e-15	0.305225	0.766	0.558	5.62e-11
Epc1	8	7.5e-25	0.305207	0.589	0.232	1.27e-20
Rps18	8	3.06e-36	0.305168	1	1	5.18e-32
Apex1	8	7.4e-17	0.305139	0.943	0.854	1.25e-12
Selk	8	9.6e-21	0.304952	0.994	0.96	1.63e-16
Mphosph6	8	1.18e-12	0.303717	0.816	0.583	2e-08
Rpl30	8	9.67e-32	0.303421	1	0.999	1.64e-27
Gm10116	8	8.73e-25	0.302998	0.437	0.138	1.48e-20
Aplp1	8	4.94e-104	0.302797	0.329	0.02	8.37e-100
Rbfox2	8	9.14e-20	0.302597	0.614	0.288	1.55e-15
Rpl6l	8	1.83e-15	0.302551	0.88	0.718	3.11e-11
Smim11	8	3.09e-27	0.302359	0.532	0.189	5.24e-23
Tcf7	8	2.07e-17	0.300978	0.684	0.355	3.51e-13
A930011G23Rik	8	2.11e-256	0.300806	0.367	0.003	3.57e-252
Rpusd1	8	1.41e-29	0.300791	0.601	0.224	2.38e-25
Rplp0	8	1.71e-29	0.300531	1	1	2.89e-25
Suds3	8	7.66e-14	0.299531	0.848	0.631	1.3e-09
Dst	8	7.46e-78	0.299502	0.456	0.057	1.26e-73
Zmat5	8	1.28e-17	0.299198	0.57	0.272	2.16e-13
Psmg4	8	1.87e-13	0.298759	0.823	0.646	3.17e-09
Dcun1d1	8	2.34e-34	0.298737	0.532	0.16	3.96e-30
Rnf44	8	4.66e-18	0.298293	0.665	0.322	7.9e-14
Rrp15	8	3.4e-18	0.297702	0.797	0.469	5.75e-14
Ruvbl1	8	3.6e-12	0.297525	0.829	0.646	6.1e-08
Ube2h	8	7.9e-18	0.297385	0.665	0.346	1.34e-13
Gskip	8	3.5e-23	0.297144	0.696	0.33	5.92e-19
Slc3a2	8	6.79e-13	0.297122	0.861	0.681	1.15e-08
Kif5c	8	1.98e-64	0.297034	0.481	0.078	3.35e-60
Lsm10	8	1.62e-22	0.296443	0.652	0.288	2.73e-18
Pycard	8	1.64e-42	0.295912	0.449	0.098	2.78e-38
Lmna	8	1.46e-22	0.295869	0.348	0.095	2.47e-18
Rnf167	8	6.4e-19	0.295591	0.747	0.416	1.08e-14
Ccnjl	8	1.6e-238	0.295286	0.335	0.002	2.7e-234
Gabarapl1	8	1.02e-31	0.294381	0.494	0.146	1.73e-27
Nr4a1	8	3.28e-82	0.294331	0.278	0.018	5.56e-78
Cd9	8	6.81e-08	0.294033	0.873	0.684	0.00115288
Bicc1	8	9.48e-223	0.293922	0.348	0.004	1.61e-218
Dnaja1	8	3.14e-17	0.293849	0.987	0.944	5.31e-13
Mxra7	8	9.03e-39	0.293807	0.418	0.092	1.53e-34
Cenpv	8	5.86e-11	0.29356	0.722	0.507	9.92e-07
Fam118b	8	3.08e-15	0.293249	0.728	0.424	5.22e-11
Terf1	8	1.1e-15	0.293211	0.576	0.298	1.86e-11
Cfdp1	8	3.09e-15	0.292877	0.937	0.815	5.24e-11
Mrps18b	8	8.36e-16	0.292808	0.81	0.578	1.42e-11
Nomo1	8	1.22e-22	0.292408	0.589	0.247	2.06e-18
Ypel5	8	1.94e-16	0.292219	0.741	0.418	3.29e-12
Rpl10l	8	9.51e-32	0.29211	0.481	0.142	1.61e-27
Rwdd4a	8	9.64e-55	0.291556	0.468	0.085	1.63e-50
RP23-198F11.3	8	1.7e-175	0.291389	0.228	0.001	2.88e-171
Msmo1	8	6.13e-15	0.291333	0.601	0.32	1.04e-10
Nap1l1	8	7.27e-21	0.291308	0.975	0.976	1.23e-16
Aimp1	8	5.05e-15	0.291171	0.924	0.824	8.55e-11
Gm9732	8	4.61e-152	0.29117	0.399	0.018	7.81e-148
Gas2l1	8	3.43e-27	0.290802	0.532	0.183	5.8e-23
Rpl23	8	5.14e-38	0.290545	1	1	8.69e-34
Mvb12a	8	7.91e-25	0.290537	0.671	0.291	1.34e-20
Akr1a1	8	4.94e-17	0.290337	0.956	0.862	8.36e-13
Impdh1	8	1.46e-65	0.289882	0.443	0.065	2.47e-61
Rps24	8	5.79e-47	0.289723	1	1	9.8e-43
Rps20	8	1.4e-32	0.289589	1	1	2.38e-28
Wasf2	8	9.7e-20	0.289002	0.671	0.334	1.64e-15
Rab3a	8	8.34e-27	0.288244	0.481	0.155	1.41e-22
Knop1	8	1.46e-14	0.286917	0.861	0.675	2.46e-10
Dlat	8	4.24e-29	0.286659	0.532	0.178	7.18e-25
Arrb2	8	5.55e-14	0.286345	0.665	0.396	9.4e-10
Sf3b5	8	1.4e-13	0.284748	0.899	0.79	2.38e-09
Pqlc1	8	6.82e-151	0.284164	0.291	0.007	1.15e-146
Stard3nl	8	5.77e-13	0.284022	0.867	0.695	9.77e-09
Sbk1	8	2.31e-33	0.283895	0.481	0.132	3.91e-29
Ptch1	8	9.84e-240	0.283553	0.361	0.004	1.67e-235
Kat2a	8	3.83e-13	0.283493	0.69	0.409	6.48e-09
Hspa1a	8	4.49e-86	0.283465	0.259	0.014	7.59e-82
2900093K20Rik	8	3.3e-24	0.2832	0.5	0.175	5.59e-20
Cnot6l	8	1.34e-16	0.282889	0.741	0.409	2.27e-12
Trf	8	6.22e-198	0.282686	0.266	0.001	1.05e-193
Erap1	8	4.06e-88	0.282325	0.418	0.042	6.87e-84
Nfib	8	8.73e-140	0.282169	0.373	0.017	1.48e-135
Ogfr	8	1.36e-21	0.282146	0.563	0.236	2.3e-17
Ninl	8	3.4e-37	0.282035	0.475	0.119	5.76e-33
Tomm7	8	6.18e-19	0.281389	0.987	0.965	1.05e-14
Vat1	8	1.8e-16	0.28121	0.747	0.425	3.05e-12
Bcl7b	8	3.93e-15	0.281148	0.684	0.395	6.65e-11
Gnb2l1	8	8.09e-22	0.281117	0.994	0.99	1.37e-17
Rps15	8	9.95e-38	0.280226	1	1	1.68e-33
Mvd	8	7.23e-19	0.279911	0.601	0.271	1.22e-14
Pou3f1	8	1.62e-22	0.279717	0.658	0.284	2.75e-18
Tmem50a	8	3.23e-13	0.279715	0.905	0.711	5.47e-09
Prtg	8	9.96e-121	0.279702	0.386	0.023	1.69e-116
Pacsin1	8	8.87e-194	0.279502	0.386	0.01	1.5e-189
Smyd3	8	2.4e-25	0.279203	0.525	0.19	4.06e-21
Unc93b1	8	5.58e-47	0.278915	0.101	0.003	9.45e-43
Arf6	8	2.71e-11	0.27889	0.911	0.773	4.59e-07
Gm973	8	9e-81	0.27885	0.367	0.035	1.52e-76
Rasl11a	8	2.28e-163	0.278807	0.291	0.006	3.86e-159
R3hdm1	8	3.55e-13	0.278434	0.867	0.642	6e-09
Pou5f1	8	1.32e-151	0.277998	0.386	0.016	2.24e-147
Nthl1	8	1.48e-23	0.277381	0.595	0.239	2.51e-19
Wash1	8	8.34e-16	0.277363	0.671	0.368	1.41e-11
Brwd3	8	6.16e-134	0.277125	0.418	0.024	1.04e-129
Dguok	8	1.86e-13	0.277099	0.671	0.407	3.15e-09
Cltb	8	1.31e-34	0.276994	0.462	0.116	2.22e-30
Psmd4	8	4.81e-15	0.276915	0.962	0.906	8.14e-11
Fam178b	8	1.7e-17	0.276766	0.684	0.352	2.87e-13
Vsig10	8	1.5e-216	0.276603	0.361	0.006	2.54e-212
Klhl24	8	2.68e-26	0.276472	0.57	0.205	4.54e-22
Fkbp4	8	8.78e-16	0.276359	0.962	0.966	1.49e-11
Dph3	8	1.65e-13	0.27628	0.911	0.726	2.79e-09
Rpl31	8	6.53e-24	0.276121	1	1	1.11e-19
Ubxn10	8	1.85e-112	0.275524	0.323	0.017	3.13e-108
Gltp	8	1.71e-13	0.275182	0.88	0.703	2.89e-09
Nradd	8	1.78e-35	0.275081	0.475	0.126	3.02e-31
Tax1bp1	8	6.86e-13	0.274994	0.943	0.821	1.16e-08
Midn	8	1.8e-31	0.27493	0.481	0.14	3.05e-27
Zfos1	8	4.06e-08	0.274762	0.696	0.491	0.000687398
Igf2bp1	8	2.77e-11	0.274685	0.709	0.449	4.69e-07
A330017A19Rik	8	1.93e-46	0.274554	0.418	0.08	3.27e-42
Abtb1	8	1.81e-20	0.274483	0.665	0.31	3.06e-16
Ccdc53	8	2.54e-16	0.274474	0.652	0.334	4.29e-12
Cetn3	8	9.17e-13	0.274442	0.918	0.833	1.55e-08
Rrp7a	8	1.94e-14	0.274332	0.608	0.345	3.29e-10
Ccdc136	8	6.09e-16	0.274008	0.728	0.423	1.03e-11
Lgmn	8	0.00161181	0.273976	0.652	0.536	1
Lmbr1l	8	6.27e-35	0.273736	0.475	0.126	1.06e-30
Sbno1	8	4.03e-15	0.273535	0.975	0.963	6.82e-11
Gm8730	8	1.09e-16	0.273528	0.981	0.974	1.85e-12
Tmem219	8	5.41e-29	0.27279	0.449	0.132	9.16e-25
Crtc3	8	1.59e-45	0.272758	0.449	0.091	2.7e-41
Tm2d1	8	4.13e-12	0.272496	0.835	0.583	6.98e-08
Ldb1	8	6.08e-15	0.271852	0.608	0.317	1.03e-10
Pphln1	8	1.18e-11	0.271775	0.842	0.661	1.99e-07
Phf7	8	2.05e-24	0.271672	0.519	0.189	3.47e-20
Cct5	8	1.05e-15	0.271397	0.981	0.957	1.77e-11
Sptssa	8	5.86e-117	0.271354	0.348	0.019	9.92e-113
Ica1	8	7.92e-70	0.271177	0.418	0.054	1.34e-65
Arl3	8	1.52e-16	0.271122	0.646	0.327	2.58e-12
Sri	8	1.12e-22	0.271045	0.494	0.18	1.9e-18
Zdhhc16	8	3.31e-16	0.270983	0.595	0.291	5.6e-12
Pdcd6	8	5.36e-15	0.270579	0.905	0.683	9.08e-11
Pdha1	8	6.79e-33	0.270205	0.424	0.109	1.15e-28
Neurog3	8	6.58e-138	0.270008	0.247	0.005	1.11e-133
Romo1	8	9.62e-11	0.269964	0.886	0.788	1.63e-06
Tma16	8	1.44e-17	0.269718	0.677	0.341	2.43e-13
Utf1	8	3.93e-135	0.269317	0.31	0.011	6.66e-131
Unc119	8	1.28e-13	0.2693	0.772	0.502	2.17e-09
C1ql1	8	3.01e-27	0.269233	0.418	0.117	5.09e-23
Dcaf12	8	8.17e-30	0.268887	0.506	0.158	1.38e-25
Ubqln1	8	1.1e-15	0.268852	0.753	0.445	1.86e-11
Ttc34	8	1.54e-43	0.268811	0.424	0.087	2.6e-39
Esd	8	8.46e-16	0.268714	0.937	0.821	1.43e-11
Xlr5a	8	2.82e-12	0.268529	0.747	0.471	4.77e-08
Stat3	8	2.28e-21	0.267734	0.513	0.196	3.87e-17
1500009L16Rik	8	1.6e-148	0.267412	0.291	0.007	2.71e-144
Mrpl23	8	1.48e-10	0.267134	0.924	0.836	2.51e-06
Mrps6	8	2.28e-15	0.266697	0.709	0.398	3.87e-11
Rpl24	8	2.02e-20	0.266674	1	0.999	3.42e-16
Tcf7l2	8	2.95e-42	0.266596	0.411	0.081	4.99e-38
Trim12c	8	3.36e-233	0.266239	0.329	0.002	5.69e-229
Hip1	8	1.92e-24	0.265597	0.614	0.235	3.25e-20
Hadhb	8	3.65e-09	0.26511	0.854	0.727	6.19e-05
Rnf6	8	6.11e-14	0.264495	0.759	0.464	1.03e-09
Chrac1	8	8.58e-15	0.264291	0.639	0.342	1.45e-10
Thumpd3	8	6.25e-13	0.264241	0.728	0.456	1.06e-08
Rtn1	8	2.62e-35	0.263794	0.405	0.094	4.43e-31
Nt5c2	8	1.34e-12	0.263755	0.753	0.514	2.28e-08
Nsmaf	8	3.39e-77	0.26347	0.443	0.055	5.74e-73
Mgea5	8	1.08e-13	0.263429	0.835	0.581	1.84e-09
Mafg	8	1.18e-14	0.263414	0.741	0.448	2e-10
Larp1	8	1.3e-20	0.263189	0.582	0.257	2.2e-16
Psmd9	8	4.65e-14	0.263026	0.842	0.58	7.87e-10
Acly	8	4.73e-11	0.262355	0.709	0.471	8.01e-07
Zbed5	8	5.19e-28	0.262103	0.506	0.163	8.78e-24
Mfsd1	8	2.49e-29	0.262004	0.475	0.141	4.21e-25
Xrcc6bp1	8	7.19e-18	0.261497	0.709	0.377	1.22e-13
mt-Nd5	8	4.65e-10	0.261081	0.899	0.767	7.88e-06
Barhl2	8	2.67e-134	0.260102	0.184	0.001	4.52e-130
Rps15a	8	1.06e-30	0.259964	1	1	1.8e-26
Rpl35a	8	1.35e-34	0.259964	1	1	2.29e-30
Arhgef15	8	1.78e-199	0.259639	0.323	0.004	3.02e-195
Mrpl24	8	9.63e-12	0.259504	0.924	0.753	1.63e-07
Ogt	8	2.24e-11	0.259398	0.715	0.487	3.79e-07
Mrps10	8	6.36e-11	0.259081	0.772	0.537	1.08e-06
Taldo1	8	8.21e-11	0.258839	0.943	0.868	1.39e-06
Irx1	8	1.77e-139	0.258572	0.19	0.001	3e-135
Mink1	8	5.18e-28	0.258507	0.506	0.159	8.77e-24
Rpp21	8	5e-17	0.2585	0.576	0.282	8.47e-13
Kazn	8	1.94e-91	0.258033	0.386	0.034	3.28e-87
Ddx46	8	3.46e-09	0.257488	0.924	0.839	5.85e-05
Chmp7	8	6.38e-10	0.257398	0.665	0.473	1.08e-05
Nubp2	8	7.17e-17	0.257343	0.582	0.287	1.21e-12
Fbxo31	8	1.3e-10	0.257112	0.918	0.793	2.2e-06
Nup37	8	1.09e-13	0.256963	0.747	0.442	1.84e-09
Park7	8	5.87e-11	0.25674	0.975	0.978	9.94e-07
Aldh7a1	8	4.99e-16	0.25658	0.69	0.366	8.44e-12
Frg1	8	1.72e-10	0.25657	0.956	0.77	2.91e-06
Mat2b	8	9.03e-10	0.256035	0.88	0.782	1.53e-05
Dag1	8	4.31e-14	0.255694	0.639	0.34	7.3e-10
Nop16	8	1.92e-11	0.255668	0.715	0.497	3.25e-07
Fam114a2	8	1.99e-12	0.255643	0.778	0.51	3.37e-08
Dtx2	8	1.8e-12	0.255418	0.791	0.568	3.04e-08
Dhrs7b	8	5.04e-21	0.255045	0.481	0.176	8.54e-17
Fkbp11	8	1.88e-157	0.254935	0.348	0.011	3.18e-153
Henmt1	8	4.82e-21	0.254688	0.494	0.192	8.16e-17
Ndn	8	3.62e-30	0.254685	0.456	0.125	6.14e-26
Acp6	8	1.97e-16	0.254633	0.525	0.236	3.34e-12
Prkcq	8	8.69e-86	0.254414	0.367	0.032	1.47e-81
Sertad3	8	1.42e-47	0.253735	0.361	0.059	2.4e-43
Mga	8	9.77e-13	0.253522	0.766	0.502	1.65e-08
Jtb	8	5.34e-09	0.253306	0.747	0.529	9.03e-05
Gmpr	8	4.2e-37	0.253221	0.38	0.081	7.12e-33
Scp2	8	2.99e-13	0.253187	0.81	0.585	5.06e-09
Jmjd6	8	3.43e-14	0.253097	0.772	0.466	5.8e-10
Gins4	8	1.86e-10	0.253025	0.81	0.602	3.15e-06
Tiparp	8	6.13e-10	0.252909	0.722	0.497	1.04e-05
Rassf3	8	3.68e-24	0.25281	0.487	0.172	6.23e-20
Itga6	8	4.31e-55	0.252482	0.348	0.048	7.29e-51
Bnip3l	8	7.71e-12	0.25221	0.975	0.937	1.3e-07
Rora	8	1.21e-64	0.251915	0.373	0.046	2.04e-60
Trp53rkb	8	2.52e-17	0.251753	0.544	0.245	4.27e-13
Tmem57	8	3.68e-10	0.251564	0.905	0.769	6.22e-06
Ramp3	8	9.04e-44	0.251435	0.411	0.08	1.53e-39
Morn2	8	1.26e-28	0.251351	0.475	0.143	2.13e-24
1110059E24Rik	8	4.52e-16	0.251163	0.608	0.297	7.64e-12
Asap1	8	1.04e-10	0.251026	0.804	0.593	1.76e-06
Ifi27l2a	8	3.14e-145	0.250987	0.234	0.003	5.31e-141
Gm7967	8	4.74e-213	0.250694	0.278	0.001	8.03e-209
Phlda2	8	1.43e-40	0.250468	0.31	0.052	2.43e-36
Prr19	8	7.08e-16	0.250308	0.62	0.316	1.2e-11
Rpl8	8	7.61e-27	0.250305	1	1	1.29e-22
Ccdc18	8	4.15e-17	0.250122	0.43	0.163	7.03e-13
Hspbap1	8	4.2e-16	0.25006	0.652	0.35	7.11e-12
Amdhd2	8	2.64e-19	0.250026	0.513	0.211	4.47e-15
Aurkb	8	2.03e-08	-0.250081	0.424	0.6	0.000343389
Gm15107	8	7.93e-09	-0.250123	0.342	0.54	0.000134201
Ccdc34	8	2.25e-08	-0.250219	0.81	0.867	0.000380309
Dkc1	8	8.93e-09	-0.250222	0.456	0.598	0.000151128
Hnrnpc	8	1.05e-10	-0.250236	0.937	0.942	1.77e-06
Tm9sf3	8	1.22e-10	-0.25059	0.709	0.776	2.07e-06
Exosc5	8	2.45e-08	-0.250731	0.601	0.739	0.000415546
Efcab2	8	7.45e-10	-0.250932	0.146	0.366	1.26e-05
Cct4	8	4.86e-13	-0.250976	0.981	0.975	8.22e-09
Stra13	8	1.23e-08	-0.251017	0.595	0.705	0.000208043
Aup1	8	2.28e-09	-0.251101	0.31	0.492	3.86e-05
Huwe1	8	3.76e-09	-0.251207	0.696	0.785	6.36e-05
Maea	8	3.82e-10	-0.251479	0.639	0.776	6.47e-06
Rbl1	8	3.45e-11	-0.251539	0.101	0.338	5.84e-07
Trim59	8	1.44e-08	-0.251833	0.297	0.48	0.000243931
Ap1g1	8	2.05e-09	-0.251996	0.348	0.516	3.48e-05
Ssna1	8	9.64e-11	-0.252116	0.88	0.917	1.63e-06
Ipo7	8	2.98e-09	-0.25226	0.247	0.444	5.04e-05
Dhps	8	2.52e-08	-0.252415	0.671	0.742	0.000426939
Chtf18	8	4.07e-09	-0.252547	0.487	0.634	6.89e-05
Uqcrfs1	8	2.43e-09	-0.252552	0.772	0.833	4.11e-05
Ddx1	8	6.85e-09	-0.252633	0.753	0.814	0.000115915
Naa38	8	6.07e-12	-0.252674	0.956	0.973	1.03e-07
Prkd3	8	3.11e-09	-0.252723	0.291	0.493	5.27e-05
Nfatc2ip	8	3.52e-09	-0.253141	0.399	0.552	5.96e-05
Dscc1	8	1.52e-10	-0.253318	0.165	0.407	2.57e-06
Mrps7	8	3.72e-09	-0.253324	0.785	0.848	6.3e-05
Kif2c	8	3.18e-07	-0.253329	0.342	0.473	0.00538095
Coq7	8	9.43e-10	-0.253431	0.867	0.902	1.6e-05
Cox11	8	4.93e-09	-0.253436	0.639	0.732	8.34e-05
Gm15128	8	3.58e-09	-0.253461	0.342	0.509	6.07e-05
Prpf38b	8	1.37e-07	-0.253596	0.684	0.765	0.00231468
Hnrnpk	8	1.19e-13	-0.253598	0.968	0.987	2.02e-09
Diaph3	8	1.06e-10	-0.253603	0.127	0.36	1.79e-06
Cpsf3l	8	1.34e-08	-0.253886	0.544	0.671	0.000226782
Ift20	8	1.31e-08	-0.253907	0.608	0.728	0.000221393
Cisd2	8	2.14e-09	-0.254111	0.778	0.833	3.62e-05
Stam2	8	4.17e-09	-0.254322	0.462	0.622	7.06e-05
Tpm4	8	5.81e-12	-0.254338	0.108	0.364	9.84e-08
Rrn3	8	3.25e-07	-0.254662	0.291	0.473	0.00550264
Fbxw2	8	2.04e-10	-0.25471	0.835	0.892	3.45e-06
Rab34	8	7.84e-10	-0.254753	0.329	0.522	1.33e-05
Ddx39	8	1.04e-08	-0.254918	0.791	0.841	0.000176559
Gm4779	8	9.63e-09	-0.255014	0.633	0.717	0.000162985
Topbp1	8	1.95e-08	-0.255119	0.563	0.681	0.000330732
Snx5	8	1.81e-10	-0.255483	0.854	0.887	3.06e-06
Ipmk	8	7.34e-08	-0.255801	0.354	0.51	0.0012419
Oip5	8	5.38e-11	-0.255815	0.158	0.396	9.11e-07
Tcea1	8	6.13e-09	-0.255877	0.684	0.781	0.000103799
Fam174a	8	1.21e-06	-0.256284	0.601	0.682	0.0205478
Ndufc1	8	7.75e-11	-0.256389	0.88	0.931	1.31e-06
Hmx1	8	1.74e-10	-0.256485	0.184	0.4	2.94e-06
Ube2e3	8	5.62e-13	-0.256909	0.975	0.965	9.52e-09
Tmem14c	8	1.6e-09	-0.257088	0.778	0.824	2.71e-05
Shoc2	8	8.71e-10	-0.257288	0.31	0.525	1.47e-05
Mrpl28	8	1.58e-13	-0.257428	0.949	0.954	2.67e-09
Cdk2	8	5.69e-09	-0.257597	0.449	0.608	9.62e-05
Zfp398	8	6.08e-11	-0.258152	0.165	0.406	1.03e-06
Zfp511	8	3.32e-11	-0.258346	0.152	0.389	5.62e-07
Arglu1	8	6.11e-08	-0.258489	0.797	0.865	0.00103489
Ccdc25	8	2.31e-08	-0.258506	0.658	0.747	0.000391832
Ecsit	8	3.36e-09	-0.258624	0.481	0.629	5.68e-05
Fanca	8	1.25e-10	-0.258673	0.171	0.396	2.11e-06
Zfp706	8	4.06e-12	-0.258788	0.924	0.935	6.88e-08
Abhd17c	8	2.41e-09	-0.258867	0.506	0.656	4.09e-05
Ak2	8	2.73e-09	-0.258933	0.722	0.799	4.61e-05
Gpbp1	8	5.43e-12	-0.259016	0.911	0.948	9.2e-08
Rps6kb1	8	3.18e-09	-0.25913	0.475	0.621	5.39e-05
Thrap3	8	5.22e-11	-0.259139	0.892	0.924	8.84e-07
Sass6	8	3.4e-11	-0.259338	0.114	0.353	5.76e-07
2022-03-07	8	3.68e-09	-0.259766	0.608	0.735	6.23e-05
Polr2d	8	7.93e-10	-0.260094	0.734	0.781	1.34e-05
Chmp5	8	4.74e-09	-0.260243	0.418	0.59	8.03e-05
Yipf6	8	6.16e-10	-0.260554	0.234	0.44	1.04e-05
Sap18	8	3.19e-11	-0.260769	0.867	0.951	5.39e-07
Triap1	8	1.18e-11	-0.260899	0.165	0.404	2e-07
Prdm9	8	8.8e-14	-0.260936	0.019	0.291	1.49e-09
Mcm4	8	6.38e-08	-0.260999	0.443	0.592	0.00107938
Matr3	8	1.24e-10	-0.261047	0.911	0.936	2.1e-06
AU019823	8	2.04e-09	-0.261628	0.335	0.512	3.46e-05
Far1	8	6.12e-10	-0.262162	0.354	0.54	1.04e-05
Trmt6	8	5.71e-10	-0.262266	0.734	0.834	9.67e-06
Wee1	8	9.13e-13	-0.262709	0.082	0.346	1.55e-08
Dgcr2	8	1.15e-10	-0.262901	0.31	0.519	1.95e-06
Pdcd2	8	1.26e-10	-0.263305	0.816	0.84	2.13e-06
Rpl27a	8	6.23e-32	-0.263318	1	1	1.06e-27
Faim	8	8.82e-10	-0.263685	0.728	0.814	1.49e-05
Ippk	8	1.12e-11	-0.263738	0.196	0.461	1.89e-07
Nfx1	8	8.77e-10	-0.264187	0.259	0.466	1.49e-05
Mrpl49	8	1.04e-09	-0.26438	0.69	0.767	1.75e-05
Jam3	8	1.62e-09	-0.264436	0.456	0.593	2.74e-05
Nudt16l1	8	2.22e-11	-0.264691	0.494	0.66	3.75e-07
Nudt17	8	1.16e-11	-0.264719	0.076	0.322	1.97e-07
Tmem107	8	1.08e-09	-0.264755	0.658	0.733	1.84e-05
Ppt2	8	1.8e-10	-0.264848	0.272	0.497	3.04e-06
Pth1r	8	1.84e-10	-0.264912	0.222	0.43	3.12e-06
Efna2	8	2.76e-10	-0.265164	0.361	0.557	4.67e-06
Cdca5	8	3.38e-10	-0.265314	0.392	0.557	5.72e-06
Lcorl	8	9.44e-10	-0.265355	0.272	0.469	1.6e-05
Thoc2	8	7.49e-08	-0.265421	0.475	0.608	0.00126847
Cenpu	8	5.44e-09	-0.265428	0.31	0.47	9.22e-05
Ythdf2	8	1.35e-09	-0.265605	0.532	0.67	2.28e-05
Dctpp1	8	2.03e-12	-0.265846	0.93	0.98	3.44e-08
Ifrd1	8	2.07e-10	-0.266883	0.557	0.691	3.5e-06
Slmo2	8	8.89e-10	-0.266959	0.772	0.82	1.51e-05
Ddx20	8	1.49e-10	-0.266996	0.462	0.646	2.53e-06
Nsun2	8	9.22e-10	-0.267055	0.665	0.765	1.56e-05
Coa6	8	2.74e-10	-0.267179	0.247	0.475	4.63e-06
Spata33	8	4.73e-09	-0.267514	0.513	0.657	8.01e-05
Crls1	8	1.54e-11	-0.267611	0.31	0.529	2.61e-07
Tex9	8	8e-09	-0.267703	0.456	0.596	0.000135503
Hjurp	8	3.72e-09	-0.267996	0.759	0.811	6.29e-05
Tfg	8	6.54e-10	-0.268134	0.62	0.744	1.11e-05
Tmem165	8	3.56e-10	-0.26827	0.532	0.689	6.02e-06
Hist1h1a	8	1.34e-10	-0.268312	0.082	0.306	2.28e-06
Gspt1	8	1.08e-09	-0.268612	0.791	0.869	1.82e-05
Uqcc2	8	1.53e-17	-0.268716	0.987	0.995	2.59e-13
Mcm6	8	2.48e-10	-0.269085	0.671	0.814	4.19e-06
Gpcpd1	8	1.53e-12	-0.270119	0.247	0.51	2.59e-08
Khdrbs1	8	2.51e-10	-0.270146	0.759	0.819	4.26e-06
Kif15	8	4.28e-12	-0.270688	0.108	0.371	7.25e-08
Hmgb1	8	4.69e-19	-0.27091	0.994	0.999	7.94e-15
Cenpl	8	3.33e-12	-0.270928	0.114	0.379	5.63e-08
Pold3	8	3.42e-09	-0.270945	0.544	0.668	5.79e-05
Ubr3	8	4.58e-10	-0.271058	0.241	0.446	7.75e-06
Tpd52l2	8	6.49e-11	-0.271198	0.772	0.828	1.1e-06
Dnaaf2	8	1.68e-09	-0.271208	0.475	0.621	2.85e-05
Tgs1	8	4.24e-09	-0.271317	0.373	0.541	7.18e-05
Desi2	8	4.47e-10	-0.271663	0.57	0.728	7.57e-06
Rnf34	8	4.01e-10	-0.271724	0.633	0.754	6.79e-06
Nfyb	8	4.26e-09	-0.271838	0.665	0.779	7.21e-05
Nus1	8	1.15e-11	-0.272059	0.506	0.672	1.94e-07
Uchl5	8	1.38e-12	-0.272106	0.57	0.778	2.34e-08
Tspan33	8	1.62e-09	-0.272341	0.462	0.621	2.74e-05
Wtap	8	1.86e-08	-0.272373	0.525	0.655	0.000315414
Nudt22	8	6.38e-12	-0.272446	0.152	0.407	1.08e-07
Rnf10	8	6.42e-10	-0.27246	0.709	0.795	1.09e-05
Morf4l1	8	6.51e-18	-0.272484	0.975	0.99	1.1e-13
Fkbp2	8	5.01e-10	-0.2726	0.81	0.851	8.49e-06
Fus	8	1.11e-12	-0.272724	0.962	0.96	1.88e-08
Pde8a	8	3.07e-13	-0.272761	0.044	0.31	5.19e-09
Rfc4	8	3.33e-11	-0.272786	0.816	0.897	5.64e-07
Faf1	8	5.06e-10	-0.273114	0.804	0.873	8.57e-06
Mtpn	8	1.01e-10	-0.273219	0.608	0.735	1.71e-06
Gal	8	4.56e-14	-0.273329	0.019	0.295	7.73e-10
Higd1a	8	5.39e-14	-0.273815	0.937	0.978	9.13e-10
Trpc1	8	2.13e-12	-0.273913	0.133	0.396	3.6e-08
Insig2	8	1.5e-09	-0.27446	0.367	0.582	2.54e-05
Fam104a	8	1.99e-13	-0.274572	0.918	0.959	3.37e-09
Vkorc1l1	8	3.51e-11	-0.274797	0.241	0.462	5.95e-07
Fam76b	8	3.5e-11	-0.274898	0.234	0.453	5.92e-07
Hprt	8	1.86e-10	-0.274931	0.772	0.834	3.15e-06
Fam83d	8	5.64e-10	-0.274949	0.234	0.439	9.56e-06
Atg12	8	2.4e-10	-0.275028	0.582	0.696	4.06e-06
Fthl17c	8	1.55e-09	-0.275057	0.551	0.692	2.63e-05
Eif1b	8	9.66e-16	-0.275107	0.975	0.983	1.64e-11
Cutc	8	7.65e-12	-0.275211	0.177	0.431	1.3e-07
Ginm1	8	8.42e-12	-0.275348	0.209	0.442	1.42e-07
Arfip2	8	6.04e-11	-0.275402	0.222	0.442	1.02e-06
Atpaf1	8	3.14e-09	-0.275557	0.386	0.558	5.31e-05
Fam92a	8	1.31e-11	-0.275672	0.241	0.477	2.22e-07
Kifc1	8	1.36e-09	-0.2757	0.171	0.387	2.31e-05
Bckdk	8	3.6e-10	-0.275859	0.386	0.566	6.09e-06
Nupl1	8	4.48e-12	-0.276187	0.177	0.44	7.58e-08
Mrpl32	8	1.46e-09	-0.276319	0.525	0.643	2.47e-05
Itpa	8	2.33e-10	-0.276347	0.778	0.859	3.95e-06
Arid4b	8	5e-09	-0.276468	0.639	0.773	8.46e-05
BC055324	8	7.81e-11	-0.276875	0.411	0.617	1.32e-06
Syce2	8	7.42e-13	-0.276913	0.93	0.961	1.26e-08
Cd81	8	7.22e-17	-0.27706	0.715	0.832	1.22e-12
Ngdn	8	4e-11	-0.277449	0.703	0.784	6.76e-07
Pou4f1	8	4.75e-11	-0.277799	0.19	0.43	8.04e-07
Dda1	8	2.23e-11	-0.278042	0.424	0.628	3.78e-07
Plekha8	8	2.56e-10	-0.278127	0.538	0.674	4.33e-06
Orc2	8	5.14e-09	-0.27831	0.595	0.678	8.7e-05
Cyb5r4	8	2.77e-11	-0.27852	0.297	0.519	4.7e-07
Rab5a	8	1.58e-10	-0.278674	0.576	0.717	2.68e-06
Gm1141	8	4.84e-15	-0.279017	0.025	0.318	8.2e-11
Mrpl51	8	2.41e-11	-0.279437	0.791	0.862	4.07e-07
Cdkn3	8	1.3e-08	-0.279643	0.234	0.424	0.000220188
Alkbh5	8	1.3e-09	-0.279707	0.829	0.85	2.19e-05
Ufd1l	8	1.95e-10	-0.280157	0.544	0.684	3.3e-06
Apip	8	8.32e-11	-0.280192	0.614	0.728	1.41e-06
Ebpl	8	8.12e-10	-0.280328	0.513	0.659	1.37e-05
Hmmr	8	3.72e-07	-0.280368	0.266	0.415	0.006298
Efr3a	8	2.91e-10	-0.280442	0.627	0.737	4.92e-06
Cstf2	8	6.76e-11	-0.280498	0.38	0.586	1.14e-06
Sntb2	8	8.5e-12	-0.280767	0.316	0.525	1.44e-07
Arpc2	8	3.28e-18	-0.281176	0.981	0.978	5.55e-14
Map2k2	8	9.9e-13	-0.281273	0.911	0.939	1.68e-08
Ostc	8	1.64e-10	-0.28136	0.797	0.85	2.77e-06
Ctps	8	2.97e-11	-0.281865	0.778	0.843	5.03e-07
Stag1	8	1.54e-09	-0.281881	0.684	0.781	2.61e-05
Lpgat1	8	2.76e-11	-0.282569	0.367	0.565	4.67e-07
Tmem238	8	4.96e-15	-0.282902	0.032	0.324	8.39e-11
Bbip1	8	1.02e-10	-0.283022	0.494	0.637	1.72e-06
Mrpl17	8	1.29e-12	-0.28308	0.854	0.917	2.19e-08
Pole4	8	9.2e-13	-0.283098	0.778	0.867	1.56e-08
Cpeb1	8	1.16e-10	-0.283121	0.386	0.559	1.96e-06
Ywhae	8	1.58e-19	-0.283138	0.987	0.993	2.68e-15
Strn3	8	3.09e-09	-0.283253	0.411	0.565	5.24e-05
Adrm1	8	3.39e-13	-0.283272	0.867	0.926	5.74e-09
Fam63b	8	1.39e-12	-0.283504	0.108	0.382	2.35e-08
Mtx2	8	4.48e-10	-0.283514	0.823	0.89	7.58e-06
Ppt1	8	1.44e-11	-0.283636	0.259	0.5	2.44e-07
Galk1	8	3.76e-10	-0.283695	0.804	0.886	6.36e-06
Plod1	8	1.86e-12	-0.283734	0.285	0.526	3.14e-08
Decr1	8	6.16e-14	-0.283814	0.082	0.369	1.04e-09
Pds5a	8	1.15e-10	-0.284005	0.399	0.585	1.95e-06
Trp53i13	8	4.96e-11	-0.284016	0.424	0.63	8.4e-07
Rpl36	8	2.02e-29	-0.284155	1	1	3.43e-25
Usp7	8	1.52e-10	-0.284174	0.582	0.725	2.57e-06
E2f5	8	2.41e-10	-0.284281	0.557	0.699	4.08e-06
Gm15262	8	1.34e-09	-0.284349	0.342	0.529	2.26e-05
Smdt1	8	5.8e-15	-0.284537	0.962	0.977	9.82e-11
Utp18	8	2.78e-11	-0.284572	0.671	0.806	4.71e-07
Gm1673	8	2.21e-13	-0.284657	0.924	0.963	3.74e-09
Rpe	8	1.88e-12	-0.285228	0.215	0.481	3.18e-08
Eci1	8	2.95e-11	-0.28525	0.639	0.715	5e-07
Rpn2	8	1.59e-11	-0.285619	0.778	0.859	2.69e-07
Trpm7	8	6.59e-11	-0.28568	0.297	0.498	1.12e-06
Pex11a	8	4.78e-12	-0.286742	0.209	0.449	8.09e-08
Azi2	8	1.57e-11	-0.287118	0.487	0.667	2.66e-07
Atf2	8	4.22e-11	-0.287524	0.589	0.718	7.15e-07
Gm42418	8	7.88e-12	-0.287932	0.918	0.962	1.33e-07
Vbp1	8	1.42e-10	-0.288084	0.462	0.638	2.4e-06
Hacd1	8	2.96e-12	-0.288149	0.329	0.551	5.01e-08
Ppp1r1b	8	2.06e-15	-0.288218	0.057	0.359	3.48e-11
Trappc2	8	5.31e-10	-0.288277	0.373	0.55	8.98e-06
Agps	8	2.01e-11	-0.288434	0.43	0.612	3.41e-07
Atp5b	8	5.26e-19	-0.288514	0.994	0.99	8.91e-15
Atp13a3	8	2.25e-11	-0.288633	0.361	0.585	3.81e-07
Spast	8	3.18e-10	-0.288728	0.557	0.682	5.38e-06
Serbp1	8	7.77e-20	-0.28877	0.987	0.994	1.32e-15
Tc2n	8	1.26e-13	-0.288879	0.127	0.4	2.14e-09
Hnrnpll	8	2.77e-11	-0.289364	0.38	0.604	4.68e-07
Dync1li2	8	1.86e-12	-0.289768	0.513	0.69	3.15e-08
Rab2a	8	8.55e-14	-0.290053	0.892	0.93	1.45e-09
Cdk2ap1	8	3.24e-12	-0.290056	0.639	0.772	5.48e-08
Cux1	8	7.34e-12	-0.29012	0.171	0.423	1.24e-07
Dnph1	8	4.1e-11	-0.290688	0.475	0.648	6.93e-07
2310035C23Rik	8	5.89e-10	-0.290698	0.399	0.578	9.97e-06
Ube2w	8	9.47e-11	-0.290716	0.639	0.767	1.6e-06
Ndufa11	8	6.53e-19	-0.290767	0.962	0.993	1.11e-14
Brd2	8	6.87e-09	-0.29097	0.842	0.873	0.000116343
Hint3	8	1.35e-10	-0.291149	0.468	0.63	2.28e-06
Ccnc	8	4.33e-12	-0.292065	0.323	0.54	7.33e-08
Mapre1	8	2.32e-13	-0.292128	0.899	0.902	3.93e-09
Mrps35	8	2.11e-12	-0.292208	0.513	0.689	3.58e-08
Dpf2	8	1.24e-10	-0.292376	0.722	0.801	2.1e-06
Phyhipl	8	5.76e-16	-0.292403	0.044	0.362	9.75e-12
Psmd5	8	2.8e-12	-0.292828	0.734	0.829	4.74e-08
Hint2	8	1.32e-11	-0.293015	0.601	0.728	2.24e-07
Vps16	8	4.82e-12	-0.29318	0.361	0.568	8.17e-08
E2f2	8	1.89e-14	-0.293794	0.044	0.328	3.2e-10
Cisd1	8	6.2e-14	-0.294087	0.886	0.939	1.05e-09
Ehmt1	8	9.03e-12	-0.294096	0.5	0.644	1.53e-07
Siah1b	8	1.28e-11	-0.294162	0.595	0.766	2.17e-07
Tmod3	8	9.2e-14	-0.29441	0.241	0.524	1.56e-09
Haus2	8	1.99e-13	-0.294561	0.177	0.447	3.37e-09
Kpna2	8	5.04e-05	-0.294597	0.804	0.754	0.852819
Amfr	8	9.56e-12	-0.294655	0.342	0.584	1.62e-07
Srp54b	8	2.46e-13	-0.295439	0.823	0.894	4.16e-09
Agfg1	8	5.55e-13	-0.295454	0.285	0.537	9.39e-09
Chka	8	1.87e-11	-0.295472	0.43	0.625	3.16e-07
Orc6	8	4.58e-11	-0.296038	0.747	0.815	7.76e-07
Ppp6r3	8	5.91e-13	-0.296119	0.234	0.493	1e-08
Kif1b	8	1.33e-11	-0.296397	0.373	0.589	2.25e-07
Neto2	8	6.48e-13	-0.296419	0.304	0.561	1.1e-08
Mthfd2	8	4.71e-11	-0.29647	0.715	0.818	7.97e-07
Nrarp	8	6.59e-12	-0.296716	0.247	0.494	1.12e-07
Ncbp3	8	7.63e-13	-0.296808	0.304	0.563	1.29e-08
Rogdi	8	8.17e-12	-0.296906	0.506	0.667	1.38e-07
Hsp90b1	8	4.9e-12	-0.297409	0.937	0.963	8.29e-08
Dxo	8	5.56e-12	-0.297416	0.709	0.796	9.41e-08
Malsu1	8	1.24e-12	-0.297635	0.677	0.794	2.09e-08
Tk1	8	6.15e-11	-0.29817	0.285	0.52	1.04e-06
Hnrnpa3	8	4.76e-13	-0.298225	0.747	0.832	8.05e-09
Clta	8	3.97e-16	-0.298465	0.905	0.93	6.72e-12
Pithd1	8	1.51e-10	-0.298627	0.532	0.69	2.56e-06
Trnau1ap	8	1.63e-12	-0.298809	0.601	0.765	2.77e-08
Fam135a	8	1.2e-11	-0.298954	0.291	0.512	2.03e-07
Dbf4	8	1.92e-10	-0.299031	0.627	0.724	3.26e-06
Taok1	8	6.03e-11	-0.299204	0.443	0.6	1.02e-06
Rhox2a	8	3.41e-13	-0.299291	0.203	0.465	5.78e-09
Casp8ap2	8	7.15e-10	-0.299999	0.658	0.751	1.21e-05
Btbd1	8	2.15e-12	-0.3001	0.791	0.87	3.64e-08
Tmem18	8	1.45e-11	-0.300262	0.449	0.648	2.45e-07
Nuf2	8	3.38e-13	-0.300264	0.184	0.454	5.72e-09
Cdc5l	8	3.59e-13	-0.300429	0.886	0.92	6.09e-09
Ssr1	8	5.5e-12	-0.300675	0.88	0.929	9.31e-08
Hspa4l	8	1.16e-10	-0.300711	0.462	0.608	1.97e-06
Mlec	8	6.22e-12	-0.300757	0.563	0.733	1.05e-07
Rras2	8	3.48e-11	-0.300817	0.481	0.658	5.88e-07
Polr3k	8	1.02e-13	-0.300883	0.468	0.668	1.72e-09
Nup93	8	1.95e-12	-0.300967	0.57	0.741	3.3e-08
Arf1	8	4.36e-17	-0.301355	0.924	0.958	7.38e-13
Tmem123	8	1.63e-11	-0.30139	0.551	0.696	2.76e-07
Vamp3	8	3e-14	-0.301405	0.759	0.851	5.09e-10
Dnm1l	8	4.16e-12	-0.301585	0.316	0.546	7.04e-08
Rpl10-ps3	8	1.79e-13	-0.301945	0.576	0.745	3.04e-09
Ndufb6	8	1.23e-15	-0.302279	0.918	0.943	2.08e-11
Tars	8	5.83e-13	-0.302451	0.373	0.582	9.86e-09
Arih2	8	1.93e-12	-0.302527	0.481	0.673	3.27e-08
Fbxo28	8	3.67e-12	-0.302577	0.494	0.661	6.22e-08
Mob1a	8	5.02e-13	-0.302613	0.354	0.579	8.5e-09
Ino80b	8	3.97e-12	-0.302878	0.354	0.561	6.72e-08
Ppp1r12a	8	9.42e-14	-0.303153	0.734	0.835	1.6e-09
Arpc1b	8	5.74e-18	-0.303292	0.646	0.828	9.71e-14
Tomm22	8	1.5e-17	-0.303345	0.949	0.968	2.54e-13
Pmpcb	8	2.21e-11	-0.303529	0.43	0.617	3.73e-07
Slmap	8	3.69e-12	-0.303634	0.215	0.475	6.25e-08
Zfp518a	8	5.21e-12	-0.303699	0.43	0.651	8.82e-08
Polr2k	8	1.78e-15	-0.303836	0.911	0.964	3.01e-11
Vps4b	8	1.1e-12	-0.304168	0.443	0.657	1.86e-08
Zcchc11	8	9.74e-13	-0.304175	0.601	0.729	1.65e-08
Brap	8	2.31e-12	-0.30449	0.462	0.654	3.92e-08
Rap1a	8	4.24e-12	-0.304588	0.595	0.732	7.19e-08
Angel2	8	1.75e-13	-0.304606	0.677	0.809	2.96e-09
Cdc25a	8	1.32e-11	-0.304641	0.367	0.576	2.24e-07
Tmem33	8	4.5e-12	-0.304661	0.494	0.691	7.63e-08
Fbxo7	8	3.99e-13	-0.304808	0.38	0.618	6.76e-09
Yipf4	8	5.23e-12	-0.304858	0.639	0.76	8.86e-08
Sec62	8	5.55e-14	-0.305491	0.899	0.945	9.4e-10
Sdf4	8	2.05e-12	-0.305548	0.785	0.864	3.47e-08
Snupn	8	6.9e-14	-0.305702	0.241	0.51	1.17e-09
Crip2	8	6.8e-12	-0.305731	0.595	0.763	1.15e-07
Fmr1	8	3.85e-12	-0.305794	0.57	0.713	6.52e-08
Bzw1	8	9.22e-20	-0.305923	0.975	0.986	1.56e-15
Herc1	8	1.02e-12	-0.305943	0.709	0.829	1.73e-08
Cnep1r1	8	2.03e-11	-0.306017	0.386	0.576	3.43e-07
Abi1	8	5.01e-14	-0.306022	0.462	0.682	8.48e-10
Gadd45a	8	1.71e-12	-0.306245	0.335	0.553	2.9e-08
Cd164	8	6.16e-13	-0.306575	0.772	0.866	1.04e-08
Vhl	8	1.21e-12	-0.307008	0.373	0.585	2.05e-08
Wnk1	8	5.54e-13	-0.307231	0.778	0.859	9.38e-09
Lmo1	8	1.23e-11	-0.307493	0.361	0.589	2.08e-07
Dcp2	8	2.57e-12	-0.307642	0.513	0.714	4.35e-08
Mcm2	8	2.08e-12	-0.307838	0.747	0.818	3.53e-08
Ccdc90b	8	1.12e-13	-0.307923	0.551	0.724	1.9e-09
Ndufaf3	8	2.97e-14	-0.308108	0.089	0.377	5.02e-10
Fh1	8	1.08e-11	-0.308178	0.487	0.668	1.83e-07
Ccnb2	8	5.07e-11	-0.308631	0.544	0.717	8.59e-07
Wdr46	8	3.89e-13	-0.309145	0.589	0.737	6.59e-09
Eri1	8	8.37e-12	-0.309354	0.494	0.659	1.42e-07
Slc9a6	8	2.09e-13	-0.309524	0.266	0.516	3.54e-09
Naa35	8	3.47e-12	-0.309645	0.785	0.856	5.88e-08
Srsf5	8	1.34e-16	-0.309689	0.937	0.952	2.26e-12
Rtn4	8	1.57e-12	-0.309854	0.703	0.8	2.66e-08
Yif1b	8	2.46e-13	-0.310195	0.627	0.765	4.16e-09
B230219D22Rik	8	8.87e-12	-0.310244	0.468	0.655	1.5e-07
Polr2a	8	6.31e-12	-0.31057	0.703	0.807	1.07e-07
Itsn2	8	3.21e-13	-0.310769	0.234	0.485	5.43e-09
Map7d2	8	5.4e-14	-0.31118	0.816	0.901	9.14e-10
Htatip2	8	5.44e-15	-0.31155	0.165	0.469	9.21e-11
Naa30	8	5.8e-14	-0.31182	0.532	0.672	9.82e-10
Ppp2r5e	8	3.01e-14	-0.311941	0.222	0.52	5.09e-10
Bag1	8	1.77e-20	-0.312048	0.968	0.984	3e-16
Map3k7	8	1.18e-13	-0.312138	0.266	0.524	2e-09
Hdgfrp2	8	3.54e-13	-0.312707	0.367	0.585	5.99e-09
Them6	8	1.98e-14	-0.312768	0.234	0.501	3.36e-10
Eif3c	8	7.41e-15	-0.312824	0.962	0.967	1.25e-10
Pgm3	8	8.9e-14	-0.312924	0.228	0.494	1.51e-09
Actl6a	8	8.84e-14	-0.313066	0.778	0.884	1.5e-09
Tacc3	8	2.52e-10	-0.313141	0.608	0.72	4.27e-06
Ykt6	8	1.85e-12	-0.313312	0.443	0.641	3.13e-08
Rbm44	8	9.26e-13	-0.313367	0.285	0.523	1.57e-08
Ddx17	8	2.91e-13	-0.313721	0.253	0.512	4.93e-09
Pdxdc1	8	3.69e-13	-0.314204	0.538	0.691	6.25e-09
Atl3	8	1.41e-14	-0.314388	0.177	0.451	2.39e-10
Cntrl	8	1.17e-12	-0.314453	0.437	0.641	1.98e-08
Wbp1	8	1.57e-13	-0.314513	0.43	0.646	2.66e-09
Cse1l	8	2.5e-12	-0.315241	0.627	0.749	4.22e-08
Scoc	8	6.29e-13	-0.315442	0.43	0.633	1.06e-08
Ncbp2	8	1.23e-14	-0.315829	0.829	0.898	2.09e-10
Gdpd1	8	2.24e-12	-0.31587	0.462	0.645	3.8e-08
Slc16a10	8	8.91e-17	-0.31587	0.07	0.4	1.51e-12
Hmg20b	8	1.44e-12	-0.316218	0.272	0.517	2.44e-08
Ppp5c	8	2.34e-13	-0.31636	0.494	0.642	3.96e-09
2210016F16Rik	8	6.36e-13	-0.316451	0.557	0.717	1.08e-08
2810428I15Rik	8	2.81e-12	-0.316538	0.747	0.879	4.76e-08
Psip1	8	3.79e-15	-0.316656	0.873	0.947	6.42e-11
Commd1	8	2.54e-13	-0.317237	0.652	0.795	4.3e-09
Pak2	8	9.53e-13	-0.317245	0.386	0.617	1.61e-08
Hmgn1	8	3.34e-22	-0.317268	0.981	0.999	5.66e-18
Pten	8	3.73e-14	-0.317405	0.582	0.746	6.31e-10
Tmem56	8	2.07e-13	-0.318865	0.285	0.524	3.5e-09
Stub1	8	6.43e-15	-0.318961	0.816	0.889	1.09e-10
Tyms	8	6.64e-11	-0.319094	0.538	0.697	1.12e-06
Prpf18	8	4.89e-14	-0.319648	0.259	0.521	8.27e-10
Arhgap5	8	1.6e-12	-0.320256	0.538	0.681	2.71e-08
Cox6c	8	3.74e-31	-0.320391	0.987	0.999	6.34e-27
Slc35b2	8	3.4e-17	-0.320499	0.076	0.41	5.76e-13
Unc50	8	4.54e-14	-0.32116	0.5	0.691	7.69e-10
Arfrp1	8	1.68e-13	-0.321726	0.487	0.686	2.85e-09
Pcbp2	8	4.57e-18	-0.321825	0.943	0.972	7.73e-14
Cox6a1	8	1.23e-23	-0.322101	0.994	0.996	2.08e-19
Sec61a2	8	9.09e-13	-0.322105	0.538	0.707	1.54e-08
Ndfip2	8	1.04e-12	-0.322269	0.354	0.573	1.76e-08
Tpgs2	8	1.13e-14	-0.322356	0.81	0.893	1.92e-10
Rnf128	8	1.97e-15	-0.322413	0.127	0.423	3.33e-11
Chmp2b	8	2.87e-14	-0.322744	0.253	0.502	4.86e-10
Sgol1	8	2.7e-13	-0.322875	0.304	0.556	4.56e-09
Aamdc	8	7.52e-14	-0.322886	0.418	0.633	1.27e-09
Vmp1	8	1.77e-13	-0.322979	0.627	0.776	3e-09
Serinc1	8	9.67e-13	-0.323006	0.443	0.638	1.64e-08
Tmeff1	8	1.97e-15	-0.323053	0.171	0.483	3.34e-11
Hmces	8	5.4e-14	-0.323242	0.576	0.735	9.13e-10
Zfyve21	8	3.13e-14	-0.323284	0.424	0.62	5.3e-10
Tdg	8	4.87e-14	-0.323475	0.247	0.511	8.25e-10
Nipa2	8	1.13e-14	-0.32367	0.57	0.739	1.92e-10
Ubl5	8	2.17e-23	-0.32397	0.981	0.988	3.68e-19
Arpc5l	8	8.37e-17	-0.324113	0.918	0.962	1.42e-12
Arl1	8	3.81e-14	-0.32433	0.728	0.858	6.45e-10
Hormad1	8	5.08e-12	-0.324368	0.285	0.506	8.6e-08
Stt3b	8	5.18e-14	-0.324588	0.367	0.602	8.76e-10
Cttn	8	5.38e-14	-0.324669	0.335	0.593	9.11e-10
Stk38	8	3.27e-13	-0.324714	0.361	0.586	5.54e-09
Rfk	8	1.13e-13	-0.325085	0.424	0.644	1.91e-09
Suv39h2	8	1.11e-13	-0.325234	0.576	0.736	1.88e-09
4930447C04Rik	8	3.72e-12	-0.325507	0.741	0.823	6.3e-08
Sypl	8	2.14e-14	-0.326239	0.703	0.809	3.63e-10
Rbbp4	8	3.85e-15	-0.326391	0.722	0.841	6.52e-11
Spint2	8	3.46e-16	-0.326474	0.88	0.957	5.87e-12
Prpsap2	8	7.58e-14	-0.326523	0.532	0.7	1.28e-09
Rnf19b	8	3.66e-16	-0.327149	0.196	0.512	6.2e-12
Fam136a	8	5.88e-13	-0.327504	0.709	0.838	9.95e-09
Hspa14	8	3.37e-14	-0.327867	0.747	0.859	5.71e-10
Tfrc	8	5.78e-15	-0.328066	0.291	0.545	9.78e-11
Pa2g4	8	3.37e-15	-0.329153	0.797	0.88	5.71e-11
Top1	8	3.21e-14	-0.329196	0.766	0.895	5.44e-10
Ddhd2	8	6.81e-11	-0.329374	0.487	0.674	1.15e-06
Atad5	8	8.63e-14	-0.329397	0.184	0.46	1.46e-09
Fbxl5	8	1.4e-13	-0.329456	0.519	0.704	2.37e-09
Zglp1	8	9.74e-14	-0.329475	0.386	0.626	1.65e-09
Ywhah	8	5.85e-14	-0.330137	0.633	0.761	9.9e-10
Hnrnpul1	8	2.87e-14	-0.330185	0.696	0.848	4.86e-10
Tubgcp2	8	1.49e-14	-0.330575	0.272	0.525	2.52e-10
Ilkap	8	5.21e-17	-0.331043	0.81	0.895	8.82e-13
Srrt	8	2.37e-13	-0.331223	0.494	0.683	4.02e-09
Fbxl3	8	4.97e-15	-0.331284	0.342	0.605	8.42e-11
Dld	8	2.06e-14	-0.331493	0.386	0.61	3.48e-10
Mcmbp	8	6.18e-15	-0.33164	0.671	0.843	1.05e-10
Kif4	8	5e-17	-0.331787	0.057	0.386	8.47e-13
Brd7	8	4.63e-16	-0.331958	0.81	0.871	7.85e-12
Nkd1	8	7.9e-15	-0.332382	0.196	0.475	1.34e-10
Mkln1	8	5.05e-14	-0.332478	0.519	0.695	8.54e-10
Zranb2	8	1.67e-14	-0.332516	0.652	0.803	2.83e-10
Eea1	8	3.1e-12	-0.332568	0.43	0.61	5.25e-08
Pkig	8	1.37e-13	-0.332577	0.513	0.721	2.33e-09
Sec23b	8	2.38e-14	-0.332832	0.348	0.584	4.03e-10
Rangap1	8	4.18e-13	-0.332846	0.329	0.573	7.07e-09
Nudt21	8	3.46e-22	-0.333239	0.949	0.989	5.85e-18
Herc2	8	6.3e-13	-0.333297	0.538	0.718	1.07e-08
Ctdspl2	8	9.43e-13	-0.333774	0.532	0.698	1.6e-08
Ugp2	8	5.45e-15	-0.333942	0.411	0.631	9.23e-11
Cdca2	8	7.97e-13	-0.334139	0.304	0.526	1.35e-08
Sucla2	8	3.22e-13	-0.334628	0.665	0.77	5.45e-09
Dis3	8	3.07e-14	-0.334835	0.538	0.685	5.19e-10
1700018B24Rik	8	8.45e-12	-0.335147	0.633	0.77	1.43e-07
Tbl3	8	2.73e-14	-0.33548	0.551	0.726	4.63e-10
Bub1	8	5e-14	-0.335548	0.329	0.589	8.47e-10
Hmgn3	8	7.21e-12	-0.336492	0.475	0.657	1.22e-07
Usmg5	8	9.54e-18	-0.336589	0.968	0.988	1.61e-13
Cox7a2	8	4.35e-25	-0.336816	0.968	0.998	7.37e-21
Zfr	8	4.43e-14	-0.337552	0.614	0.795	7.5e-10
Tmem167	8	7.78e-16	-0.338313	0.791	0.869	1.32e-11
Hsbp1	8	3.8e-21	-0.339247	0.943	0.979	6.44e-17
Fbxo9	8	1.75e-15	-0.339371	0.639	0.798	2.97e-11
Vrk1	8	5.95e-15	-0.339461	0.38	0.602	1.01e-10
Copb2	8	2.97e-16	-0.339779	0.854	0.902	5.04e-12
Dhx36	8	2.69e-13	-0.340283	0.557	0.724	4.56e-09
Slc25a33	8	3.09e-16	-0.340406	0.696	0.818	5.23e-12
Wac	8	4.82e-15	-0.340413	0.715	0.828	8.17e-11
Pbrm1	8	1.07e-15	-0.340459	0.753	0.857	1.81e-11
Diablo	8	7.44e-19	-0.340847	0.886	0.953	1.26e-14
Nptx2	8	7.06e-15	-0.341299	0.285	0.563	1.2e-10
Smc6	8	4.75e-19	-0.341853	0.956	0.985	8.04e-15
Btbd10	8	4.43e-15	-0.342084	0.652	0.799	7.49e-11
Syngr2	8	5.1e-17	-0.342235	0.222	0.525	8.64e-13
Dap3	8	1.81e-15	-0.342269	0.766	0.869	3.07e-11
Ube3a	8	4.45e-13	-0.342366	0.722	0.831	7.54e-09
Gdi2	8	2.02e-13	-0.342517	0.797	0.87	3.42e-09
Srpk1	8	4.04e-16	-0.342766	0.861	0.924	6.83e-12
Atp6v1d	8	1.37e-15	-0.342828	0.734	0.837	2.32e-11
Rwdd1	8	3.81e-17	-0.342948	0.835	0.918	6.44e-13
Rfc1	8	6.82e-16	-0.343702	0.88	0.932	1.15e-11
Mrpl54	8	2.8e-16	-0.343725	0.842	0.93	4.74e-12
Etnk1	8	8.67e-15	-0.344005	0.367	0.59	1.47e-10
Tram1	8	7.59e-16	-0.344352	0.684	0.818	1.28e-11
Hcfc2	8	3.03e-16	-0.344611	0.304	0.576	5.13e-12
Celf1	8	1.17e-16	-0.344616	0.753	0.844	1.99e-12
Bmyc	8	1.02e-20	-0.34519	0.082	0.493	1.73e-16
Zfp800	8	1.91e-15	-0.345626	0.228	0.52	3.24e-11
Hnrnpd	8	2.38e-15	-0.345656	0.797	0.877	4.03e-11
Saraf	8	2.72e-15	-0.345674	0.614	0.792	4.6e-11
Ccp110	8	2.69e-14	-0.345872	0.266	0.527	4.55e-10
H2afz	8	1.24e-21	-0.346104	0.987	0.993	2.1e-17
Gpaa1	8	4.44e-13	-0.346268	0.316	0.541	7.52e-09
Ublcp1	8	1.51e-14	-0.346307	0.399	0.625	2.55e-10
Mphosph8	8	2.14e-17	-0.346609	0.943	0.947	3.62e-13
Luzp4	8	1.02e-14	-0.346674	0.392	0.606	1.72e-10
Sec22b	8	1.05e-14	-0.347006	0.513	0.717	1.78e-10
Magoh	8	1.03e-19	-0.347346	0.918	0.945	1.75e-15
Stard7	8	7.4e-16	-0.347436	0.392	0.663	1.25e-11
Rbm46	8	9.55e-16	-0.347593	0.69	0.826	1.62e-11
Tra2b	8	8.25e-20	-0.347982	0.956	0.957	1.4e-15
Wipi2	8	1.65e-16	-0.348135	0.703	0.836	2.8e-12
Ap2m1	8	2.04e-14	-0.348308	0.797	0.872	3.46e-10
Runx3	8	1.7e-18	-0.348633	0.101	0.458	2.88e-14
Cyth2	8	3.56e-15	-0.348807	0.715	0.81	6.03e-11
Lin7c	8	7.43e-15	-0.348812	0.589	0.736	1.26e-10
Dtl	8	3.36e-12	-0.348919	0.513	0.703	5.69e-08
Nop58	8	5.89e-15	-0.349134	0.753	0.854	9.97e-11
Setd8	8	3.01e-15	-0.349149	0.487	0.703	5.1e-11
Srm	8	8.12e-17	-0.349441	0.297	0.575	1.37e-12
Ngfrap1	8	7.96e-12	-0.349705	0.38	0.563	1.35e-07
Rab6a	8	2.22e-16	-0.349758	0.816	0.893	3.76e-12
Gm8186	8	2e-17	-0.350504	0.804	0.926	3.39e-13
1700020I14Rik	8	2.29e-17	-0.351462	0.791	0.915	3.88e-13
Ppp1r14a	8	1.6e-18	-0.352331	0.108	0.449	2.71e-14
Isoc1	8	3.75e-15	-0.352627	0.538	0.716	6.35e-11
Bnip3	8	9.34e-16	-0.353205	0.608	0.788	1.58e-11
Prpf40a	8	3e-14	-0.353825	0.671	0.806	5.07e-10
Prdx5	8	3.9e-26	-0.354089	0.918	0.974	6.61e-22
Tvp23b	8	7.31e-18	-0.354181	0.241	0.543	1.24e-13
Mpc1	8	1.24e-11	-0.354388	0.703	0.764	2.09e-07
Hypk	8	9.91e-15	-0.354672	0.646	0.793	1.68e-10
Card19	8	4.1e-16	-0.35475	0.418	0.653	6.93e-12
Becn1	8	4.82e-16	-0.355166	0.595	0.754	8.15e-12
Prkaca	8	3.63e-17	-0.355852	0.418	0.691	6.15e-13
Tmf1	8	6.56e-14	-0.356452	0.361	0.6	1.11e-09
Tmed10	8	1.23e-16	-0.356619	0.886	0.918	2.09e-12
Eif4g2	8	6.03e-19	-0.357343	0.886	0.949	1.02e-14
Nktr	8	1.24e-15	-0.357774	0.899	0.936	2.09e-11
Pigt	8	9e-17	-0.357944	0.665	0.836	1.52e-12
Lamtor3	8	1.56e-17	-0.358356	0.367	0.652	2.64e-13
Gabpa	8	6.72e-17	-0.358412	0.31	0.587	1.14e-12
Sdhb	8	2.95e-22	-0.35883	0.924	0.959	5e-18
Ufm1	8	4.58e-16	-0.359202	0.557	0.712	7.76e-12
Tra2a	8	2.46e-16	-0.359383	0.753	0.877	4.16e-12
Cenpf	8	2.7e-11	-0.359531	0.924	0.938	4.57e-07
Dnajb11	8	2.03e-16	-0.360537	0.747	0.874	3.43e-12
Cenpe	8	1.17e-10	-0.361136	0.627	0.732	1.98e-06
Ctage5	8	8.72e-17	-0.361136	0.487	0.715	1.48e-12
Stt3a	8	8.75e-17	-0.361194	0.272	0.556	1.48e-12
Lsm3	8	9.58e-27	-0.361249	0.949	0.985	1.62e-22
Csnk1d	8	2.13e-17	-0.361421	0.722	0.841	3.6e-13
Pkn2	8	2.68e-15	-0.36157	0.627	0.776	4.54e-11
Gna11	8	7.55e-16	-0.361579	0.639	0.776	1.28e-11
Rnf5	8	2.71e-19	-0.361596	0.07	0.433	4.59e-15
Ppp1r14b	8	4.76e-13	-0.361744	0.747	0.836	8.06e-09
Utp11l	8	4.02e-18	-0.362134	0.715	0.865	6.81e-14
Eif3e	8	1.32e-20	-0.362386	0.911	0.956	2.23e-16
Ei24	8	1.93e-16	-0.362405	0.627	0.793	3.26e-12
Cdc34	8	5.64e-17	-0.362425	0.759	0.88	9.54e-13
St13	8	6.69e-20	-0.362871	0.886	0.943	1.13e-15
Pgrmc1	8	2.17e-17	-0.362986	0.285	0.59	3.68e-13
Plk5	8	2.49e-18	-0.363214	0.063	0.412	4.22e-14
Emc2	8	2.44e-15	-0.36392	0.449	0.647	4.13e-11
Rnf20	8	2.65e-16	-0.363935	0.31	0.583	4.48e-12
Pigp	8	1.27e-14	-0.364077	0.589	0.766	2.16e-10
Tmem9b	8	3.77e-16	-0.364095	0.43	0.686	6.37e-12
Cdkn2c	8	4.7e-18	-0.364135	0.095	0.448	7.97e-14
Fen1	8	8.17e-18	-0.364197	0.557	0.798	1.38e-13
Slc25a3	8	1.24e-23	-0.3643	0.943	0.976	2.1e-19
Rfc2	8	6.41e-16	-0.36491	0.696	0.801	1.09e-11
Tusc3	8	9.46e-16	-0.365294	0.411	0.647	1.6e-11
E130309D02Rik	8	1.05e-17	-0.366049	0.278	0.576	1.78e-13
Eif2s3y	8	4.64e-18	-0.366058	0.627	0.791	7.86e-14
Btf3	8	3.93e-16	-0.366293	0.968	0.971	6.65e-12
Atf1	8	2.99e-17	-0.366569	0.627	0.787	5.05e-13
Mycbp2	8	3.08e-16	-0.36679	0.791	0.902	5.22e-12
Gid8	8	1.23e-17	-0.367351	0.576	0.78	2.09e-13
Taf13	8	4.45e-17	-0.368669	0.361	0.648	7.54e-13
Cds2	8	2.57e-18	-0.369252	0.171	0.504	4.36e-14
Slc29a1	8	8.1e-18	-0.369494	0.259	0.552	1.37e-13
R3hdm4	8	1.12e-19	-0.369689	0.203	0.546	1.9e-15
Atp6v0b	8	7.6e-22	-0.369704	0.861	0.929	1.29e-17
Aktip	8	6.08e-18	-0.369777	0.297	0.608	1.03e-13
Larp1b	8	4.54e-14	-0.369907	0.487	0.685	7.69e-10
Clspn	8	2.83e-16	-0.369996	0.513	0.753	4.78e-12
Dusp12	8	8.68e-19	-0.370881	0.133	0.469	1.47e-14
Psmd6	8	1.77e-18	-0.371067	0.797	0.865	2.99e-14
Dmc1	8	1.53e-17	-0.371096	0.177	0.502	2.6e-13
1110001J03Rik	8	3.79e-16	-0.371259	0.506	0.728	6.42e-12
Ythdc2	8	8.18e-17	-0.371434	0.253	0.543	1.38e-12
Hccs	8	1.94e-16	-0.371493	0.582	0.762	3.28e-12
Pmf1	8	3.24e-16	-0.371801	0.696	0.829	5.49e-12
Slc31a1	8	9.68e-18	-0.371866	0.316	0.59	1.64e-13
Yy1	8	9.33e-16	-0.371868	0.481	0.682	1.58e-11
Yif1a	8	2.92e-19	-0.371926	0.171	0.518	4.94e-15
Mrps24	8	9.38e-23	-0.372065	0.956	0.972	1.59e-18
Ncaph2	8	3.32e-18	-0.372239	0.538	0.763	5.63e-14
Yrdc	8	3.25e-19	-0.37229	0.785	0.898	5.5e-15
Plbd2	8	8.27e-18	-0.37285	0.316	0.581	1.4e-13
Rnaset2b	8	5.11e-14	-0.373112	0.608	0.774	8.65e-10
Exo1	8	2.32e-18	-0.373587	0.329	0.619	3.93e-14
Setd6	8	2.1e-16	-0.373983	0.373	0.621	3.56e-12
Rps17	8	1.47e-45	-0.374454	1	0.999	2.48e-41
Vegfb	8	2.87e-20	-0.374663	0.108	0.469	4.86e-16
Ubxn4	8	3.36e-17	-0.375185	0.772	0.891	5.69e-13
Rbbp8	8	2.81e-17	-0.375278	0.475	0.701	4.76e-13
Lrr1	8	1.68e-18	-0.375286	0.196	0.539	2.85e-14
Plk4	8	1.39e-20	-0.375287	0.513	0.771	2.35e-16
Snx2	8	6.1e-18	-0.375302	0.386	0.658	1.03e-13
Pspc1	8	1.48e-16	-0.375814	0.601	0.775	2.51e-12
Rps6ka6	8	9.61e-20	-0.375893	0.114	0.475	1.63e-15
Azin1	8	2.89e-17	-0.375903	0.633	0.788	4.89e-13
Kit	8	9.33e-20	-0.376026	0.082	0.448	1.58e-15
Gde1	8	1.62e-17	-0.376488	0.468	0.688	2.74e-13
Mrps26	8	1.21e-18	-0.37706	0.741	0.866	2.04e-14
Ndufa3	8	2.14e-21	-0.377582	0.918	0.976	3.62e-17
Pde6d	8	1.23e-15	-0.378265	0.557	0.746	2.08e-11
E2f4	8	5.31e-18	-0.37847	0.285	0.584	8.99e-14
Rpp25l	8	7.32e-18	-0.378918	0.538	0.735	1.24e-13
Sephs2	8	4.28e-20	-0.379068	0.266	0.614	7.25e-16
Sycp3	8	5.35e-15	-0.379372	0.842	0.915	9.06e-11
Psmc6	8	1.63e-19	-0.380298	0.854	0.884	2.76e-15
Mis18a	8	8.59e-18	-0.38077	0.614	0.768	1.45e-13
Alyref	8	2.44e-25	-0.380875	0.956	0.986	4.14e-21
Clip1	8	2.77e-17	-0.380911	0.392	0.661	4.69e-13
Tex15	8	1.76e-16	-0.380931	0.728	0.87	2.98e-12
Nkiras1	8	2.78e-18	-0.380951	0.405	0.662	4.71e-14
Nsun5	8	3.14e-16	-0.38101	0.544	0.72	5.32e-12
Mospd3	8	1.3e-20	-0.381316	0.424	0.724	2.2e-16
Vps36	8	9.12e-16	-0.381824	0.576	0.728	1.54e-11
Hdac3	8	4.39e-18	-0.382453	0.544	0.736	7.44e-14
Spcs3	8	1.73e-17	-0.382656	0.361	0.622	2.94e-13
Pias2	8	1.63e-19	-0.383226	0.804	0.888	2.76e-15
Sec23a	8	9.34e-19	-0.383878	0.222	0.548	1.58e-14
Casc5	8	1.43e-17	-0.383899	0.19	0.498	2.42e-13
Riok3	8	2.04e-17	-0.38413	0.595	0.791	3.46e-13
Fam8a1	8	2.81e-20	-0.384554	0.177	0.526	4.76e-16
Lonrf3	8	7.61e-17	-0.384579	0.31	0.586	1.29e-12
Eif3m	8	2.27e-22	-0.38559	0.899	0.952	3.84e-18
Kif20b	8	2.64e-13	-0.386178	0.481	0.648	4.47e-09
Cep57	8	3.94e-18	-0.386197	0.291	0.585	6.67e-14
Gm10076	8	4.36e-25	-0.38645	0.956	0.983	7.39e-21
Senp2	8	1.59e-19	-0.38676	0.234	0.555	2.7e-15
Cox6b2	8	2.29e-16	-0.387514	0.392	0.642	3.88e-12
Stra8	8	9.31e-06	-0.387745	0.228	0.403	0.157607
Psmc3ip	8	9.64e-19	-0.388	0.38	0.667	1.63e-14
Cds1	8	2.93e-20	-0.388709	0.139	0.496	4.97e-16
Anp32a	8	2.72e-20	-0.388772	0.544	0.77	4.61e-16
Itch	8	6.95e-19	-0.391127	0.253	0.578	1.18e-14
Syncrip	8	2.43e-19	-0.391462	0.728	0.846	4.11e-15
PISD	8	3.68e-15	-0.391596	0.354	0.615	6.23e-11
Sfmbt1	8	4.05e-17	-0.391931	0.519	0.73	6.86e-13
Dcaf10	8	7.47e-21	-0.392076	0.114	0.498	1.26e-16
Lgals1	8	8.87e-20	-0.393706	0.696	0.857	1.5e-15
Atp5j	8	3.38e-29	-0.394282	0.975	0.988	5.72e-25
Rbm26	8	1.29e-15	-0.394331	0.31	0.565	2.19e-11
Pla2g12a	8	6.24e-20	-0.394873	0.734	0.843	1.06e-15
Mgat2	8	2.59e-21	-0.395383	0.184	0.549	4.39e-17
Lnp	8	8.75e-18	-0.395423	0.266	0.576	1.48e-13
Uimc1	8	1.51e-18	-0.39554	0.557	0.783	2.55e-14
Hdac1	8	8e-19	-0.395668	0.677	0.826	1.35e-14
Gabpb1	8	1.28e-16	-0.395669	0.342	0.593	2.17e-12
Pdpk1	8	3.37e-20	-0.39586	0.329	0.62	5.7e-16
Srsf4	8	1.02e-18	-0.396516	0.551	0.757	1.73e-14
Cdc42se2	8	1.46e-20	-0.396702	0.62	0.822	2.47e-16
Suz12	8	4.46e-18	-0.397072	0.449	0.707	7.55e-14
Hnrnpm	8	3.04e-23	-0.397609	0.772	0.868	5.14e-19
Mrpl13	8	1.68e-21	-0.397659	0.696	0.85	2.84e-17
Mapk14	8	7.88e-19	-0.398161	0.323	0.625	1.33e-14
Fndc3a	8	5.92e-19	-0.398441	0.285	0.583	1e-14
Acp1	8	1.27e-19	-0.399189	0.652	0.835	2.15e-15
Kif11	8	3.71e-17	-0.399276	0.19	0.521	6.28e-13
Donson	8	2.36e-20	-0.399446	0.19	0.535	3.99e-16
Pole3	8	1.02e-20	-0.399999	0.81	0.902	1.72e-16
Srsf1	8	1.91e-22	-0.400267	0.816	0.929	3.23e-18
Tmem128	8	8.66e-19	-0.400736	0.475	0.73	1.47e-14
Atp5e	8	2.74e-39	-0.40098	0.987	0.999	4.63e-35
Fmr1nb	8	3.83e-17	-0.400997	0.361	0.628	6.49e-13
Zc3h14	8	1.12e-24	-0.401255	0.848	0.941	1.9e-20
Me1	8	2.73e-20	-0.40127	0.316	0.617	4.62e-16
Mcm3	8	1.49e-20	-0.401482	0.633	0.824	2.52e-16
Rpl10	8	2.19e-41	-0.402082	0.981	0.993	3.71e-37
Ssr3	8	3.87e-20	-0.402899	0.576	0.752	6.55e-16
Cmc2	8	1.52e-19	-0.403311	0.652	0.785	2.57e-15
Ddx55	8	4.08e-19	-0.403917	0.222	0.545	6.91e-15
Cdc45	8	5.14e-20	-0.405385	0.323	0.657	8.69e-16
Pigk	8	2.05e-19	-0.405557	0.259	0.574	3.47e-15
Rnf4	8	2.49e-21	-0.40564	0.696	0.85	4.22e-17
Srsf10	8	5.09e-28	-0.405722	0.962	0.979	8.62e-24
C330027C09Rik	8	9.54e-19	-0.405737	0.253	0.554	1.62e-14
Mcm5	8	3.02e-20	-0.405824	0.639	0.821	5.12e-16
Pdhb	8	4.18e-20	-0.405836	0.544	0.774	7.07e-16
Cdkn2a	8	7.98e-25	-0.4067	0.854	0.973	1.35e-20
Nrip3	8	6.81e-23	-0.40697	0.089	0.493	1.15e-18
Stag3	8	5.27e-19	-0.406979	0.323	0.625	8.93e-15
Dll3	8	3.65e-22	-0.40723	0.12	0.506	6.18e-18
App	8	3.15e-19	-0.407231	0.203	0.538	5.34e-15
Pafah1b2	8	1.96e-23	-0.407359	0.854	0.936	3.32e-19
Ppp6c	8	1.01e-18	-0.407629	0.639	0.793	1.72e-14
Usp50	8	5.65e-20	-0.407676	0.696	0.861	9.57e-16
Nsf	8	4.31e-20	-0.408834	0.285	0.613	7.29e-16
Gmcl1	8	8.91e-21	-0.409254	0.354	0.651	1.51e-16
Erp29	8	5.17e-20	-0.409454	0.791	0.889	8.76e-16
Laptm4b	8	7.17e-20	-0.409582	0.209	0.548	1.21e-15
Zmynd19	8	1.9e-22	-0.410717	0.861	0.917	3.22e-18
Acer3	8	2.7e-21	-0.411249	0.177	0.53	4.57e-17
Ncapg2	8	5.92e-22	-0.413116	0.215	0.595	1e-17
Kcnq1ot1	8	1.74e-14	-0.413805	0.342	0.585	2.94e-10
Lyrm9	8	1.34e-21	-0.413809	0.348	0.672	2.26e-17
H2afx	8	1.6e-11	-0.414146	0.551	0.684	2.71e-07
Rab11a	8	8.82e-26	-0.414299	0.899	0.958	1.49e-21
Gnptg	8	1.7e-20	-0.414424	0.133	0.497	2.88e-16
Zfp410	8	1.53e-20	-0.415068	0.253	0.601	2.59e-16
Hnrnpdl	8	2.58e-22	-0.415297	0.987	0.971	4.36e-18
Clptm1l	8	1.33e-20	-0.415529	0.639	0.82	2.26e-16
Luc7l2	8	1.71e-21	-0.415634	0.905	0.951	2.9e-17
Ube2t	8	4.49e-20	-0.415717	0.741	0.864	7.6e-16
Wbp5	8	4.87e-19	-0.416081	0.272	0.592	8.25e-15
Rbmx2	8	2.58e-19	-0.41609	0.418	0.699	4.38e-15
Fam49b	8	6.65e-24	-0.416679	0.816	0.925	1.13e-19
Samm50	8	3.34e-21	-0.417198	0.696	0.84	5.66e-17
Wsb1	8	1.6e-21	-0.417351	0.392	0.698	2.71e-17
Dnmt1	8	1.55e-19	-0.417704	0.665	0.834	2.62e-15
Nelfe	8	3.31e-23	-0.418883	0.772	0.885	5.6e-19
Knstrn	8	2.31e-19	-0.419068	0.316	0.62	3.92e-15
Calm3	8	2.45e-27	-0.419511	0.924	0.966	4.15e-23
Mllt10	8	1.78e-19	-0.420818	0.595	0.775	3.02e-15
Ireb2	8	2.2e-21	-0.421515	0.31	0.63	3.73e-17
Zfp672	8	7.74e-22	-0.421706	0.146	0.523	1.31e-17
Dpep3	8	7.1e-14	-0.421974	0.443	0.627	1.2e-09
Hspd1	8	3.54e-25	-0.422011	0.842	0.937	6e-21
Snrpg	8	5.51e-48	-0.422409	1	0.999	9.32e-44
Arl2	8	5.83e-22	-0.422473	0.316	0.638	9.87e-18
Bola3	8	3.96e-19	-0.423516	0.247	0.572	6.71e-15
Kif20a	8	1.66e-16	-0.423901	0.418	0.643	2.81e-12
Eif4a2	8	3.62e-19	-0.424969	0.601	0.791	6.12e-15
Ppp1r2	8	2.06e-23	-0.42581	0.741	0.917	3.49e-19
Nucb1	8	4.08e-21	-0.425845	0.443	0.718	6.91e-17
Vapa	8	1.02e-27	-0.426068	0.924	0.966	1.73e-23
Rad51	8	1.61e-19	-0.426223	0.551	0.774	2.72e-15
Unc13d	8	3.39e-06	-0.426535	0.203	0.365	0.0573311
Tmed4	8	3.57e-21	-0.426998	0.278	0.611	6.04e-17
Amd1	8	1.43e-20	-0.42821	0.405	0.676	2.42e-16
Gpbp1l1	8	1.36e-20	-0.428521	0.519	0.771	2.31e-16
Gnai3	8	1.34e-22	-0.428664	0.449	0.739	2.26e-18
Dbi	8	3.81e-21	-0.428882	0.937	0.971	6.45e-17
Lman1	8	8.09e-20	-0.429435	0.741	0.855	1.37e-15
Rrm1	8	8.45e-21	-0.431396	0.525	0.764	1.43e-16
Polr2b	8	2.08e-23	-0.432058	0.69	0.846	3.52e-19
Gtf2h2	8	1.07e-20	-0.432428	0.456	0.719	1.81e-16
Mydgf	8	7.06e-22	-0.432467	0.43	0.715	1.19e-17
Dazl	8	1.53e-42	-0.432539	0.968	0.998	2.59e-38
Idh3a	8	1.64e-21	-0.432838	0.449	0.728	2.78e-17
Slc24a5	8	8.21e-11	-0.433052	0.196	0.424	1.39e-06
Grb2	8	2.44e-23	-0.433143	0.608	0.818	4.13e-19
Ptms	8	7.49e-22	-0.433176	0.323	0.663	1.27e-17
Rtn3	8	2.65e-24	-0.434694	0.848	0.913	4.49e-20
Copb1	8	3.5e-21	-0.434782	0.468	0.704	5.93e-17
Fech	8	3.73e-24	-0.435485	0.234	0.622	6.32e-20
Atp2c1	8	2.29e-23	-0.43579	0.285	0.653	3.87e-19
Kif22	8	5.66e-19	-0.436142	0.405	0.654	9.59e-15
Dpm1	8	6.4e-23	-0.438066	0.709	0.861	1.08e-18
Erp44	8	7.2e-22	-0.438262	0.487	0.725	1.22e-17
Immp1l	8	3.97e-22	-0.438911	0.475	0.734	6.72e-18
Dnlz	8	5.99e-22	-0.439317	0.361	0.665	1.01e-17
Pbk	8	2.55e-21	-0.440516	0.481	0.745	4.31e-17
Tsg101	8	3.37e-23	-0.442405	0.772	0.875	5.71e-19
Gkap1	8	2.15e-23	-0.443126	0.797	0.912	3.64e-19
Rpl41	8	1.58e-69	-0.443857	1	1	2.68e-65
Hmgb3	8	9.37e-29	-0.444476	0.899	0.963	1.59e-24
Ddost	8	9.75e-33	-0.444551	0.943	0.976	1.65e-28
Rab22a	8	5.89e-24	-0.444615	0.608	0.804	9.97e-20
Atp5a1	8	2.9e-33	-0.444747	0.949	0.981	4.91e-29
Rmi2	8	3.55e-24	-0.444803	0.101	0.51	6.02e-20
Ube2e1	8	1.07e-25	-0.445003	0.772	0.914	1.81e-21
Carhsp1	8	2.86e-22	-0.445799	0.399	0.682	4.84e-18
Snrpb2	8	1.62e-26	-0.44621	0.835	0.905	2.75e-22
Rab24	8	1.55e-22	-0.446499	0.557	0.782	2.62e-18
Pgam5	8	1.82e-23	-0.446577	0.367	0.717	3.08e-19
Uap1	8	6.86e-22	-0.448378	0.424	0.723	1.16e-17
Idh3g	8	2.71e-19	-0.448497	0.456	0.688	4.59e-15
Cpsf2	8	4.04e-22	-0.44935	0.367	0.685	6.83e-18
Vezf1	8	5.3e-25	-0.450131	0.152	0.577	8.97e-21
Timm17b	8	2.12e-27	-0.450472	0.778	0.883	3.58e-23
Tmem243	8	3.86e-25	-0.452036	0.639	0.852	6.54e-21
Selt	8	1.07e-24	-0.453409	0.316	0.683	1.82e-20
Wdhd1	8	7e-22	-0.453492	0.418	0.712	1.19e-17
Prps1	8	2.75e-22	-0.453779	0.31	0.645	4.66e-18
Cdk11b	8	8.79e-24	-0.454165	0.715	0.856	1.49e-19
Dhfr	8	2.12e-21	-0.454544	0.38	0.682	3.59e-17
Tmed2	8	1.81e-33	-0.454665	0.943	0.98	3.06e-29
Ssr4	8	1.63e-18	-0.455276	0.424	0.677	2.75e-14
Fam177a	8	1.51e-23	-0.456049	0.513	0.778	2.56e-19
Coq5	8	6.89e-25	-0.456603	0.329	0.677	1.17e-20
Ska2	8	5.53e-23	-0.457692	0.177	0.568	9.36e-19
Papola	8	1.96e-30	-0.457824	0.924	0.96	3.32e-26
Lsm14a	8	2.79e-25	-0.458229	0.525	0.802	4.72e-21
Ndufa4	8	5.81e-34	-0.459134	0.975	0.986	9.84e-30
Fam103a1	8	5.5e-30	-0.459771	0.873	0.946	9.31e-26
Dut	8	6.12e-32	-0.460439	0.918	0.978	1.04e-27
Srsf3	8	9.59e-31	-0.46092	0.962	0.993	1.62e-26
Cystm1	8	1.46e-23	-0.462029	0.392	0.694	2.48e-19
Spag9	8	4.05e-26	-0.462036	0.152	0.591	6.86e-22
Racgap1	8	2.64e-21	-0.463243	0.437	0.698	4.46e-17
Srp9	8	1.07e-37	-0.463422	0.943	0.987	1.8e-33
Rp9	8	3.35e-26	-0.463523	0.696	0.863	5.67e-22
Creld2	8	1.47e-24	-0.464887	0.785	0.899	2.5e-20
Ttc14	8	2.27e-26	-0.465144	0.791	0.909	3.84e-22
Mob1b	8	4.16e-25	-0.465839	0.361	0.698	7.04e-21
Kif23	8	3.74e-20	-0.466923	0.278	0.623	6.33e-16
Incenp	8	5.59e-20	-0.467241	0.544	0.76	9.46e-16
Srsf7	8	1.72e-27	-0.467683	0.918	0.967	2.91e-23
Tceb1	8	1.23e-32	-0.469247	0.905	0.96	2.08e-28
Arcn1	8	1.5e-25	-0.469269	0.538	0.771	2.55e-21
Cirbp	8	1.3e-40	-0.469517	0.987	0.999	2.2e-36
Pgp	8	1.04e-26	-0.469627	0.778	0.929	1.77e-22
Smek2	8	1.87e-23	-0.470112	0.418	0.721	3.16e-19
Gins2	8	1.8e-20	-0.471652	0.285	0.606	3.05e-16
C1d	8	2.21e-26	-0.471903	0.633	0.835	3.74e-22
Melk	8	8.35e-24	-0.472445	0.348	0.665	1.41e-19
Rspry1	8	1.43e-24	-0.472787	0.487	0.757	2.42e-20
Uxs1	8	3.96e-24	-0.472828	0.513	0.737	6.7e-20
Abce1	8	1.53e-24	-0.472922	0.532	0.756	2.59e-20
Rnf11	8	5.61e-26	-0.473352	0.608	0.82	9.5e-22
Vkorc1	8	7.2e-25	-0.474072	0.646	0.864	1.22e-20
Rnaset2a	8	2.44e-21	-0.474075	0.646	0.802	4.12e-17
Smap1	8	4.52e-29	-0.474143	0.778	0.929	7.66e-25
Rad51ap1	8	6.99e-23	-0.474143	0.335	0.675	1.18e-18
Aurka	8	1.08e-15	-0.474241	0.222	0.488	1.82e-11
Ptp4a1	8	5.92e-27	-0.474482	0.449	0.752	1e-22
Ppa2	8	1.69e-22	-0.474521	0.361	0.648	2.86e-18
Mad2l2	8	4.06e-27	-0.474659	0.209	0.619	6.88e-23
Vps35	8	1.4e-23	-0.477155	0.424	0.724	2.38e-19
Mzt1	8	2.24e-26	-0.477485	0.475	0.768	3.79e-22
Ext2	8	1.56e-26	-0.478363	0.266	0.647	2.64e-22
Pold2	8	2.86e-27	-0.479091	0.443	0.748	4.84e-23
Ctcf	8	1.61e-24	-0.479429	0.468	0.754	2.73e-20
Polr2l	8	1e-32	-0.479544	0.88	0.957	1.7e-28
Wdr77	8	7.03e-26	-0.479923	0.703	0.843	1.19e-21
Nmd3	8	4.82e-26	-0.480583	0.665	0.852	8.16e-22
Cdkn2d	8	2.85e-20	-0.480925	0.184	0.541	4.82e-16
Oxct1	8	2e-24	-0.481866	0.532	0.788	3.38e-20
Tmx1	8	5.75e-25	-0.482585	0.31	0.673	9.73e-21
Sec11a	8	4.9e-32	-0.483396	0.854	0.941	8.29e-28
Yaf2	8	6.43e-26	-0.4836	0.671	0.86	1.09e-21
Rbm27	8	1.29e-24	-0.484577	0.437	0.747	2.19e-20
Colgalt1	8	1.06e-27	-0.484639	0.253	0.654	1.79e-23
Pdrg1	8	3.01e-25	-0.485647	0.335	0.703	5.1e-21
Ckap2l	8	4e-24	-0.48643	0.158	0.544	6.78e-20
Syce1	8	3.89e-26	-0.486832	0.608	0.822	6.58e-22
Ero1l	8	3.91e-26	-0.487407	0.525	0.783	6.62e-22
Creg1	8	5e-27	-0.488175	0.209	0.642	8.47e-23
Glod4	8	5.21e-26	-0.489	0.513	0.793	8.82e-22
Cnih1	8	1.61e-26	-0.489417	0.475	0.757	2.72e-22
Rab1a	8	9.11e-30	-0.489611	0.747	0.895	1.54e-25
Pfn2	8	3.66e-26	-0.489628	0.513	0.773	6.2e-22
Calm2	8	7.66e-40	-0.48975	0.975	0.998	1.3e-35
Uqcr11	8	1.06e-49	-0.490145	0.981	0.998	1.8e-45
Lig1	8	1.02e-24	-0.490172	0.785	0.894	1.73e-20
Trap1a	8	4.63e-23	-0.490198	0.538	0.778	7.83e-19
Ccnb1	8	5.92e-06	-0.490473	0.658	0.657	0.100177
Sumo1	8	6.32e-32	-0.49058	0.905	0.961	1.07e-27
Dnajc21	8	5.66e-29	-0.491124	0.778	0.906	9.59e-25
Eif2s1	8	3.74e-29	-0.492654	0.741	0.906	6.33e-25
Polr2j	8	2.42e-38	-0.493287	0.943	0.975	4.1e-34
Csnk2b	8	1.21e-28	-0.493302	0.703	0.887	2.05e-24
Ska1	8	4.05e-26	-0.495268	0.196	0.614	6.85e-22
Atp2a2	8	8.53e-30	-0.495369	0.335	0.716	1.44e-25
Hnrnph1	8	3.37e-27	-0.495511	0.532	0.789	5.7e-23
Atp5c1	8	2.54e-42	-0.495693	0.987	0.989	4.3e-38
Manf	8	2.03e-33	-0.498019	0.835	0.96	3.44e-29
Dynll2	8	8.99e-37	-0.498073	0.956	0.987	1.52e-32
Psmd8	8	1.01e-33	-0.498292	0.861	0.957	1.72e-29
Krcc1	8	1.18e-24	-0.49889	0.335	0.694	1.99e-20
Chuk	8	9.14e-28	-0.49989	0.557	0.801	1.55e-23
Hnrnpa2b1	8	4.39e-38	-0.500053	0.968	0.992	7.43e-34
Ppp2ca	8	5.51e-33	-0.500513	0.842	0.94	9.33e-29
Psmd11	8	3.3e-35	-0.500597	0.886	0.962	5.58e-31
Mat2a	8	3.23e-27	-0.501375	0.741	0.897	5.48e-23
Cldnd1	8	2.24e-27	-0.501917	0.297	0.676	3.8e-23
Snrnp40	8	1.33e-32	-0.502959	0.842	0.935	2.25e-28
Cuta	8	4.25e-35	-0.505317	0.873	0.946	7.19e-31
Pafah1b1	8	4.94e-37	-0.506322	0.93	0.979	8.37e-33
Sh3glb1	8	8.36e-37	-0.508192	0.918	0.97	1.42e-32
Pigyl	8	7.41e-29	-0.508411	0.405	0.742	1.25e-24
Vdac2	8	1.2e-27	-0.510879	0.658	0.846	2.03e-23
Med28	8	6.15e-36	-0.511558	0.886	0.962	1.04e-31
Cep83	8	1.6e-26	-0.511726	0.557	0.798	2.71e-22
Kif5b	8	1.47e-28	-0.512768	0.703	0.882	2.49e-24
Srsf6	8	7.6e-34	-0.512839	0.899	0.968	1.29e-29
Gm10282	8	1.85e-25	-0.515088	0.646	0.809	3.13e-21
Rpl22	8	4.44e-61	-0.517843	0.994	1	7.51e-57
Cfl1	8	2.73e-43	-0.518955	0.962	0.988	4.62e-39
Sec61b	8	2.54e-35	-0.519055	0.873	0.963	4.29e-31
Odf2	8	7.21e-28	-0.520005	0.449	0.789	1.22e-23
Nhp2l1	8	3e-46	-0.521575	0.956	0.995	5.08e-42
Tex13	8	7.71e-29	-0.521616	0.456	0.78	1.31e-24
Atp5h	8	3.87e-43	-0.521697	0.975	0.985	6.56e-39
Anp32b	8	4.01e-51	-0.521709	0.994	0.998	6.79e-47
Snx16	8	3.93e-30	-0.523914	0.215	0.662	6.66e-26
Spc25	8	7.74e-27	-0.524874	0.57	0.829	1.31e-22
Sar1a	8	8.96e-40	-0.525917	0.962	0.98	1.52e-35
Sdf2l1	8	1.31e-32	-0.528406	0.215	0.697	2.22e-28
Rock1	8	1.01e-32	-0.530583	0.816	0.922	1.71e-28
Srp19	8	3.86e-30	-0.531077	0.646	0.861	6.53e-26
Ppig	8	1.53e-38	-0.532427	0.93	0.98	2.59e-34
Zfp326	8	7.55e-27	-0.532535	0.354	0.691	1.28e-22
Taf12	8	2.11e-31	-0.533206	0.525	0.803	3.57e-27
Ube2m	8	1.3e-29	-0.533622	0.342	0.697	2.2e-25
Mdp1	8	1.32e-29	-0.534839	0.133	0.588	2.23e-25
Gfer	8	7.18e-36	-0.536727	0.778	0.939	1.21e-31
Atxn10	8	1.62e-28	-0.537397	0.538	0.807	2.75e-24
Kras	8	3.23e-32	-0.537455	0.715	0.888	5.47e-28
Gnai1	8	6.81e-33	-0.538627	0.108	0.613	1.15e-28
Sgcb	8	1.93e-32	-0.539255	0.076	0.581	3.26e-28
U2surp	8	9.3e-34	-0.539329	0.747	0.912	1.57e-29
Ezh2	8	7.45e-26	-0.540875	0.373	0.696	1.26e-21
Vamp2	8	7.05e-30	-0.54231	0.177	0.634	1.19e-25
Cox5a	8	5.75e-47	-0.543004	0.962	0.992	9.74e-43
Smu1	8	3.36e-31	-0.543859	0.532	0.801	5.69e-27
Bex2	8	1.47e-29	-0.544301	0.19	0.621	2.5e-25
Rab28	8	8.51e-32	-0.545041	0.209	0.672	1.44e-27
Calm1	8	5.98e-38	-0.545812	0.943	0.984	1.01e-33
Fbxo5	8	1.24e-28	-0.549211	0.146	0.594	2.1e-24
Prim1	8	2.02e-28	-0.550196	0.316	0.698	3.42e-24
Etfa	8	2.1e-31	-0.550506	0.544	0.821	3.56e-27
Aurkaip1	8	1.02e-38	-0.553274	0.873	0.956	1.73e-34
Uqcrq	8	7.74e-46	-0.55449	0.956	0.991	1.31e-41
Gmnn	8	4.57e-33	-0.554663	0.684	0.914	7.74e-29
Gtf2a2	8	5.39e-34	-0.556603	0.665	0.895	9.13e-30
Ppp1cc	8	1.23e-39	-0.557311	0.937	0.982	2.08e-35
Pdcd5	8	6.05e-53	-0.557451	0.962	0.995	1.02e-48
Rab14	8	9.38e-41	-0.55782	0.943	0.975	1.59e-36
Myef2	8	3.78e-25	-0.557908	0.418	0.729	6.4e-21
Tmed7	8	1.6e-31	-0.558764	0.468	0.807	2.71e-27
Carnmt1	8	1.81e-31	-0.558872	0.278	0.684	3.06e-27
Npm3	8	1.83e-46	-0.559809	0.924	0.989	3.1e-42
Srp14	8	6.75e-55	-0.559839	0.975	0.993	1.14e-50
Apitd1	8	3.29e-33	-0.559849	0.475	0.805	5.58e-29
Oat	8	3.89e-33	-0.560077	0.424	0.785	6.58e-29
Mrpl18	8	8.89e-36	-0.56078	0.747	0.918	1.51e-31
Prdx4	8	5.19e-36	-0.561839	0.899	0.957	8.78e-32
Dnajc19	8	2.28e-34	-0.562259	0.589	0.886	3.86e-30
Strap	8	1.37e-38	-0.563198	0.823	0.939	2.33e-34
Canx	8	9.32e-35	-0.565554	0.582	0.855	1.58e-30
Crabp1	8	2.21e-23	-0.565619	0.722	0.862	3.74e-19
Tsen34	8	4.67e-30	-0.566934	0.576	0.833	7.9e-26
Ier3ip1	8	5.14e-41	-0.568269	0.861	0.97	8.7e-37
Srsf2	8	2.64e-38	-0.571058	0.981	0.995	4.48e-34
Ndufb8	8	9.54e-48	-0.572332	0.943	0.99	1.62e-43
Gm14698	8	1.42e-34	-0.572668	0.538	0.841	2.4e-30
Txn1	8	4.76e-38	-0.574425	0.62	0.874	8.05e-34
Ube2d3	8	1.06e-53	-0.578796	0.981	0.996	1.79e-49
Tmsb10	8	4.06e-47	-0.581355	0.981	1	6.88e-43
Uqcrc2	8	4.88e-37	-0.59289	0.728	0.886	8.27e-33
Tipin	8	6.92e-45	-0.594467	0.905	0.974	1.17e-40
Sin3b	8	2.64e-49	-0.594791	0.962	0.985	4.47e-45
Tmem9	8	6.13e-38	-0.602922	0.146	0.686	1.04e-33
Cul5	8	4.15e-37	-0.603287	0.538	0.844	7.03e-33
Cadm1	8	4.57e-39	-0.606043	0.848	0.946	7.73e-35
Tex261	8	9.14e-37	-0.607835	0.582	0.868	1.55e-32
Rac1	8	2.3e-47	-0.608163	0.905	0.977	3.9e-43
Cenpa	8	2.47e-15	-0.608439	0.867	0.892	4.19e-11
Med30	8	2.41e-38	-0.609307	0.31	0.75	4.09e-34
Gps2	8	7.01e-35	-0.609656	0.532	0.824	1.19e-30
Tmem30a	8	6.81e-36	-0.610345	0.449	0.812	1.15e-31
Elavl2	8	1.66e-35	-0.611087	0.684	0.893	2.82e-31
U2af1	8	5.36e-47	-0.612081	0.892	0.975	9.08e-43
Sms	8	8.23e-37	-0.612887	0.253	0.726	1.39e-32
Pcna	8	1.26e-37	-0.614155	0.684	0.911	2.14e-33
Usp1	8	4.55e-37	-0.614267	0.538	0.862	7.7e-33
Strbp	8	6.13e-42	-0.616027	0.766	0.945	1.04e-37
Tex11	8	1.62e-37	-0.619109	0.487	0.825	2.75e-33
Cfl2	8	1.78e-44	-0.620596	0.816	0.955	3.01e-40
Mms22l	8	3.38e-37	-0.621458	0.43	0.81	5.72e-33
Smc2	8	4.42e-38	-0.622457	0.722	0.91	7.48e-34
Kmt2e	8	1.24e-36	-0.62291	0.481	0.816	2.1e-32
Rfxap	8	2.89e-41	-0.623286	0.601	0.876	4.89e-37
Pcsk1n	8	2.99e-38	-0.625876	0.241	0.714	5.06e-34
Tinf2	8	1.21e-38	-0.627174	0.304	0.74	2.04e-34
Ndufb5	8	7.38e-48	-0.627275	0.911	0.973	1.25e-43
Gm364	8	4.01e-31	-0.630317	0.297	0.692	6.8e-27
Ccng1	8	9.11e-32	-0.637497	0.348	0.736	1.54e-27
Kdelr2	8	2.33e-37	-0.640391	0.468	0.826	3.94e-33
Hnrnph3	8	1.37e-31	-0.641394	0.62	0.849	2.32e-27
Cdk1	8	4.38e-26	-0.643785	0.361	0.691	7.42e-22
Hspa5	8	1.29e-39	-0.644326	0.854	0.942	2.19e-35
Snrpd1	8	3.26e-53	-0.646018	0.88	0.978	5.53e-49
Tomm20	8	1.46e-60	-0.648418	0.968	0.993	2.46e-56
Emc7	8	1.91e-34	-0.650112	0.209	0.678	3.23e-30
Tbx1	8	1.14e-42	-0.651935	0.095	0.663	1.92e-38
Minos1	8	7.05e-64	-0.66129	0.975	0.996	1.19e-59
Plk1	8	9.42e-23	-0.662661	0.114	0.498	1.6e-18
Rheb	8	3.27e-53	-0.662815	0.873	0.975	5.54e-49
Ostf1	8	9.03e-43	-0.663771	0.405	0.843	1.53e-38
Mbnl3	8	1.1e-41	-0.666482	0.165	0.709	1.86e-37
Ndufa12	8	8.53e-43	-0.668005	0.557	0.889	1.44e-38
Tpx2	8	5.23e-32	-0.668703	0.323	0.708	8.86e-28
Tbca	8	2.15e-53	-0.67064	0.867	0.973	3.64e-49
Usp26	8	4.05e-40	-0.670658	0.785	0.944	6.86e-36
Ube2s	8	5.6e-44	-0.678767	0.987	0.988	9.48e-40
Rbp4	8	4.56e-46	-0.679017	0.449	0.845	7.73e-42
Esco2	8	4.47e-40	-0.679458	0.481	0.836	7.58e-36
Nsmce4a	8	3.2e-39	-0.679714	0.43	0.825	5.41e-35
Hells	8	1.88e-53	-0.684758	0.905	0.99	3.19e-49
Pfdn4	8	5.85e-46	-0.68503	0.589	0.889	9.9e-42
Mtdh	8	7.42e-44	-0.685913	0.652	0.918	1.26e-39
M1ap	8	2.95e-40	-0.687376	0.285	0.746	5e-36
Tmem59	8	6.98e-46	-0.691132	0.684	0.925	1.18e-41
Ccdc115	8	2.75e-45	-0.69223	0.405	0.832	4.65e-41
Cbx1	8	8.53e-50	-0.695233	0.747	0.959	1.44e-45
Mki67	8	1.92e-38	-0.696154	0.184	0.704	3.25e-34
Nucks1	8	5.74e-45	-0.697021	0.665	0.911	9.71e-41
Rsrc2	8	1.83e-46	-0.69895	0.766	0.939	3.09e-42
Gpx4	8	3.5e-57	-0.702029	0.943	0.993	5.92e-53
Arl6ip1	8	1.42e-35	-0.702354	0.886	0.956	2.4e-31
Prc1	8	6.8e-30	-0.703704	0.335	0.695	1.15e-25
Mlf1	8	1.85e-39	-0.707395	0.627	0.881	3.14e-35
Cyc1	8	9.36e-58	-0.710018	0.924	0.981	1.58e-53
Atp5k	8	3.73e-65	-0.713772	0.949	0.995	6.32e-61
Birc5	8	3.88e-44	-0.719257	0.557	0.881	6.56e-40
Rcn2	8	6.89e-49	-0.724778	0.456	0.866	1.17e-44
Taf10	8	7.76e-61	-0.725311	0.873	0.97	1.31e-56
Syngr1	8	7.13e-45	-0.73422	0.278	0.773	1.21e-40
Meioc	8	3.35e-42	-0.739877	0.114	0.68	5.67e-38
Cdca3	8	6.51e-42	-0.742953	0.538	0.867	1.1e-37
Arf2	8	1.58e-47	-0.743245	0.278	0.787	2.68e-43
Ccnd1	8	1.96e-47	-0.747176	0.411	0.866	3.32e-43
Vma21	8	1.01e-51	-0.747907	0.468	0.876	1.72e-47
Uba2	8	1.17e-57	-0.748509	0.81	0.961	1.99e-53
Slbp	8	1.08e-49	-0.748576	0.848	0.973	1.83e-45
Ly6k	8	3.6e-33	-0.751047	0.076	0.581	6.09e-29
Rrm2	8	8.33e-44	-0.751511	0.222	0.751	1.41e-39
Ergic3	8	6.96e-44	-0.751955	0.494	0.84	1.18e-39
Sycp1	8	7.36e-52	-0.754065	0.93	0.985	1.25e-47
Baz1a	8	5.76e-50	-0.755269	0.158	0.768	9.75e-46
Uchl3	8	2.55e-55	-0.755964	0.703	0.944	4.32e-51
Cdc20	8	9.8e-23	-0.756839	0.646	0.779	1.66e-18
Spc24	8	5.96e-51	-0.7625	0.57	0.892	1.01e-46
Ndufv2	8	3.08e-58	-0.763385	0.778	0.97	5.22e-54
Mlf2	8	2.09e-54	-0.768456	0.595	0.924	3.53e-50
Tuba3a	8	2.44e-52	-0.769557	0.975	0.991	4.13e-48
Mrfap1	8	1e-62	-0.77815	0.88	0.982	1.69e-58
Eif5	8	1.42e-61	-0.778699	0.975	0.997	2.4e-57
Ccne2	8	1.1e-46	-0.786743	0.171	0.741	1.87e-42
Smc1b	8	1.29e-52	-0.787982	0.791	0.978	2.18e-48
Lrpap1	8	7.42e-50	-0.789753	0.481	0.86	1.26e-45
Ccna2	8	1.18e-43	-0.799662	0.544	0.874	2e-39
Dnajc9	8	3.33e-52	-0.800545	0.538	0.898	5.63e-48
Hn1	8	4.66e-51	-0.800572	0.842	0.957	7.89e-47
Tex101	8	6.67e-36	-0.811559	0.886	0.954	1.13e-31
Ndufa1	8	3.78e-57	-0.820705	0.595	0.935	6.4e-53
Nusap1	8	3.12e-36	-0.82827	0.266	0.722	5.29e-32
Selm	8	4.95e-60	-0.849439	0.468	0.903	8.39e-56
Asf1b	8	2.22e-60	-0.851882	0.652	0.921	3.76e-56
Ube2c	8	1.62e-25	-0.858874	0.589	0.762	2.74e-21
H1f0	8	1.65e-41	-0.860631	0.437	0.82	2.8e-37
Pdia6	8	2.37e-66	-0.869309	0.835	0.976	4.01e-62
Calr	8	1.28e-63	-0.87997	0.886	0.983	2.16e-59
Rdx	8	1.42e-57	-0.881153	0.595	0.932	2.4e-53
Bsg	8	1.43e-74	-0.893488	0.968	0.994	2.43e-70
Rps27l	8	1.93e-82	-0.906569	0.93	0.998	3.26e-78
Nasp	8	2.54e-69	-0.937437	0.804	0.986	4.29e-65
Tuba3b	8	9.19e-61	-0.944861	0.892	0.981	1.56e-56
Cd63	8	3.46e-65	-0.945549	0.418	0.934	5.85e-61
Epcam	8	4.97e-61	-0.973986	0.544	0.934	8.41e-57
Ptma	8	2.62e-88	-0.982248	0.994	1	4.44e-84
Rpl39	8	1.77e-58	-0.983223	0.886	0.985	3e-54
Ssr2	8	1.02e-63	-0.994462	0.759	0.955	1.73e-59
Dek	8	3.57e-80	-1.00238	0.88	0.995	6.05e-76
1700013H16Rik	8	2.83e-59	-1.00733	0.272	0.831	4.78e-55
Nt5dc2	8	5.94e-75	-1.02903	0.475	0.934	1.01e-70
Dmrtb1	8	1.08e-66	-1.0355	0.209	0.866	1.83e-62
Atp5f1	8	6.9e-84	-1.04942	0.93	0.994	1.17e-79
Hmgn2	8	1.88e-88	-1.06929	0.981	1	3.19e-84
Tubb4b	8	6.61e-64	-1.10189	0.956	0.989	1.12e-59
Rhox13	8	5.14e-74	-1.11256	0.437	0.93	8.7e-70
Hmgb2	8	2.01e-90	-1.21375	0.981	1	3.4e-86
Smc4	8	6.68e-67	-1.23672	0.734	0.959	1.13e-62
Top2a	8	4.73e-63	-1.25467	0.449	0.921	8.01e-59
Prss50	8	2.75e-56	-1.26197	0.316	0.841	4.66e-52
Cited1	8	1.14e-83	-1.28543	0.247	0.938	1.93e-79
H3f3b	8	4e-89	-1.37908	1	1	6.77e-85
H1fx	8	1.84e-78	-1.48219	0.797	0.986	3.12e-74
Hist1h2ap	8	2.2e-59	-1.57462	0.487	0.891	3.72e-55
Esx1	8	1.78e-90	-1.74023	0.5	0.978	3.02e-86

## Sheet: C7
Gene	Cluster	p_val	avg_logFC	pct.1	pct.2	p_val_adj
Stra8	7	7.46e-141	1.94638	0.908	0.357	1.26e-136
Ly6k	7	1.09e-123	1.0946	0.965	0.53	1.85e-119
Tex101	7	5.4e-133	1.03904	0.996	0.948	9.14e-129
1700019B21Rik	7	6.58e-129	0.965988	0.915	0.38	1.11e-124
Prss50	7	1.06e-119	0.962447	0.989	0.807	1.8e-115
Emc7	7	1.5e-76	0.726388	0.93	0.638	2.54e-72
Sycp3	7	2.2e-62	0.719734	0.975	0.908	3.72e-58
Dpep3	7	2.63e-77	0.700007	0.926	0.596	4.45e-73
Rpl39	7	2.35e-120	0.664487	0.996	0.98	3.98e-116
M1ap	7	3.44e-25	0.662601	0.831	0.72	5.82e-21
Ssr4	7	1.07e-71	0.646738	0.926	0.646	1.81e-67
Ergic3	7	5.69e-84	0.636475	0.986	0.813	9.64e-80
Pigp	7	7.5e-67	0.617253	0.94	0.745	1.27e-62
Fmr1nb	7	4.84e-56	0.617114	0.863	0.598	8.2e-52
1700013H16Rik	7	4.56e-71	0.615999	0.965	0.796	7.72e-67
Gm364	7	9.2e-57	0.615332	0.898	0.659	1.56e-52
Atox1	7	3.56e-67	0.612887	0.912	0.675	6.03e-63
Bola3	7	4.85e-55	0.586349	0.849	0.536	8.21e-51
Atraid	7	6.82e-78	0.584947	0.803	0.359	1.15e-73
Bod1l	7	5.68e-84	0.579571	0.711	0.23	9.61e-80
Pde6d	7	4.64e-46	0.560197	0.894	0.726	7.85e-42
Gm773	7	1.89e-65	0.54859	0.768	0.351	3.2e-61
Mpc1	7	8.85e-55	0.528229	0.947	0.747	1.5e-50
Ngfrap1	7	1.43e-58	0.519234	0.88	0.53	2.43e-54
Rhox1	7	2.67e-58	0.517354	0.68	0.288	4.51e-54
Trappc6b	7	1.51e-47	0.511875	0.866	0.658	2.56e-43
Rnaset2a	7	6.01e-52	0.503483	0.954	0.784	1.02e-47
Rbpms2	7	9.05e-94	0.502048	0.433	0.071	1.53e-89
Ndufc1	7	5.39e-70	0.493656	0.989	0.924	9.13e-66
Nipbl	7	1.14e-51	0.489965	0.715	0.327	1.94e-47
Rps27	7	1.92e-132	0.482345	1	1	3.25e-128
Nae1	7	1.02e-47	0.47953	0.838	0.51	1.72e-43
Iqcb1	7	5.65e-30	0.474566	0.771	0.592	9.56e-26
Tmem59	7	4.01e-57	0.465906	0.982	0.91	6.79e-53
Itfg1	7	1.16e-38	0.465349	0.754	0.473	1.97e-34
Rps27rt	7	4.25e-67	0.461957	0.996	0.98	7.2e-63
BC031181	7	7.3e-41	0.44794	0.866	0.602	1.24e-36
Erlec1	7	1.62e-71	0.44674	0.585	0.167	2.74e-67
Per3	7	4.32e-44	0.444811	0.69	0.333	7.31e-40
Hspa5	7	1.5e-41	0.443779	0.968	0.936	2.54e-37
Slirp	7	1.86e-37	0.432426	0.835	0.576	3.14e-33
Selk	7	3.47e-28	0.429309	0.965	0.961	5.87e-24
Snapin	7	2.36e-40	0.424214	0.761	0.437	3.99e-36
Pkm	7	1.5e-42	0.421983	0.75	0.402	2.55e-38
Rec8	7	1.91e-78	0.419781	0.532	0.13	3.23e-74
Ndufa1	7	1.61e-43	0.418679	0.961	0.918	2.72e-39
Slc25a17	7	2.75e-43	0.417558	0.694	0.33	4.65e-39
Klf2	7	2.91e-47	0.416341	0.581	0.229	4.93e-43
Rnaset2b	7	1.48e-35	0.415568	0.912	0.756	2.51e-31
2810428I15Rik	7	2.35e-23	0.413721	0.915	0.87	3.98e-19
Cystm1	7	4.34e-25	0.41358	0.831	0.67	7.35e-21
Rpp21	7	4.65e-47	0.411413	0.634	0.268	7.87e-43
Pxmp2	7	5.41e-40	0.411041	0.69	0.361	9.17e-36
Pttg1ip	7	4.42e-32	0.408805	0.75	0.493	7.48e-28
Mrpl33	7	4e-36	0.407411	0.919	0.779	6.78e-32
Sirt7	7	2.3e-38	0.406551	0.658	0.333	3.9e-34
Rhox13	7	8.11e-47	0.405321	0.975	0.906	1.37e-42
BC051142	7	1.7e-51	0.405155	0.507	0.159	2.88e-47
4930447C04Rik	7	2.18e-29	0.403596	0.901	0.814	3.69e-25
Stx16	7	1.02e-36	0.403268	0.831	0.568	1.73e-32
Rps4x	7	7.62e-52	0.401195	0.711	0.324	1.29e-47
Rps28	7	1.53e-126	0.400169	1	1	2.59e-122
4933416C03Rik	7	2.47e-44	0.398946	0.655	0.294	4.19e-40
Gdi2	7	3.31e-38	0.395881	0.979	0.859	5.6e-34
Hsp90b1	7	1.48e-38	0.390177	0.972	0.961	2.51e-34
Arf2	7	1.31e-37	0.388231	0.933	0.754	2.22e-33
Hspb11	7	5.23e-25	0.385361	0.796	0.624	8.86e-21
Lrpap1	7	1.74e-37	0.381309	0.958	0.836	2.95e-33
Ttc3	7	1.21e-21	0.380082	0.884	0.81	2.05e-17
Itm2b	7	1.86e-38	0.379254	0.968	0.921	3.15e-34
D3Ertd751e	7	3.58e-39	0.377179	0.556	0.234	6.06e-35
Bscl2	7	5.1e-57	0.376647	0.574	0.191	8.63e-53
Cox17	7	9.16e-33	0.375099	0.898	0.722	1.55e-28
Trap1a	7	3.9e-29	0.374494	0.915	0.757	6.61e-25
Lmna	7	1.25e-77	0.373314	0.419	0.081	2.12e-73
Sycp1	7	3.56e-47	0.371813	0.993	0.982	6.03e-43
Inca1	7	6.57e-24	0.370898	0.525	0.276	1.11e-19
Rhox7b	7	9.68e-43	0.370399	0.574	0.236	1.64e-38
Pigf	7	1.97e-42	0.370283	0.616	0.277	3.33e-38
Bloc1s2	7	1.2e-30	0.370202	0.908	0.758	2.03e-26
Flot1	7	3.95e-52	0.369597	0.556	0.195	6.69e-48
Immp1l	7	6.01e-36	0.367819	0.915	0.708	1.02e-31
Ssr2	7	9.99e-42	0.367557	0.975	0.945	1.69e-37
Cst3	7	1.46e-41	0.365164	0.986	0.958	2.47e-37
Hsf2bp	7	1.04e-34	0.363857	0.56	0.252	1.76e-30
Lrrfip2	7	5.13e-35	0.361477	0.623	0.301	8.69e-31
H2-Ke6	7	4.44e-33	0.36119	0.637	0.331	7.52e-29
Wfdc15a	7	3.76e-34	0.360622	0.588	0.274	6.36e-30
Nmb	7	1.99e-38	0.359357	0.56	0.244	3.36e-34
Dtd1	7	1.6e-27	0.358939	0.803	0.566	2.71e-23
Stx12	7	8.49e-26	0.358934	0.817	0.61	1.44e-21
l7Rn6	7	2.25e-29	0.35889	0.835	0.596	3.8e-25
Syngr2	7	5.7e-30	0.357656	0.764	0.493	9.64e-26
Ndufs2	7	4.37e-31	0.357266	0.891	0.709	7.4e-27
Dcps	7	7.98e-28	0.356747	0.736	0.481	1.35e-23
Pet2	7	1.27e-34	0.355591	0.553	0.246	2.14e-30
Macrod2	7	3.32e-27	0.354774	0.704	0.443	5.61e-23
Nfat5	7	1e-24	0.353832	0.69	0.432	1.7e-20
Atp5f1	7	1.48e-54	0.353238	0.996	0.992	2.51e-50
2022-03-05	7	1.13e-25	0.352611	0.852	0.661	1.92e-21
Gal3st1	7	2.9e-75	0.350528	0.493	0.113	4.91e-71
Nudt17	7	1.56e-29	0.349759	0.585	0.291	2.65e-25
Ndufa12	7	1.27e-33	0.349655	0.972	0.868	2.15e-29
Ccne2	7	1.8e-10	0.348888	0.757	0.715	3.04e-06
Taf7l	7	6.25e-39	0.348374	0.986	0.968	1.06e-34
Krcc1	7	3.63e-31	0.346676	0.887	0.663	6.14e-27
Lrrc42	7	5.57e-15	0.346606	0.884	0.823	9.43e-11
Cops3	7	2.5e-24	0.345484	0.898	0.762	4.23e-20
Atxn10	7	1.11e-31	0.344827	0.919	0.787	1.88e-27
Commd3	7	4.71e-25	0.344268	0.715	0.498	7.98e-21
Rpl17	7	9.83e-72	0.342816	1	1	1.66e-67
4933406J08Rik	7	2.92e-48	0.342231	0.5	0.165	4.95e-44
Taf6l	7	2.16e-27	0.339545	0.82	0.584	3.65e-23
Smim19	7	2.5e-26	0.339333	0.771	0.518	4.23e-22
Med21	7	7.12e-26	0.338976	0.898	0.8	1.21e-21
Parl	7	2.48e-32	0.337784	0.673	0.354	4.19e-28
Syce3	7	4e-18	0.336074	0.835	0.739	6.77e-14
Gpaa1	7	3.1e-31	0.335189	0.792	0.512	5.25e-27
Erp29	7	2.55e-27	0.334594	0.94	0.881	4.32e-23
Magea8	7	4.07e-42	0.332725	0.528	0.198	6.89e-38
Slc50a1	7	2.2e-37	0.332539	0.588	0.261	3.72e-33
Hint2	7	2.69e-28	0.33172	0.884	0.71	4.55e-24
Krit1	7	1.44e-27	0.331096	0.852	0.635	2.44e-23
Pfdn5	7	4.31e-33	0.331076	0.979	0.943	7.3e-29
Laptm4b	7	2.88e-29	0.329603	0.799	0.514	4.87e-25
Adss	7	5.53e-23	0.329379	0.648	0.402	9.36e-19
Rpl11	7	4.55e-66	0.327792	1	0.998	7.71e-62
Tmem230	7	7.44e-28	0.327131	0.785	0.535	1.26e-23
Rpl31	7	6.57e-65	0.324627	1	1	1.11e-60
Pigk	7	3.12e-20	0.323429	0.736	0.548	5.28e-16
Sec11c	7	8.91e-27	0.323319	0.461	0.206	1.51e-22
Aig1	7	4.49e-28	0.322484	0.771	0.492	7.61e-24
Hif1a	7	8.51e-23	0.32067	0.634	0.362	1.44e-18
Hint3	7	2.67e-20	0.320559	0.775	0.612	4.53e-16
Sdhd	7	9.28e-26	0.318685	0.817	0.609	1.57e-21
Dad1	7	1.69e-28	0.318026	0.958	0.896	2.86e-24
R3hdm1	7	1.1e-19	0.317461	0.81	0.638	1.87e-15
Calr	7	1.24e-32	0.316224	0.986	0.978	2.09e-28
Serinc1	7	7.03e-23	0.315363	0.827	0.615	1.19e-18
Prdx4	7	1.44e-26	0.315266	0.968	0.954	2.45e-22
Lamp1	7	3.62e-35	0.31455	0.996	0.974	6.12e-31
Gnptg	7	1.1e-25	0.314265	0.746	0.462	1.86e-21
Cited1	7	4.97e-25	0.313585	0.968	0.906	8.42e-21
Pnisr	7	3.6e-25	0.313542	0.898	0.741	6.09e-21
Tmx1	7	2.78e-26	0.313058	0.866	0.642	4.7e-22
Sycp2	7	1.09e-16	0.312645	0.616	0.39	1.84e-12
Zfr	7	1.17e-21	0.312223	0.901	0.779	1.98e-17
Ebpl	7	2.75e-21	0.312128	0.799	0.642	4.65e-17
Tmbim4	7	1.94e-36	0.310752	0.556	0.235	3.28e-32
Ccdc53	7	1.52e-29	0.308644	0.623	0.325	2.57e-25
Etfa	7	2.17e-25	0.307878	0.93	0.801	3.68e-21
Gtf2a2	7	2.51e-28	0.307792	0.944	0.881	4.26e-24
Syce1	7	2.68e-15	0.30738	0.884	0.808	4.54e-11
Gpat2	7	3.4e-25	0.307229	0.715	0.47	5.76e-21
Odc1	7	1.3e-25	0.306807	0.754	0.491	2.2e-21
Rnf149	7	2.33e-24	0.306782	0.796	0.578	3.94e-20
Gsk3b	7	6.75e-18	0.306654	0.849	0.685	1.14e-13
Smim8	7	1.96e-29	0.306601	0.687	0.396	3.32e-25
Chchd1	7	3.67e-27	0.306334	0.623	0.34	6.22e-23
4930524B15Rik	7	4.64e-53	0.306055	0.44	0.119	7.86e-49
Ndufv3	7	2.83e-22	0.305928	0.757	0.501	4.78e-18
Gtsf1	7	1.81e-20	0.305803	0.641	0.405	3.06e-16
Top2b	7	1.3e-37	0.305157	0.539	0.218	2.2e-33
Spop	7	6.48e-24	0.305026	0.701	0.463	1.1e-19
Ctcfl	7	1.62e-19	0.304618	0.433	0.209	2.74e-15
Pts	7	3.95e-31	0.304287	0.585	0.28	6.69e-27
Pstk	7	2.88e-25	0.304073	0.63	0.355	4.88e-21
Rbm27	7	1.29e-16	0.303064	0.863	0.725	2.19e-12
Pdrg1	7	1.38e-23	0.302388	0.859	0.675	2.34e-19
Vbp1	7	4.35e-20	0.30231	0.789	0.619	7.37e-16
Zfp622	7	5e-19	0.302041	0.87	0.741	8.47e-15
Snx17	7	1.81e-19	0.301289	0.627	0.409	3.06e-15
Ddhd2	7	4.67e-17	0.300664	0.824	0.654	7.9e-13
Ccdc73	7	1.18e-35	0.298589	0.461	0.172	2e-31
Fundc2	7	1.31e-25	0.29739	0.592	0.32	2.23e-21
Grpel1	7	5.7e-22	0.296453	0.806	0.639	9.65e-18
Stk25	7	6.17e-14	0.295763	0.778	0.645	1.05e-09
Cd47	7	4.38e-18	0.295407	0.764	0.585	7.42e-14
Slmap	7	7.48e-23	0.295207	0.711	0.446	1.27e-18
Hagh	7	1.41e-19	0.294637	0.729	0.514	2.39e-15
Rpl23	7	4.16e-86	0.294592	1	1	7.05e-82
Rasgrp2	7	1.34e-17	0.294489	0.754	0.564	2.26e-13
Tmem129	7	3.54e-21	0.294287	0.57	0.317	5.99e-17
Ddb2	7	6.91e-14	0.29421	0.581	0.402	1.17e-09
Xpr1	7	2.57e-21	0.293566	0.574	0.335	4.35e-17
Tdp2	7	3.16e-18	0.293464	0.824	0.656	5.35e-14
Cux1	7	1.49e-20	0.292607	0.648	0.395	2.52e-16
Med7	7	8.87e-19	0.292004	0.782	0.612	1.5e-14
Ext2	7	5.3e-20	0.291885	0.824	0.617	8.98e-16
Meioc	7	4.98e-17	0.290542	0.842	0.643	8.43e-13
Mmadhc	7	3.74e-20	0.289664	0.789	0.586	6.32e-16
Eif2s2	7	6.25e-17	0.289304	0.982	0.973	1.06e-12
Rpn2	7	8.75e-20	0.289267	0.923	0.85	1.48e-15
Lman1	7	3.67e-19	0.289242	0.901	0.847	6.21e-15
2022-09-15	7	1.34e-24	0.28889	0.947	0.898	2.28e-20
Pgrmc1	7	7.74e-18	0.288845	0.743	0.565	1.31e-13
Tmed10	7	7.73e-26	0.28883	0.972	0.913	1.31e-21
Tmed4	7	5.74e-20	0.288681	0.782	0.583	9.71e-16
Slc35f5	7	1.59e-36	0.288256	0.479	0.18	2.69e-32
Dpm1	7	4.96e-25	0.288216	0.951	0.847	8.41e-21
Fkbp3	7	3e-26	0.287832	0.965	0.943	5.08e-22
Zcwpw1	7	2.03e-19	0.287353	0.912	0.86	3.43e-15
Cox7b2	7	4.86e-16	0.286956	0.894	0.754	8.23e-12
Dtymk	7	1.55e-19	0.286774	0.835	0.648	2.63e-15
Rars2	7	9.99e-24	0.286384	0.641	0.378	1.69e-19
Gapvd1	7	2.84e-27	0.286265	0.57	0.282	4.81e-23
Tm2d1	7	6.09e-19	0.286129	0.761	0.58	1.03e-14
Dnaja3	7	9.83e-22	0.284868	0.704	0.451	1.66e-17
H2-K1	7	1.27e-13	0.281968	0.655	0.478	2.15e-09
Synj2bp	7	5.09e-23	0.281161	0.62	0.352	8.62e-19
4930550L24Rik	7	6.6e-26	0.280825	0.539	0.267	1.12e-21
Set	7	1.09e-20	0.280614	0.933	0.701	1.84e-16
Ndfip2	7	9.29e-23	0.280568	0.803	0.546	1.57e-18
Cpeb1	7	1.29e-17	0.280158	0.746	0.537	2.18e-13
Fbxo6	7	9.52e-20	0.279764	0.644	0.401	1.61e-15
Bex2	7	8.5e-20	0.279754	0.81	0.588	1.44e-15
Coq10a	7	5e-31	0.279706	0.486	0.198	8.47e-27
Larp1b	7	5.77e-09	0.279308	0.757	0.67	9.78e-05
Ubl3	7	3.51e-15	0.278833	0.637	0.427	5.95e-11
Tmx2	7	1.36e-20	0.278662	0.708	0.481	2.31e-16
Magea10	7	6.83e-44	0.278502	0.482	0.157	1.16e-39
P3h1	7	2.09e-21	0.277739	0.641	0.394	3.54e-17
Rad23a	7	1.19e-52	0.277736	0.426	0.114	2.01e-48
Ndufb11	7	5.31e-29	0.277535	0.665	0.347	8.98e-25
Ppa2	7	1.39e-17	0.277227	0.817	0.622	2.35e-13
Xlr4a	7	2.47e-19	0.277061	0.602	0.37	4.17e-15
Il11ra1	7	3.42e-21	0.276407	0.415	0.2	5.79e-17
Cops7a	7	1.89e-19	0.275909	0.933	0.811	3.2e-15
Rnf114	7	2.41e-18	0.275692	0.901	0.768	4.08e-14
Ostc	7	2.63e-21	0.274882	0.912	0.843	4.46e-17
Spryd3	7	2.27e-36	0.274458	0.373	0.116	3.85e-32
Rps15a	7	1.34e-82	0.274281	1	1	2.26e-78
Nedd8	7	7.95e-26	0.273415	0.982	0.954	1.35e-21
Arhgdig	7	1.08e-16	0.272597	0.806	0.658	1.83e-12
Btf3	7	5.98e-27	0.272071	0.996	0.969	1.01e-22
Smc1b	7	2.32e-10	0.271964	0.975	0.97	3.93e-06
Cuedc2	7	1.11e-25	0.271122	0.563	0.284	1.88e-21
Fastk	7	2.25e-19	0.270832	0.817	0.642	3.81e-15
Pmpcb	7	5.01e-19	0.27075	0.792	0.596	8.48e-15
Spdya	7	4.5e-37	0.27002	0.303	0.078	7.63e-33
Fgfr1op2	7	2.46e-20	0.269896	0.954	0.889	4.16e-16
Ndufb5	7	9.74e-28	0.269534	0.989	0.969	1.65e-23
Ptpra	7	7.4e-19	0.269258	0.521	0.29	1.25e-14
Lamtor5	7	1.28e-17	0.268195	0.873	0.758	2.17e-13
Pfn2	7	2.36e-20	0.268043	0.891	0.753	4e-16
Fam174a	7	2.73e-20	0.268004	0.852	0.665	4.61e-16
Hes6	7	2.04e-21	0.267947	0.472	0.241	3.46e-17
Ap3d1	7	7.18e-21	0.267652	0.606	0.362	1.21e-16
Dnajc3	7	8.9e-15	0.267281	0.813	0.648	1.51e-10
Cwc15	7	8.49e-20	0.266214	0.87	0.705	1.44e-15
Tm7sf3	7	1.14e-16	0.26592	0.665	0.47	1.93e-12
Lman2l	7	3.95e-21	0.265273	0.655	0.409	6.69e-17
Ugt8a	7	1.2e-23	0.265246	0.496	0.239	2.03e-19
Minos1	7	6.19e-39	0.26505	0.989	0.995	1.05e-34
P3h4	7	1.05e-22	0.264117	0.556	0.301	1.78e-18
Sh3bgrl3	7	9.64e-20	0.263869	0.954	0.913	1.63e-15
Ap2m1	7	9.03e-23	0.263697	0.926	0.865	1.53e-18
Thoc2	7	1.12e-18	0.263623	0.803	0.587	1.9e-14
Hsd17b10	7	5.44e-17	0.26335	0.796	0.636	9.22e-13
Syngr1	7	9.95e-19	0.263336	0.894	0.742	1.68e-14
Cog6	7	1.62e-20	0.26184	0.662	0.425	2.74e-16
Rab28	7	5.7e-13	0.261658	0.789	0.643	9.64e-09
Capzb	7	1.1e-16	0.261571	0.866	0.726	1.87e-12
Hibadh	7	6.59e-16	0.261388	0.754	0.582	1.12e-11
Xlr4b	7	3.32e-17	0.261347	0.511	0.301	5.62e-13
Ccdc115	7	4.99e-16	0.25983	0.901	0.808	8.45e-12
Bsg	7	6.8e-30	0.259702	1	0.992	1.15e-25
Tmed3	7	2.67e-16	0.259373	0.658	0.455	4.53e-12
Ndufaf3	7	1.19e-18	0.259055	0.588	0.348	2.01e-14
Hhex	7	2.3e-28	0.258706	0.482	0.206	3.9e-24
Rps20	7	2.12e-54	0.258159	1	1	3.59e-50
Csnk2a1	7	3.58e-16	0.258084	0.842	0.64	6.06e-12
Gm15107	7	8.27e-18	0.257918	0.715	0.518	1.4e-13
Atp2b1	7	2.79e-17	0.256662	0.905	0.773	4.72e-13
Pbx3	7	7.07e-35	0.256587	0.303	0.081	1.2e-30
Churc1	7	1.78e-17	0.256511	0.754	0.544	3.01e-13
Vps26a	7	5.87e-16	0.256206	0.761	0.582	9.94e-12
Spryd7	7	3.47e-16	0.254998	0.567	0.344	5.87e-12
Uba52	7	1.7e-35	0.254743	0.996	0.995	2.88e-31
Ddx3y	7	3.39e-15	0.25474	0.613	0.4	5.74e-11
Ogt	7	8.95e-16	0.254419	0.697	0.481	1.52e-11
Vdac2	7	2.92e-18	0.25396	0.93	0.832	4.95e-14
Cutc	7	1.54e-15	0.253902	0.606	0.406	2.61e-11
Cldn34b1	7	8.11e-85	0.253309	0.317	0.037	1.37e-80
Emc2	7	2.87e-16	0.253046	0.803	0.627	4.85e-12
Dtd2	7	1.18e-17	0.25304	0.658	0.435	2e-13
Rtn4	7	2.41e-18	0.253005	0.908	0.787	4.09e-14
Mrpl11	7	4.28e-14	0.252692	0.764	0.598	7.25e-10
Golgb1	7	4.68e-18	0.252539	0.891	0.783	7.92e-14
Nrd1	7	5.22e-19	0.252295	0.588	0.344	8.85e-15
Insig2	7	1.88e-15	0.252172	0.743	0.56	3.19e-11
Acer3	7	1.78e-12	0.25181	0.669	0.504	3.01e-08
Atp5j2	7	5.34e-29	0.251738	1	0.987	9.05e-25
Sohlh2	7	1.92e-25	0.251621	0.525	0.253	3.25e-21
Stra13	7	4.79e-13	0.251536	0.806	0.692	8.12e-09
Ubxn4	7	1.49e-18	0.251023	0.947	0.881	2.52e-14
Mllt10	7	1.14e-12	0.250061	0.866	0.76	1.93e-08
Gabpa	7	2.11e-15	-0.250371	0.377	0.591	3.58e-11
Srpk1	7	5.16e-18	-0.250409	0.873	0.925	8.74e-14
Gstm5	7	2.75e-25	-0.250488	0.306	0.576	4.65e-21
Arpc1b	7	5.62e-12	-0.252769	0.725	0.828	9.52e-08
Cdc37	7	1.45e-15	-0.25326	0.634	0.762	2.46e-11
Tbx1	7	1.22e-14	-0.253262	0.461	0.654	2.07e-10
Hnrnpa1	7	1.87e-17	-0.253598	0.852	0.924	3.16e-13
Ccnf	7	9.22e-18	-0.253599	0.144	0.39	1.56e-13
Snx5	7	4.08e-17	-0.254347	0.806	0.892	6.91e-13
Pdcd11	7	6.75e-13	-0.254956	0.563	0.735	1.14e-08
Tceb2	7	2.31e-29	-0.255337	0.993	0.998	3.9e-25
Eif4g1	7	9.49e-16	-0.255669	0.567	0.739	1.61e-11
Dnajc8	7	1.32e-17	-0.256291	0.88	0.94	2.24e-13
Slc7a5	7	1.61e-15	-0.256682	0.296	0.508	2.73e-11
Rnps1	7	1.19e-17	-0.256685	0.873	0.94	2.01e-13
Ckap2l	7	6.23e-13	-0.256812	0.352	0.543	1.06e-08
Trp53	7	1.53e-17	-0.256987	0.271	0.511	2.59e-13
Arpp19	7	4.37e-26	-0.257413	0.972	0.992	7.41e-22
Snrpd2	7	1.54e-27	-0.257486	0.993	0.992	2.6e-23
Noc2l	7	1.03e-15	-0.257548	0.387	0.6	1.74e-11
Tmsb10	7	1.07e-27	-0.257938	1	0.999	1.81e-23
H2afx	7	1.12e-09	-0.258046	0.592	0.685	1.89e-05
Alyref	7	1.14e-23	-0.258481	0.951	0.987	1.93e-19
Nubp1	7	4.5e-15	-0.259487	0.687	0.806	7.62e-11
Btg1	7	1.67e-13	-0.25956	0.479	0.665	2.83e-09
Wdr5	7	2.19e-16	-0.259813	0.722	0.835	3.7e-12
Ncl	7	3.14e-28	-0.259967	0.989	0.997	5.31e-24
Ctcf	7	7.8e-16	-0.260198	0.602	0.753	1.32e-11
Ralbp1	7	8.19e-15	-0.261154	0.736	0.855	1.39e-10
Ung	7	1.41e-09	-0.263948	0.687	0.777	2.38e-05
Arl5a	7	5.82e-20	-0.264012	0.208	0.476	9.86e-16
Srsf3	7	5.18e-22	-0.264159	0.986	0.992	8.76e-18
Mcm2	7	8.29e-14	-0.264257	0.69	0.824	1.4e-09
Dis3	7	7.32e-17	-0.264492	0.493	0.694	1.24e-12
Lonrf3	7	1.18e-13	-0.26529	0.412	0.588	1.99e-09
Supt4a	7	1.03e-17	-0.266251	0.806	0.887	1.74e-13
Nolc1	7	6.77e-18	-0.266473	0.595	0.765	1.15e-13
Rab26os	7	3.17e-10	-0.2666	0.201	0.364	5.36e-06
Uhrf1	7	5.16e-15	-0.267039	0.496	0.672	8.74e-11
Ssrp1	7	5.2e-16	-0.267869	0.616	0.771	8.81e-12
Ppan	7	1.18e-19	-0.268195	0.764	0.867	2e-15
Spin1	7	1.17e-16	-0.26893	0.525	0.7	1.98e-12
Rras	7	4.59e-15	-0.270618	0.239	0.441	7.76e-11
Lmnb1	7	2.51e-17	-0.271066	0.313	0.542	4.26e-13
Kifc1	7	8.69e-17	-0.272398	0.162	0.395	1.47e-12
Ghitm	7	3.66e-19	-0.272802	0.775	0.866	6.2e-15
Hmbs	7	1.3e-17	-0.273212	0.556	0.718	2.2e-13
Cdt1	7	3.44e-17	-0.273474	0.289	0.514	5.82e-13
Srsf10	7	9.39e-25	-0.274096	0.968	0.979	1.59e-20
Hjurp	7	6.19e-17	-0.274535	0.687	0.818	1.05e-12
Kif2c	7	7.9e-16	-0.274552	0.254	0.484	1.34e-11
Rps26	7	6.41e-41	-0.276105	0.993	1	1.08e-36
Tomm34	7	1.62e-18	-0.276145	0.581	0.763	2.74e-14
C1qtnf4	7	3.34e-17	-0.276748	0.335	0.546	5.65e-13
Snrpc	7	1.73e-22	-0.278214	0.905	0.955	2.94e-18
Ubfd1	7	4.03e-18	-0.278844	0.542	0.719	6.82e-14
Fdps	7	1.41e-12	-0.279065	0.68	0.776	2.39e-08
Ywhaq	7	9.9e-26	-0.27976	0.94	0.981	1.68e-21
Hmgb1	7	4.7e-39	-0.281221	0.993	0.999	7.96e-35
Zfos1	7	7.08e-18	-0.281609	0.268	0.517	1.2e-13
Rnf187	7	2.61e-20	-0.285696	0.831	0.926	4.41e-16
Lsm4	7	3.51e-28	-0.285707	0.968	0.992	5.93e-24
Slbp	7	1.1e-18	-0.28629	0.937	0.971	1.87e-14
Nap1l1	7	7.28e-23	-0.286826	0.933	0.979	1.23e-18
Anapc15	7	9.48e-19	-0.287413	0.68	0.819	1.61e-14
Cdca4	7	6.25e-21	-0.287566	0.232	0.505	1.06e-16
Erdr1	7	8.8e-14	-0.287602	0.504	0.679	1.49e-09
Hells	7	2.58e-25	-0.287753	0.958	0.989	4.37e-21
Parp1	7	4.34e-15	-0.288328	0.715	0.823	7.35e-11
Pou3f1	7	9.78e-21	-0.288907	0.056	0.318	1.66e-16
Fgfr1op	7	1.46e-19	-0.289294	0.535	0.723	2.48e-15
Asna1	7	2.2e-20	-0.290314	0.697	0.856	3.73e-16
Edf1	7	4.36e-18	-0.29056	0.845	0.907	7.37e-14
Nsun5	7	4.05e-18	-0.290637	0.556	0.725	6.86e-14
Dbi	7	1.88e-15	-0.290873	0.961	0.97	3.18e-11
Nop10	7	1.3e-18	-0.292875	0.894	0.942	2.21e-14
Ino80b	7	1.81e-20	-0.292926	0.313	0.572	3.07e-16
Mybl2	7	1.2e-20	-0.292979	0.218	0.48	2.03e-16
Skp1a	7	3.02e-21	-0.293973	0.842	0.927	5.11e-17
Cfl1	7	1.84e-29	-0.294493	0.968	0.989	3.12e-25
Bzw1	7	3.96e-29	-0.294737	0.965	0.987	6.7e-25
Psmb7	7	5.81e-28	-0.294828	0.937	0.977	9.84e-24
Ranbp1	7	1.96e-20	-0.294843	0.905	0.964	3.32e-16
Spc25	7	1.36e-16	-0.295861	0.708	0.828	2.31e-12
Mier1	7	1.81e-19	-0.296532	0.771	0.887	3.07e-15
G3bp2	7	8.15e-21	-0.296608	0.718	0.876	1.38e-16
Pole3	7	1.29e-20	-0.296918	0.778	0.908	2.19e-16
Acvr2b	7	2.47e-19	-0.296947	0.454	0.672	4.18e-15
Psat1	7	5.86e-20	-0.29706	0.43	0.668	9.93e-16
Dpy30	7	8.53e-24	-0.297228	0.746	0.905	1.44e-19
Eif4a3	7	3.04e-21	-0.297707	0.88	0.931	5.15e-17
Fam220a	7	9.24e-19	-0.298377	0.479	0.682	1.57e-14
Isoc1	7	2.85e-20	-0.303143	0.511	0.724	4.83e-16
Sgol2a	7	2.27e-20	-0.303243	0.211	0.465	3.85e-16
Snrpd3	7	1.89e-27	-0.305168	0.873	0.95	3.2e-23
Knstrn	7	2.1e-18	-0.305485	0.426	0.622	3.55e-14
1700020I14Rik	7	6.62e-22	-0.306573	0.831	0.916	1.12e-17
Rrm1	7	1.24e-19	-0.306791	0.57	0.769	2.1e-15
Fam83d	7	6.38e-22	-0.306822	0.18	0.45	1.08e-17
Wdhd1	7	8.97e-21	-0.30695	0.493	0.717	1.52e-16
Cmc2	7	3.42e-20	-0.307056	0.609	0.793	5.79e-16
Rps16	7	9.26e-65	-0.30734	1	1	1.57e-60
Actl6a	7	1.73e-23	-0.307818	0.806	0.886	2.93e-19
0610010K14Rik	7	7.9e-23	-0.308207	0.799	0.898	1.34e-18
Ube2i	7	1.14e-36	-0.308717	0.975	0.988	1.94e-32
Uck2	7	7.73e-22	-0.309865	0.359	0.602	1.31e-17
Cdc34	7	1.58e-21	-0.309941	0.761	0.885	2.68e-17
Rpl38	7	1.8e-46	-0.311634	1	1	3.05e-42
D10Wsu102e	7	9.83e-19	-0.311718	0.504	0.694	1.66e-14
Ddx39	7	9.74e-22	-0.31183	0.743	0.846	1.65e-17
Gars	7	4.72e-22	-0.311921	0.711	0.849	8e-18
Eif4a1	7	4.15e-39	-0.312805	0.979	0.996	7.02e-35
Rplp0	7	7.59e-51	-0.313186	1	1	1.28e-46
Gng12	7	1.28e-22	-0.313253	0.715	0.87	2.18e-18
Efna2	7	2.21e-21	-0.313679	0.306	0.568	3.74e-17
Sin3b	7	2.02e-32	-0.313991	0.979	0.985	3.43e-28
Rnaseh2b	7	4.32e-22	-0.314176	0.511	0.721	7.32e-18
Lyar	7	4.77e-34	-0.314744	0.884	0.963	8.07e-30
Agps	7	4.33e-23	-0.315838	0.356	0.624	7.32e-19
Usmg5	7	7.32e-32	-0.31827	0.972	0.988	1.24e-27
Gsr	7	5.56e-21	-0.318567	0.817	0.907	9.42e-17
Gmfb	7	1.48e-26	-0.31939	0.697	0.853	2.51e-22
Alad	7	4.61e-21	-0.319485	0.585	0.749	7.8e-17
Nutm1	7	1.32e-24	-0.320688	0.137	0.442	2.23e-20
Dnajc2	7	8.89e-29	-0.321503	0.905	0.963	1.5e-24
Nudt21	7	1.76e-37	-0.322365	0.972	0.988	2.98e-33
Ncapd2	7	7.92e-25	-0.322855	0.37	0.627	1.34e-20
Cycs	7	4.1e-32	-0.323621	0.954	0.97	6.93e-28
Nrarp	7	6.58e-23	-0.323756	0.222	0.504	1.11e-18
Gm43409	7	0.00191363	-0.325066	0.155	0.23	1
Sac3d1	7	4.89e-21	-0.325508	0.359	0.601	8.29e-17
Wdr1	7	4.03e-25	-0.32553	0.44	0.695	6.82e-21
Psmc1	7	6.88e-28	-0.326259	0.827	0.925	1.16e-23
Ndc80	7	1.08e-25	-0.326416	0.236	0.548	1.82e-21
Gna11	7	1.02e-22	-0.326587	0.581	0.785	1.73e-18
Hmgb2	7	2.2e-45	-0.326742	1	0.999	3.72e-41
Clta	7	1.02e-26	-0.327724	0.824	0.937	1.73e-22
Haus4	7	2.56e-24	-0.328908	0.641	0.816	4.33e-20
Pcgf5	7	5.67e-32	-0.329878	0.901	0.949	9.6e-28
Dnmt3b	7	1.96e-22	-0.330193	0.134	0.416	3.31e-18
Pfn1	7	7.66e-38	-0.330637	0.979	0.993	1.3e-33
Plk5	7	1.27e-25	-0.331363	0.113	0.42	2.15e-21
Rps2	7	1.96e-45	-0.333213	0.996	1	3.31e-41
Rfc1	7	4.3e-25	-0.333226	0.88	0.934	7.27e-21
Mthfd2	7	1.42e-23	-0.333521	0.662	0.825	2.4e-19
Tyms	7	3.69e-20	-0.334027	0.504	0.705	6.25e-16
Ddx46	7	1.4e-21	-0.334345	0.746	0.85	2.37e-17
Anp32b	7	2.62e-49	-0.335603	0.996	0.998	4.43e-45
Cdca2	7	1.32e-24	-0.33619	0.246	0.539	2.23e-20
Ptbp1	7	2.41e-26	-0.336448	0.419	0.707	4.07e-22
Mapre1	7	3.9e-27	-0.336864	0.785	0.911	6.61e-23
Impdh2	7	1.91e-28	-0.338362	0.852	0.942	3.23e-24
Bub3	7	4.95e-18	-0.33883	0.479	0.683	8.38e-14
Dnmt1	7	8.95e-23	-0.340542	0.694	0.838	1.52e-18
Vars	7	4.08e-25	-0.34074	0.507	0.744	6.91e-21
Rtf1	7	7.7e-26	-0.341234	0.778	0.899	1.3e-21
Sox4	7	1.13e-15	-0.342478	0.31	0.512	1.91e-11
Rbm38	7	4.62e-24	-0.343154	0.535	0.755	7.83e-20
Hnrnpu	7	1.45e-32	-0.343684	0.901	0.954	2.45e-28
Rnaseh2a	7	2.63e-25	-0.344114	0.412	0.671	4.45e-21
Polr2e	7	3.33e-24	-0.345507	0.845	0.927	5.63e-20
Gabpb1	7	4e-24	-0.347705	0.317	0.603	6.78e-20
Map1lc3a	7	1.7e-25	-0.348261	0.648	0.834	2.88e-21
Snf8	7	5.55e-32	-0.351201	0.905	0.961	9.39e-28
0610012G03Rik	7	4.56e-24	-0.351402	0.415	0.661	7.73e-20
Ccnd1	7	7.44e-25	-0.353924	0.722	0.858	1.26e-20
Kpna2	7	4.24e-13	-0.3571	0.676	0.763	7.18e-09
Pcna	7	1.05e-24	-0.357725	0.842	0.907	1.77e-20
Cbx3	7	7.33e-18	-0.359217	0.771	0.9	1.24e-13
Gcat	7	2.82e-24	-0.359467	0.5	0.716	4.77e-20
Rad21	7	1.73e-30	-0.362839	0.377	0.69	2.93e-26
Lsm6	7	8.29e-35	-0.364015	0.905	0.966	1.4e-30
Ap2a2	7	4.01e-30	-0.364423	0.553	0.797	6.78e-26
Unc119b	7	2.47e-27	-0.364825	0.585	0.778	4.18e-23
Magoh	7	2.5e-33	-0.365523	0.849	0.951	4.24e-29
Hdgf	7	9.34e-30	-0.366472	0.863	0.938	1.58e-25
Kif22	7	7.46e-26	-0.367617	0.391	0.664	1.26e-21
Sgol1	7	5.29e-29	-0.367635	0.254	0.569	8.95e-25
Galk1	7	6.01e-27	-0.37096	0.764	0.892	1.02e-22
Ifrd1	7	5.83e-22	-0.371054	0.514	0.699	9.87e-18
Uchl1	7	4.34e-22	-0.371189	0.94	0.969	7.34e-18
Srsf7	7	1.83e-33	-0.37337	0.94	0.967	3.1e-29
Eef1d	7	1.47e-39	-0.374127	0.93	0.974	2.48e-35
Sar1a	7	4.72e-40	-0.374489	0.951	0.981	7.99e-36
Kif20b	7	1.52e-22	-0.374972	0.426	0.658	2.57e-18
Tacc3	7	8.42e-26	-0.375344	0.5	0.732	1.43e-21
Cebpz	7	1.21e-29	-0.376813	0.82	0.926	2.05e-25
Pgam1	7	4.56e-24	-0.376932	0.444	0.685	7.71e-20
Tubb5	7	1.48e-10	-0.377595	0.236	0.399	2.51e-06
Wdr18	7	6.13e-32	-0.380526	0.669	0.847	1.04e-27
Usp26	7	5.64e-27	-0.380873	0.873	0.943	9.54e-23
Dynll1	7	1.64e-48	-0.381245	0.982	0.996	2.77e-44
Higd1a	7	4.38e-42	-0.381282	0.923	0.981	7.41e-38
Cks1b	7	5.88e-28	-0.382493	0.785	0.893	9.96e-24
Ndufa11	7	4.03e-48	-0.383075	0.979	0.992	6.82e-44
Arl6ip1	7	5.44e-24	-0.383867	0.898	0.957	9.21e-20
Ube2s	7	8.56e-30	-0.384231	0.982	0.988	1.45e-25
Mcm7	7	1.35e-29	-0.384279	0.577	0.819	2.28e-25
Ccnb2	7	2.33e-30	-0.385742	0.415	0.733	3.94e-26
Cox6a1	7	9.47e-52	-0.385893	0.979	0.998	1.6e-47
Rangap1	7	3.92e-30	-0.387928	0.271	0.586	6.63e-26
2810417H13Rik	7	6.76e-28	-0.389157	0.109	0.433	1.14e-23
Ubald2	7	1.9e-31	-0.390928	0.306	0.634	3.21e-27
Nhp2	7	4.55e-28	-0.397428	0.835	0.907	7.7e-24
Cdca8	7	7.94e-25	-0.400451	0.701	0.856	1.35e-20
Snhg9	7	4.72e-21	-0.402109	0.394	0.606	7.99e-17
Pgp	7	1e-43	-0.402541	0.775	0.934	1.7e-39
Pofut2	7	8.25e-30	-0.403292	0.472	0.721	1.4e-25
Kif11	7	2.78e-30	-0.405748	0.187	0.533	4.7e-26
Mmd	7	1.63e-26	-0.407896	0.306	0.588	2.76e-22
Hmgn2	7	6.65e-65	-0.408503	1	0.999	1.13e-60
1110008P14Rik	7	7e-23	-0.408576	0.63	0.769	1.19e-18
Cdca5	7	6.67e-37	-0.408728	0.19	0.579	1.13e-32
Kif20a	7	1.17e-32	-0.411664	0.303	0.659	1.98e-28
Insig1	7	1.54e-21	-0.411833	0.426	0.675	2.61e-17
Tuba1b	7	1.5e-34	-0.416315	0.088	0.468	2.53e-30
Ska1	7	6.32e-35	-0.419807	0.278	0.622	1.07e-30
Taf1d	7	1.03e-36	-0.423161	0.827	0.936	1.75e-32
H1fx	7	4.25e-23	-0.42375	0.947	0.981	7.2e-19
Pbk	7	1.82e-33	-0.427674	0.475	0.755	3.08e-29
Fam168b	7	3.15e-38	-0.427976	0.447	0.768	5.33e-34
H3f3b	7	2.7e-23	-0.430276	1	1	4.57e-19
Mdh2	7	3.99e-44	-0.430824	0.891	0.971	6.76e-40
Fbxo5	7	1.59e-33	-0.433578	0.25	0.601	2.7e-29
Cdca7	7	1.7e-33	-0.435711	0.581	0.816	2.87e-29
Polr2f	7	4.78e-37	-0.436196	0.923	0.973	8.09e-33
Tubg1	7	4.21e-38	-0.43723	0.415	0.733	7.13e-34
Chchd2	7	1.87e-66	-0.443845	0.979	0.997	3.17e-62
Mis18bp1	7	8.25e-32	-0.44683	0.408	0.698	1.4e-27
Tpx2	7	1.05e-29	-0.448829	0.433	0.712	1.78e-25
Nans	7	3.39e-40	-0.456282	0.465	0.753	5.73e-36
Coq7	7	1.3e-41	-0.457434	0.746	0.913	2.21e-37
Ywhab	7	3.26e-48	-0.460037	0.775	0.935	5.52e-44
Cenpe	7	1.43e-33	-0.47213	0.465	0.748	2.43e-29
Shmt1	7	1.57e-43	-0.472855	0.391	0.75	2.66e-39
Isyna1	7	2.14e-35	-0.480074	0.496	0.75	3.61e-31
Actb	7	1.07e-37	-0.48113	0.968	1	1.81e-33
Mif	7	6.66e-66	-0.494464	0.986	0.998	1.13e-61
Chd3os	7	3.36e-43	-0.49524	0.507	0.801	5.68e-39
Gm29666	7	1.41e-05	-0.496735	0.264	0.363	0.238613
Pim1	7	1.21e-40	-0.497877	0.377	0.743	2.05e-36
Hn1	7	9.78e-44	-0.49807	0.873	0.958	1.66e-39
Dynll2	7	1.55e-65	-0.500054	0.954	0.988	2.62e-61
Map1lc3b	7	3.04e-53	-0.502161	0.88	0.963	5.14e-49
Birc5	7	1.06e-46	-0.504469	0.623	0.887	1.79e-42
Smc2	7	1.81e-49	-0.511173	0.746	0.915	3.06e-45
Cox8a	7	2.56e-39	-0.51832	0.908	0.965	4.33e-35
H2afj	7	3.41e-37	-0.520186	0.373	0.7	5.78e-33
Aurka	7	2.34e-35	-0.521972	0.13	0.504	3.97e-31
Hmgn1	7	3.77e-74	-0.523705	0.986	0.999	6.38e-70
Marcksl1	7	4.83e-30	-0.524321	0.912	0.969	8.18e-26
Cenpa	7	2.42e-35	-0.541797	0.683	0.907	4.1e-31
Top2a	7	1.86e-34	-0.544171	0.732	0.916	3.15e-30
Unc13d	7	1.19e-14	-0.556028	0.162	0.374	2.02e-10
Hnrnpab	7	2.43e-64	-0.557016	0.82	0.953	4.12e-60
Cdc20	7	6.54e-28	-0.557833	0.602	0.787	1.11e-23
Rcc2	7	3.07e-50	-0.562967	0.609	0.862	5.2e-46
H2afv	7	4.56e-87	-0.56863	0.961	0.994	7.72e-83
Crabp1	7	9.85e-42	-0.572771	0.669	0.871	1.67e-37
Mki67	7	1.3e-49	-0.589198	0.292	0.714	2.2e-45
Plk1	7	1.41e-34	-0.591665	0.123	0.511	2.39e-30
Jund	7	8.43e-29	-0.593518	0.701	0.889	1.43e-24
Aurkb	7	3.77e-64	-0.59828	0.092	0.632	6.39e-60
Dmrtb1	7	5.1e-61	-0.61989	0.595	0.858	8.63e-57
Gm10282	7	7.15e-60	-0.621999	0.415	0.832	1.21e-55
Hnrnpdl	7	1.27e-67	-0.622632	0.93	0.975	2.16e-63
Psmb3	7	2.7e-65	-0.631062	0.803	0.958	4.57e-61
Cks2	7	2.19e-37	-0.63306	0.447	0.75	3.7e-33
Cenpf	7	1.87e-50	-0.63341	0.739	0.953	3.17e-46
Gpx4	7	4.6e-92	-0.645233	0.944	0.995	7.78e-88
Ppp1cc	7	1.05e-90	-0.651614	0.915	0.985	1.78e-86
Cdk1	7	1.29e-50	-0.6587	0.31	0.706	2.18e-46
Incenp	7	1.4e-63	-0.660824	0.331	0.784	2.37e-59
Prc1	7	1.22e-47	-0.666608	0.32	0.709	2.07e-43
Ccng1	7	2.2e-59	-0.66871	0.324	0.751	3.72e-55
Hist1h2ap	7	1.68e-34	-0.677367	0.687	0.889	2.85e-30
Nusap1	7	6.43e-46	-0.707097	0.391	0.728	1.09e-41
Cdca3	7	7.08e-73	-0.718715	0.475	0.883	1.2e-68
Ccnb1	7	3.36e-44	-0.754636	0.282	0.686	5.69e-40
Ube2c	7	1.24e-44	-0.795326	0.451	0.778	2.09e-40
Stmn1	7	8.17e-107	-0.800646	0.915	0.995	1.38e-102
Ccna2	7	2.29e-83	-0.836891	0.468	0.892	3.87e-79
Tuba3b	7	1.58e-114	-1.06211	0.813	0.991	2.68e-110
Tuba3a	7	2.18e-142	-1.1138	0.908	0.997	3.69e-138
Tubb4b	7	2.19e-140	-1.36479	0.919	0.993	3.7e-136

## Sheet: C6
Gene	Cluster	p_val	avg_logFC	pct.1	pct.2	p_val_adj
Ccnb1	6	2.18e-112	0.910149	0.993	0.63	3.69e-108
Cenpa	6	2.47e-96	0.735187	1	0.882	4.17e-92
Cks2	6	1.53e-86	0.726505	0.993	0.707	2.59e-82
Cdc20	6	3.91e-70	0.59357	0.997	0.756	6.61e-66
Plk1	6	1.54e-75	0.572775	0.928	0.448	2.6e-71
Tubb4b	6	2.35e-96	0.55393	1	0.987	3.98e-92
Marcksl1	6	1.6e-71	0.505277	1	0.962	2.7e-67
Ccna2	6	1.48e-62	0.498924	1	0.85	2.5e-58
Cenpe	6	9.45e-57	0.490192	0.962	0.709	1.6e-52
Unc13d	6	2.81e-13	0.469577	0.543	0.344	4.76e-09
Ube2c	6	3.05e-44	0.442325	0.969	0.737	5.17e-40
Cenpf	6	5.94e-48	0.439184	1	0.932	1.01e-43
Tpx2	6	1.06e-38	0.383142	0.955	0.671	1.79e-34
Kif20b	6	5.89e-37	0.355616	0.931	0.618	9.98e-33
Dynll1	6	5.75e-67	0.353013	1	0.995	9.73e-63
Ccnb2	6	3.23e-33	0.351757	0.928	0.693	5.46e-29
Rangap1	6	1.13e-33	0.349089	0.825	0.542	1.91e-29
Coq7	6	3.71e-38	0.346119	0.997	0.893	6.28e-34
Arl6ip1	6	5.8e-42	0.345452	1	0.949	9.81e-38
Kif2c	6	2.85e-35	0.343176	0.773	0.443	4.83e-31
Kif23	6	3.47e-31	0.342916	0.876	0.588	5.88e-27
Gm10282	6	1.31e-34	0.341041	0.969	0.789	2.22e-30
Akirin2	6	1.49e-32	0.340029	0.955	0.788	2.52e-28
Srsf6	6	4.53e-36	0.337508	0.997	0.962	7.67e-32
Kif20a	6	4.62e-34	0.332218	0.911	0.611	7.82e-30
Crabp1	6	8.45e-36	0.329697	0.983	0.846	1.43e-31
Ube2s	6	6.68e-42	0.326323	1	0.987	1.13e-37
Cks1b	6	6.29e-32	0.313867	0.99	0.877	1.07e-27
Hn1	6	6.34e-32	0.310869	1	0.948	1.07e-27
Hdgf	6	7.84e-32	0.298618	1	0.927	1.33e-27
Cdca8	6	3.78e-30	0.294669	0.983	0.834	6.39e-26
Mif	6	1.48e-47	0.29363	1	0.996	2.51e-43
Hmgb2	6	1.76e-53	0.283234	1	0.999	2.98e-49
Rad21	6	4.01e-25	0.283023	0.904	0.649	6.78e-21
Ddx39	6	1.49e-24	0.280356	0.966	0.829	2.51e-20
Uchl1	6	3.53e-35	0.279151	1	0.964	5.97e-31
Arrdc4	6	2.73e-29	0.278957	0.756	0.458	4.63e-25
Dbi	6	2.87e-32	0.278495	1	0.967	4.86e-28
Hmgn2	6	1.64e-58	0.278248	1	0.999	2.78e-54
Pttg1	6	6.73e-21	0.277908	0.825	0.595	1.14e-16
D030056L22Rik	6	6.84e-22	0.277584	0.921	0.711	1.16e-17
Gmfb	6	1.89e-25	0.27596	0.979	0.83	3.2e-21
Sox11	6	2.97e-25	0.275247	0.622	0.339	5.03e-21
Ccng1	6	1.92e-21	0.274221	0.887	0.707	3.26e-17
Btg1	6	7.61e-23	0.273707	0.856	0.635	1.29e-18
Dynll2	6	1.79e-35	0.273575	1	0.985	3.02e-31
Cdca3	6	2.09e-25	0.269331	0.983	0.844	3.54e-21
Cdkn3	6	1.23e-27	0.264986	0.711	0.393	2.08e-23
Aurka	6	3.56e-19	0.260491	0.711	0.458	6.02e-15
Ptms	6	7.18e-21	0.259269	0.856	0.633	1.22e-16
Tob1	6	1.38e-22	0.255824	0.66	0.387	2.34e-18
Wsb1	6	3.79e-17	0.25384	0.869	0.671	6.42e-13
Cox6b2	6	3.63e-19	0.251657	0.845	0.615	6.14e-15
Lonrf3	6	3.81e-22	0.250694	0.828	0.555	6.45e-18
Hspa2	6	1.66e-23	0.250392	0.574	0.311	2.82e-19
Rad51ap1	6	1.17e-11	-0.251763	0.54	0.671	1.99e-07
Eno1	6	1.07e-09	-0.252784	0.251	0.414	1.8e-05
Gltp	6	6.24e-14	-0.25359	0.584	0.72	1.06e-09
Srsf2	6	2.25e-16	-0.255026	0.997	0.994	3.82e-12
l7Rn6	6	5.11e-14	-0.257119	0.46	0.625	8.65e-10
Ergic3	6	3.12e-10	-0.257257	0.845	0.824	5.27e-06
Cst3	6	4.79e-16	-0.259576	0.966	0.959	8.11e-12
Pkm	6	1.49e-09	-0.259672	0.289	0.438	2.53e-05
Uhrf2	6	9.55e-13	-0.260617	0.402	0.57	1.62e-08
Rfc2	6	1.22e-14	-0.26401	0.746	0.801	2.06e-10
Bola3	6	5.61e-13	-0.266205	0.388	0.572	9.5e-09
Dpep3	6	2.29e-08	-0.266675	0.564	0.624	0.000387264
Taf6l	6	3.72e-15	-0.266728	0.423	0.616	6.3e-11
Gpaa1	6	1.16e-12	-0.267627	0.385	0.544	1.97e-08
Snx6	6	2.64e-14	-0.268675	0.23	0.433	4.48e-10
Itm2b	6	1.1e-14	-0.271039	0.938	0.924	1.86e-10
Cenph	6	1.17e-13	-0.271858	0.56	0.694	1.98e-09
Fbxo5	6	7.63e-13	-0.273437	0.43	0.587	1.29e-08
Trappc6b	6	2.47e-13	-0.279176	0.557	0.682	4.18e-09
Malat1	6	1.33e-12	-0.291646	1	0.998	2.24e-08
Emc7	6	1.68e-10	-0.291801	0.584	0.665	2.84e-06
Tnrc6a	6	3.76e-17	-0.296317	0.753	0.833	6.37e-13
Dtymk	6	1.52e-17	-0.29634	0.491	0.675	2.57e-13
Smc4	6	4.13e-12	-0.297271	0.962	0.949	6.99e-08
Rps4x	6	6.91e-09	-0.297351	0.216	0.363	0.000116972
Nipbl	6	1.17e-19	-0.298404	0.12	0.374	1.98e-15
BC031181	6	3.17e-19	-0.301991	0.423	0.637	5.37e-15
Snhg11	6	2.05e-18	-0.311981	0.316	0.551	3.47e-14
Tdp2	6	6e-18	-0.322946	0.519	0.68	1.02e-13
Ndufb11	6	5.5e-20	-0.32594	0.131	0.389	9.31e-16
Mt1	6	1.75e-10	-0.327627	0.962	0.938	2.96e-06
Tuba1b	6	8.69e-21	-0.335706	0.206	0.459	1.47e-16
Supt16	6	8.96e-14	-0.335754	0.667	0.763	1.52e-09
Rpl39	6	4.14e-31	-0.346006	1	0.979	7e-27
Ssr4	6	4.7e-18	-0.362968	0.55	0.676	7.97e-14
1700019B21Rik	6	7.06e-19	-0.375362	0.189	0.437	1.19e-14
Nae1	6	1.61e-22	-0.37932	0.299	0.552	2.73e-18
Frg1	6	1.06e-27	-0.381895	0.622	0.79	1.79e-23
Ly6k	6	6.24e-10	-0.382066	0.478	0.568	1.06e-05
H2afx	6	2.7e-18	-0.383061	0.522	0.691	4.58e-14
Rpgrip1	6	1.27e-06	-0.394827	0.333	0.433	0.0215001
Ngfrap1	6	1.13e-27	-0.413212	0.296	0.576	1.91e-23
Cdkn2d	6	2.55e-22	-0.417184	0.313	0.543	4.31e-18
H3f3b	6	1.8e-18	-0.425885	1	1	3.04e-14
Set	6	5.93e-26	-0.456063	0.543	0.732	1e-21
H1f0	6	4.37e-21	-0.463057	0.725	0.811	7.4e-17
Tex101	6	9.15e-23	-0.5042	0.976	0.949	1.55e-18
H1fx	6	1.04e-26	-0.532535	0.99	0.978	1.77e-22
Top2a	6	3.49e-33	-0.541181	0.825	0.909	5.92e-29
Stra8	6	5.2e-09	-0.628615	0.261	0.407	8.81e-05
Prss50	6	5.69e-30	-0.684198	0.808	0.821	9.63e-26
Hist1h2ap	6	9.88e-61	-1.10985	0.808	0.88	1.67e-56

## Sheet: C5
Gene	Cluster	p_val	avg_logFC	pct.1	pct.2	p_val_adj
Ube2c	5	1.49e-194	1.2445	1	0.73	2.53e-190
Plk1	5	2.01e-201	1.0861	1	0.43	3.4e-197
Cdc20	5	1.16e-181	1.07936	1	0.751	1.96e-177
Ccnb1	5	2.09e-164	1.06678	1	0.622	3.54e-160
Cdk1	5	2.96e-159	0.93709	0.989	0.646	5.02e-155
Kpna2	5	6.9e-147	0.895572	0.986	0.733	1.17e-142
Cks2	5	8.61e-135	0.888988	0.995	0.701	1.46e-130
Nusap1	5	8.93e-147	0.875005	0.995	0.674	1.51e-142
Aurka	5	2.7e-164	0.862043	0.975	0.426	4.57e-160
Arl6ip1	5	5.02e-170	0.843131	1	0.948	8.51e-166
Cenpa	5	2.07e-136	0.819543	1	0.879	3.51e-132
Bub3	5	1.21e-129	0.781947	0.975	0.637	2.05e-125
Prc1	5	2.17e-117	0.75971	0.981	0.65	3.67e-113
Ube2s	5	1.33e-167	0.705429	1	0.987	2.25e-163
Cdca8	5	4.22e-131	0.705169	0.995	0.829	7.15e-127
Hmmr	5	6.04e-138	0.698272	0.918	0.357	1.02e-133
Prss50	5	3.13e-109	0.673773	1	0.801	5.31e-105
Tpx2	5	1.65e-108	0.66854	0.981	0.663	2.8e-104
Cenpf	5	1.98e-97	0.628275	1	0.931	3.35e-93
Kif20a	5	3.15e-102	0.622909	0.964	0.6	5.33e-98
Tex101	5	4.05e-112	0.618671	1	0.946	6.86e-108
Cdkn3	5	1.57e-115	0.615031	0.893	0.368	2.65e-111
Nek2	5	9.26e-114	0.611512	0.904	0.426	1.57e-109
Kif23	5	3.97e-98	0.610454	0.962	0.573	6.73e-94
Cenpe	5	1.34e-88	0.599606	0.975	0.702	2.26e-84
Smc4	5	2.88e-103	0.583415	1	0.945	4.87e-99
Cdca3	5	4.59e-102	0.582489	0.995	0.839	7.77e-98
Mis18bp1	5	2.79e-92	0.579112	0.967	0.648	4.72e-88
Hn1	5	3.28e-115	0.565263	1	0.947	5.55e-111
Ccna2	5	1.38e-97	0.559676	0.997	0.847	2.33e-93
Kifc1	5	3.91e-114	0.556506	0.871	0.328	6.62e-110
Tacc3	5	3.88e-91	0.548385	0.978	0.689	6.58e-87
Top2a	5	1.4e-77	0.546103	0.992	0.893	2.37e-73
Knstrn	5	6.33e-83	0.528719	0.953	0.573	1.07e-78
Kif22	5	4.54e-83	0.518945	0.964	0.612	7.68e-79
Birc5	5	2.51e-89	0.515333	0.995	0.855	4.25e-85
Kif2c	5	1.82e-81	0.511319	0.854	0.428	3.08e-77
Ccnf	5	2.76e-91	0.495562	0.805	0.328	4.67e-87
Kif20b	5	2.83e-73	0.494961	0.948	0.61	4.78e-69
Racgap1	5	2.57e-71	0.493806	0.959	0.659	4.35e-67
Anp32e	5	8.67e-73	0.490321	0.915	0.575	1.47e-68
Fam83d	5	3.07e-77	0.487804	0.821	0.391	5.21e-73
Ly6k	5	9.32e-75	0.481183	0.929	0.524	1.58e-70
Ska2	5	2.39e-72	0.473701	0.904	0.516	4.05e-68
Akirin2	5	1.29e-73	0.468486	0.984	0.782	2.18e-69
Ckap2l	5	1.49e-66	0.458057	0.887	0.492	2.52e-62
Usp26	5	1.41e-76	0.453285	1	0.931	2.39e-72
Btf3	5	1.15e-83	0.451354	1	0.968	1.94e-79
Esx1	5	1.52e-90	0.448376	1	0.955	2.58e-86
Set	5	6.2e-64	0.445116	0.984	0.691	1.05e-59
Fzr1	5	3.64e-59	0.4405	0.857	0.53	6.17e-55
Pnrc2	5	1.74e-72	0.439178	0.821	0.385	2.94e-68
Cdc25b	5	2.25e-136	0.437024	0.684	0.144	3.81e-132
Ptms	5	4.64e-57	0.43464	0.934	0.621	7.86e-53
Ccnb2	5	1.46e-57	0.430401	0.94	0.687	2.48e-53
Reep4	5	1.15e-71	0.429969	0.761	0.323	1.94e-67
Sgol2a	5	8.53e-67	0.429881	0.835	0.407	1.44e-62
Kif11	5	1.95e-62	0.423191	0.876	0.47	3.3e-58
Kif18a	5	3.42e-80	0.416674	0.764	0.298	5.79e-76
H2afz	5	2.79e-96	0.4138	1	0.992	4.72e-92
Hnrnph3	5	7.89e-57	0.412514	0.995	0.824	1.34e-52
Vps36	5	1.41e-54	0.411082	0.951	0.699	2.39e-50
Dpep3	5	5.78e-54	0.404878	0.929	0.588	9.79e-50
Gpsm2	5	8.76e-72	0.40383	0.698	0.271	1.48e-67
Mpc1	5	1.88e-55	0.403701	0.967	0.74	3.18e-51
Incenp	5	1.18e-52	0.403355	0.959	0.73	2e-48
H2afx	5	1.91e-34	0.398619	0.857	0.66	3.23e-30
Ndufaf3	5	4.77e-72	0.398474	0.783	0.322	8.07e-68
G2e3	5	1.96e-73	0.398133	0.703	0.269	3.32e-69
Fnta	5	2.57e-54	0.397075	0.942	0.64	4.35e-50
Cep89	5	6.45e-79	0.394173	0.698	0.242	1.09e-74
Rbm26	5	2.95e-49	0.390602	0.885	0.522	5e-45
Ckap2	5	1.52e-47	0.390529	0.819	0.482	2.57e-43
Sycp1	5	9.61e-69	0.390241	1	0.981	1.63e-64
Trim59	5	1.46e-60	0.387061	0.849	0.435	2.48e-56
Cenpl	5	7.32e-60	0.384184	0.739	0.331	1.24e-55
Spc25	5	4.13e-52	0.379919	0.975	0.803	7e-48
Fubp1	5	5.5e-57	0.378229	0.997	0.924	9.32e-53
Cdc25c	5	2.43e-71	0.368978	0.637	0.225	4.11e-67
Hmgb2	5	1.19e-106	0.367596	1	0.999	2.02e-102
Dbf4	5	1.46e-47	0.366721	0.942	0.697	2.47e-43
Eif4e	5	6.24e-45	0.365612	0.97	0.833	1.06e-40
Gdi2	5	1.66e-49	0.361068	0.992	0.855	2.82e-45
Dlgap5	5	1.53e-52	0.359093	0.67	0.298	2.59e-48
Ergic3	5	8.02e-50	0.358403	0.986	0.81	1.36e-45
Ap2m1	5	5.73e-48	0.357057	1	0.856	9.71e-44
Casc5	5	1.98e-48	0.347228	0.832	0.45	3.34e-44
Vdac2	5	3.27e-47	0.345815	0.992	0.823	5.53e-43
Ubc	5	6.91e-66	0.343377	1	0.989	1.17e-61
Pnisr	5	1.45e-41	0.343011	0.962	0.731	2.46e-37
Ube2t	5	7.04e-43	0.341223	0.978	0.847	1.19e-38
1700013H16Rik	5	6.06e-45	0.340943	0.992	0.79	1.03e-40
Meioc	5	2.96e-42	0.34002	0.937	0.629	5.01e-38
Cep55	5	5.42e-48	0.339647	0.745	0.384	9.18e-44
Rdx	5	3.76e-45	0.338834	0.995	0.911	6.36e-41
Ddx39	5	7.86e-44	0.338729	0.984	0.824	1.33e-39
Fbxo5	5	1.94e-32	0.334876	0.819	0.551	3.29e-28
Srsf5	5	3.09e-52	0.334652	1	0.947	5.24e-48
Rangap1	5	1.54e-36	0.333369	0.83	0.536	2.61e-32
Atp5b	5	1.34e-72	0.330835	1	0.99	2.27e-68
Mdp1	5	5.09e-43	0.328946	0.885	0.538	8.62e-39
Sgol1	5	2.5e-40	0.32656	0.854	0.515	4.23e-36
Calm2	5	3.88e-68	0.325657	1	0.997	6.57e-64
Eif5	5	1.17e-58	0.325233	1	0.995	1.98e-54
Idh3g	5	1.28e-36	0.324247	0.931	0.653	2.16e-32
Troap	5	4.18e-117	0.320227	0.519	0.09	7.08e-113
Ckap5	5	5.57e-32	0.319353	0.788	0.486	9.43e-28
2022-09-07	5	5.65e-37	0.315736	0.981	0.824	9.57e-33
Mrpl48	5	7.09e-35	0.314232	0.849	0.537	1.2e-30
Banf1	5	8.05e-38	0.305881	0.997	0.916	1.36e-33
Hspa5	5	9.09e-39	0.305496	1	0.932	1.54e-34
Cdkn2d	5	7.52e-37	0.303964	0.849	0.494	1.27e-32
Gorasp2	5	1.76e-39	0.30315	0.728	0.379	2.98e-35
Calr	5	2.79e-45	0.302426	1	0.977	4.72e-41
C330027C09Rik	5	1.84e-33	0.300782	0.824	0.514	3.11e-29
Nipbl	5	3.01e-46	0.299934	0.72	0.318	5.1e-42
Bptf	5	4.22e-45	0.298611	0.703	0.327	7.15e-41
Tial1	5	6.65e-37	0.298438	0.92	0.628	1.13e-32
Odf2	5	3.34e-32	0.295616	0.97	0.756	5.66e-28
Ddx39b	5	2.7e-37	0.294232	0.986	0.877	4.57e-33
Gltscr2	5	1.83e-38	0.293448	0.992	0.889	3.1e-34
Rnaset2b	5	1e-30	0.290742	0.956	0.748	1.69e-26
Cpsf6	5	1.25e-30	0.288169	0.909	0.68	2.12e-26
Mki67	5	2.9e-29	0.28722	0.904	0.661	4.91e-25
Hormad1	5	3.78e-30	0.286098	0.777	0.468	6.4e-26
Aurkb	5	5.71e-29	0.285417	0.841	0.567	9.67e-25
Senp6	5	4.29e-27	0.285273	0.909	0.678	7.26e-23
G3bp1	5	1.12e-30	0.284738	0.83	0.53	1.9e-26
Tob1	5	7.32e-35	0.284123	0.714	0.376	1.24e-30
Parl	5	6.27e-40	0.282144	0.703	0.344	1.06e-35
Pmpcb	5	6.12e-28	0.281125	0.863	0.584	1.04e-23
Sfpq	5	2.13e-36	0.280453	0.997	0.939	3.61e-32
Nae1	5	1.12e-31	0.278667	0.827	0.504	1.89e-27
Uqcrc2	5	2.54e-33	0.278095	0.984	0.869	4.3e-29
Sar1b	5	1.72e-31	0.27772	0.838	0.515	2.92e-27
Dnaja1	5	2.36e-34	0.276906	0.995	0.941	4e-30
Tmem138	5	4.27e-48	0.276164	0.599	0.239	7.23e-44
Cdca2	5	1.6e-25	0.27478	0.769	0.492	2.71e-21
Rprd1a	5	2.76e-28	0.273662	0.717	0.431	4.68e-24
Nuf2	5	5.59e-31	0.273626	0.723	0.415	9.47e-27
Stk17b	5	5.25e-36	0.273253	0.695	0.356	8.89e-32
Gm1141	5	2.77e-43	0.273038	0.626	0.274	4.69e-39
Rnf5	5	2.03e-31	0.272566	0.703	0.39	3.44e-27
Hnrnpa2b1	5	1.01e-44	0.271546	1	0.99	1.71e-40
Ddx1	5	3.9e-26	0.270879	0.945	0.798	6.61e-22
Rab24	5	1.16e-28	0.270546	0.934	0.757	1.97e-24
Spag5	5	5.08e-54	0.269754	0.588	0.214	8.6e-50
Gabpb1	5	6.41e-30	0.268889	0.857	0.555	1.08e-25
Cited1	5	2.9e-31	0.268508	0.989	0.903	4.91e-27
Rhox13	5	6.57e-33	0.267958	1	0.902	1.11e-28
Rpl17	5	5.4e-76	0.267815	1	1	9.14e-72
Myef2	5	2.58e-21	0.267812	0.871	0.701	4.37e-17
Miip	5	5.17e-38	0.267654	0.591	0.266	8.76e-34
Lmnb1	5	3.2e-30	0.266623	0.797	0.497	5.42e-26
Ssr4	5	3.56e-31	0.266392	0.912	0.641	6.02e-27
Top1	5	2.2e-32	0.266317	0.984	0.88	3.73e-28
Ndc80	5	1.56e-27	0.265994	0.783	0.499	2.64e-23
Arf2	5	2.88e-26	0.264769	0.934	0.75	4.87e-22
Ccng2	5	7.21e-49	0.263998	0.549	0.198	1.22e-44
Tex11	5	8.43e-27	0.263816	0.964	0.796	1.43e-22
Epcam	5	3.89e-27	0.263585	0.992	0.911	6.59e-23
Cyc1	5	2.14e-37	0.263439	1	0.977	3.62e-33
Nudt17	5	4.64e-40	0.262771	0.635	0.279	7.86e-36
Smdt1	5	1.14e-38	0.260106	1	0.974	1.93e-34
Psmb6	5	4.62e-35	0.260061	0.997	0.947	7.82e-31
Calm1	5	2.52e-36	0.259966	1	0.98	4.27e-32
Csnk2a1	5	1.87e-28	0.259387	0.904	0.629	3.17e-24
Ect2	5	5.49e-30	0.259059	0.651	0.351	9.3e-26
Bub1b	5	6.55e-30	0.252936	0.687	0.369	1.11e-25
Mat2a	5	2.91e-28	0.252781	0.981	0.882	4.93e-24
Rpl39	5	2.32e-35	0.252644	1	0.979	3.93e-31
Hjurp	5	1.85e-23	0.251902	0.934	0.796	3.13e-19
Cenpc1	5	3.45e-30	0.251343	0.599	0.305	5.85e-26
Sucla2	5	4.28e-24	0.25098	0.915	0.75	7.25e-20
Nde1	5	3.01e-34	0.250231	0.58	0.273	5.09e-30
Cct8	5	1.26e-36	0.250163	1	0.967	2.13e-32
Phgdh	5	1.36e-14	-0.251277	0.324	0.476	2.31e-10
Dhfr	5	1.9e-14	-0.251497	0.582	0.679	3.22e-10
Pbld2	5	0.0001725	-0.252248	0.069	0.135	1
Slbp	5	2.55e-17	-0.252677	0.989	0.966	4.31e-13
Zmynd19	5	1.94e-19	-0.254388	0.912	0.915	3.29e-15
Syce2	5	9.76e-22	-0.254706	0.975	0.958	1.65e-17
Hddc2	5	2e-20	-0.25689	0.201	0.419	3.39e-16
Romo1	5	1.16e-15	-0.257264	0.764	0.794	1.96e-11
Dpp3	5	4.58e-17	-0.257351	0.368	0.518	7.76e-13
Fdps	5	6.66e-11	-0.258272	0.742	0.772	1.13e-06
Hdac6	5	3.39e-17	-0.258824	0.418	0.571	5.74e-13
Rplp1	5	3.82e-82	-0.258973	1	1	6.46e-78
Smim4	5	2.58e-17	-0.259474	0.173	0.37	4.36e-13
Rpsa	5	1.39e-42	-0.262785	1	1	2.36e-38
Parp1	5	8.97e-15	-0.263507	0.78	0.819	1.52e-10
Gcat	5	2.91e-15	-0.264836	0.632	0.708	4.93e-11
Akr1b3	5	4.25e-08	-0.26654	0.555	0.573	0.00072001
Pcif1	5	5.94e-19	-0.266917	0.478	0.633	1.01e-14
Coprs	5	1.42e-18	-0.268116	0.827	0.844	2.4e-14
Gm13075	5	0.00261768	-0.26816	0.157	0.216	1
Guk1	5	2.88e-20	-0.268544	0.852	0.859	4.87e-16
Gm8730	5	2.3e-25	-0.269104	0.989	0.973	3.89e-21
Fam136a	5	2.23e-20	-0.269559	0.81	0.835	3.77e-16
Arl2bp	5	8.11e-19	-0.272501	0.371	0.547	1.37e-14
Mcm4	5	1.11e-16	-0.276019	0.489	0.596	1.87e-12
Chd3os	5	1.3e-17	-0.276856	0.734	0.784	2.2e-13
Eif5a2	5	9.63e-21	-0.277302	0.346	0.554	1.63e-16
Pofut2	5	1.03e-17	-0.280553	0.61	0.713	1.74e-13
Mcm2	5	4.62e-19	-0.281169	0.813	0.815	7.82e-15
Gm42418	5	7.61e-21	-0.281288	0.959	0.96	1.29e-16
0610012G03Rik	5	7.4e-18	-0.282527	0.522	0.656	1.25e-13
Eef1g	5	1.89e-37	-0.283354	0.995	0.985	3.2e-33
Dctpp1	5	2.32e-33	-0.283913	0.984	0.978	3.94e-29
Svip	5	1.97e-20	-0.283976	0.269	0.468	3.33e-16
Cebpz	5	5.31e-23	-0.285468	0.929	0.918	8.99e-19
Sox4	5	2.59e-12	-0.287278	0.376	0.51	4.38e-08
Fbl	5	1.03e-25	-0.28731	0.959	0.937	1.74e-21
Insig1	5	9.25e-13	-0.287642	0.577	0.666	1.57e-08
Tk1	5	1.06e-20	-0.291848	0.324	0.53	1.79e-16
Cdc6	5	1.39e-22	-0.292509	0.159	0.394	2.35e-18
Qdpr	5	1.63e-23	-0.293372	0.47	0.635	2.76e-19
Rab26os	5	1.26e-13	-0.293422	0.209	0.367	2.13e-09
Pgam1	5	4.64e-17	-0.293964	0.588	0.676	7.85e-13
Rras	5	7.69e-22	-0.29506	0.231	0.446	1.3e-17
Pcna	5	6.87e-22	-0.295182	0.918	0.9	1.16e-17
Fam213a	5	5.24e-21	-0.299958	0.33	0.526	8.87e-17
Gsr	5	3.53e-25	-0.305264	0.901	0.9	5.98e-21
Arpc1a	5	1.35e-25	-0.306027	0.898	0.911	2.28e-21
Wdr89	5	8.53e-54	-0.308082	1	0.997	1.44e-49
Cdk4	5	6.5e-22	-0.312083	0.464	0.629	1.1e-17
Grcc10	5	1.2e-22	-0.312176	0.549	0.675	2.04e-18
Arf5	5	3.21e-27	-0.313202	0.83	0.866	5.44e-23
Lig1	5	3.99e-21	-0.314252	0.874	0.891	6.76e-17
Stra8	5	1.99e-11	-0.314365	0.629	0.373	3.37e-07
Cenpw	5	3.99e-22	-0.319127	0.75	0.802	6.75e-18
PISD	5	1.35e-19	-0.319172	0.475	0.618	2.29e-15
Mif	5	4.8e-43	-0.319555	0.997	0.997	8.13e-39
Arpc1b	5	9.81e-25	-0.321656	0.772	0.825	1.66e-20
Rps12	5	4.42e-66	-0.32505	1	0.999	7.48e-62
Crabp1	5	8.2e-14	-0.326382	0.898	0.852	1.39e-09
Rps2	5	1.25e-72	-0.330087	1	1	2.12e-68
Nhp2	5	2.51e-23	-0.333248	0.879	0.904	4.25e-19
Tmsb10	5	4.43e-65	-0.336731	1	0.999	7.5e-61
Ppp1r14b	5	2.21e-24	-0.339329	0.799	0.836	3.74e-20
Ftl1	5	2.25e-08	-0.340267	1	0.981	0.000380895
Gstm5	5	3.08e-21	-0.340305	0.398	0.573	5.21e-17
Rplp2	5	1.86e-112	-0.342896	1	1	3.15e-108
Ndufa13	5	1.09e-51	-0.344607	0.992	0.992	1.84e-47
Siva1	5	3.34e-35	-0.346958	0.967	0.951	5.65e-31
Cdca7	5	7.99e-29	-0.347069	0.695	0.81	1.35e-24
Smagp	5	1.23e-20	-0.351446	0.28	0.478	2.07e-16
Mtch1	5	4.29e-26	-0.352004	0.28	0.513	7.26e-22
Psmb3	5	2.08e-30	-0.354555	0.964	0.945	3.52e-26
Fam162a	5	7.33e-34	-0.3552	0.75	0.834	1.24e-29
Hmgn1	5	1.7e-68	-0.357653	1	0.998	2.88e-64
Rpl38	5	1.08e-77	-0.358867	1	1	1.82e-73
Syce3	5	4.78e-30	-0.363912	0.648	0.756	8.09e-26
Tsen34	5	1.14e-29	-0.373499	0.764	0.829	1.93e-25
Fam174a	5	6.39e-32	-0.376761	0.511	0.696	1.08e-27
Ccne2	5	5.76e-24	-0.377961	0.615	0.728	9.75e-20
Rplp0	5	1.8e-95	-0.379368	1	1	3.04e-91
Ndufa7	5	2.22e-40	-0.381002	0.97	0.971	3.75e-36
Dbi	5	6.2e-37	-0.392308	0.986	0.968	1.05e-32
1700018B24Rik	5	3.14e-33	-0.394431	0.673	0.774	5.31e-29
Marcksl1	5	6.04e-18	-0.402488	0.981	0.964	1.02e-13
Dtl	5	6.78e-34	-0.406834	0.533	0.712	1.15e-29
Polr2f	5	3.89e-40	-0.410223	0.981	0.969	6.59e-36
Gins2	5	1.14e-31	-0.411341	0.385	0.614	1.93e-27
C1qtnf4	5	3.22e-32	-0.413053	0.294	0.555	5.45e-28
Mmd	5	1.25e-34	-0.423463	0.335	0.591	2.11e-30
Tubb5	5	1.07e-15	-0.428584	0.234	0.403	1.81e-11
Nop10	5	4.93e-51	-0.447506	0.923	0.94	8.34e-47
Ccng1	5	1.37e-34	-0.448037	0.577	0.735	2.32e-30
H3f3b	5	2.08e-25	-0.452803	1	1	3.52e-21
Rrm2b	5	9.47e-16	-0.453902	0.212	0.401	1.6e-11
Cox8a	5	4.35e-37	-0.456933	0.964	0.961	7.36e-33
1810037I17Rik	5	5.57e-42	-0.457908	0.552	0.754	9.44e-38
Isyna1	5	9.72e-45	-0.482733	0.569	0.748	1.65e-40
Snhg9	5	3.68e-38	-0.483437	0.36	0.614	6.22e-34
Cox7c	5	7.92e-87	-0.501403	1	0.996	1.34e-82
Mlf1	5	1.63e-50	-0.505743	0.799	0.878	2.77e-46
E2f1	5	3.03e-53	-0.50673	0.258	0.639	5.13e-49
H1f0	5	1.48e-30	-0.512007	0.761	0.809	2.51e-26
Unc13d	5	3.43e-13	-0.52809	0.217	0.373	5.81e-09
Gm29666	5	7.33e-10	-0.552077	0.236	0.368	1.24e-05
H2afj	5	3.37e-53	-0.558807	0.418	0.702	5.71e-49
1110008P14Rik	5	3.74e-55	-0.565562	0.558	0.78	6.34e-51
H1fx	5	6.47e-35	-0.571761	0.995	0.977	1.1e-30
Ung	5	1.14e-63	-0.631274	0.525	0.795	1.92e-59
Jund	5	1.9e-72	-0.880153	0.794	0.884	3.21e-68
Hist1h2ap	5	1.69e-87	-1.17519	0.684	0.894	2.86e-83

## Sheet: C4
Gene	cluster	p_val	avg_logFC	pct.1	pct.2	p_val_adj
Marcksl1	4	1.39e-150	0.729758	1	0.961	2.36e-146
Crabp1	4	1.81e-117	0.64738	0.986	0.84	3.07e-113
Tubb4b	4	6.21e-142	0.606655	1	0.987	1.05e-137
1110008P14Rik	4	3.7e-106	0.573319	0.986	0.731	6.26e-102
Camk2n1	4	9.27e-142	0.548131	0.758	0.197	1.57e-137
Gm29666	4	5.54e-16	0.530864	0.54	0.334	9.37e-12
Psmb3	4	9.8e-113	0.52103	0.993	0.941	1.66e-108
Polr2f	4	2.03e-106	0.519059	1	0.966	3.43e-102
Cox8a	4	1.01e-107	0.51089	1	0.956	1.72e-103
Dbi	4	5.23e-95	0.468334	1	0.966	8.85e-91
Akr1b3	4	5.24e-72	0.455033	0.891	0.532	8.87e-68
Bcl7c	4	2.05e-60	0.447599	0.956	0.732	3.48e-56
Gcat	4	4.11e-75	0.445524	0.94	0.672	6.96e-71
Fdps	4	3.17e-62	0.442874	0.956	0.746	5.36e-58
Galk1	4	4.92e-79	0.439947	0.974	0.872	8.32e-75
Unc13d	4	5.93e-13	0.439481	0.509	0.34	1e-08
Tcea3	4	1.22e-104	0.438224	0.635	0.176	2.07e-100
Uchl1	4	1.93e-83	0.428882	1	0.963	3.27e-79
Nhp2	4	3.03e-74	0.427831	0.993	0.891	5.12e-70
Cks1b	4	1.9e-74	0.423166	0.988	0.873	3.21e-70
Edf1	4	2.15e-74	0.418528	0.991	0.891	3.63e-70
Phgdh	4	3.03e-76	0.416653	0.844	0.415	5.12e-72
H1fx	4	4.82e-23	0.408367	0.995	0.976	8.15e-19
Gm26710	4	7.45e-12	0.408127	0.107	0.035	1.26e-07
Dnmt3b	4	1.17e-62	0.408015	0.751	0.352	1.98e-58
Isyna1	4	8.97e-60	0.405353	0.949	0.705	1.52e-55
Stmn1	4	9.44e-89	0.405181	0.998	0.988	1.6e-84
Smagp	4	4.05e-64	0.397431	0.826	0.415	6.86e-60
Rcc2	4	3.83e-60	0.396413	0.972	0.828	6.48e-56
Rab26os	4	4.2e-44	0.395813	0.64	0.317	7.11e-40
Smim4	4	2.46e-64	0.376117	0.712	0.308	4.16e-60
Pfdn6	4	7.35e-61	0.375427	0.993	0.897	1.24e-56
C1qtnf4	4	6.02e-54	0.369382	0.863	0.49	1.02e-49
Gm10282	4	7.55e-50	0.366548	0.963	0.782	1.28e-45
Mvd	4	3.07e-67	0.365742	0.649	0.239	5.2e-63
Polr2e	4	4.17e-55	0.364519	0.993	0.913	7.06e-51
Hmg20b	4	1.84e-53	0.357612	0.826	0.469	3.11e-49
Jund	4	2.64e-44	0.356443	0.995	0.861	4.47e-40
Dynll1	4	9.56e-87	0.356217	1	0.995	1.62e-82
Rangrf	4	8.45e-77	0.355117	0.635	0.212	1.43e-72
Fasn	4	1.21e-72	0.353715	0.621	0.219	2.05e-68
Siva1	4	6.12e-60	0.353712	0.991	0.948	1.04e-55
Ppp1r14b	4	1.74e-45	0.352216	0.96	0.817	2.94e-41
Cebpz	4	1.34e-53	0.347661	0.984	0.911	2.27e-49
Mif	4	1.1e-88	0.34751	1	0.996	1.87e-84
Mtch1	4	4.07e-44	0.347284	0.781	0.456	6.89e-40
Ftl1	4	9.59e-88	0.344321	1	0.981	1.62e-83
Usmg5	4	7.74e-65	0.341359	0.998	0.986	1.31e-60
Iah1	4	2.17e-46	0.336928	0.956	0.79	3.67e-42
Sohlh1	4	1.22e-40	0.336761	0.865	0.615	2.06e-36
Gstm5	4	3.79e-52	0.333989	0.867	0.519	6.42e-48
0610012G03Rik	4	5.97e-43	0.330351	0.905	0.611	1.01e-38
Arpc1b	4	9.91e-43	0.327236	0.97	0.802	1.68e-38
Lonrf3	4	1.53e-44	0.327155	0.842	0.542	2.6e-40
Chchd2	4	4.95e-91	0.326214	1	0.995	8.39e-87
Mmd	4	2.6e-39	0.318877	0.828	0.536	4.4e-35
Ndufa2	4	2.49e-71	0.317558	1	0.989	4.21e-67
Anapc13	4	3.65e-54	0.317137	0.995	0.96	6.18e-50
Gsr	4	4.91e-44	0.316171	0.991	0.889	8.31e-40
Coq7	4	2.73e-41	0.316084	0.979	0.891	4.62e-37
Rcan3	4	1.35e-86	0.314693	0.563	0.154	2.28e-82
Tceb2	4	6.37e-83	0.313684	1	0.997	1.08e-78
Polr2l	4	1.32e-49	0.311899	0.995	0.949	2.24e-45
Nrtn	4	6.28e-48	0.311849	0.614	0.269	1.06e-43
Srsf9	4	1.18e-43	0.31182	0.988	0.929	2.01e-39
Hdac6	4	1.34e-42	0.311775	0.837	0.523	2.26e-38
Baz1b	4	1.27e-37	0.311761	0.853	0.571	2.16e-33
Ccnd1	4	7.07e-43	0.31105	0.97	0.833	1.2e-38
Dpp3	4	2.55e-38	0.309024	0.795	0.469	4.31e-34
Fam136a	4	4.27e-41	0.308048	0.963	0.817	7.23e-37
Mrps5	4	5.64e-35	0.307052	0.916	0.709	9.55e-31
Pofut2	4	3.11e-40	0.306429	0.923	0.676	5.27e-36
Fbl	4	8.06e-49	0.305237	0.993	0.932	1.37e-44
Snhg9	4	1.37e-34	0.304867	0.856	0.558	2.32e-30
1810043H04Rik	4	2.6e-38	0.302729	0.981	0.862	4.41e-34
Aes	4	2.62e-42	0.298895	0.684	0.345	4.44e-38
Guk1	4	1.96e-43	0.298877	0.965	0.845	3.32e-39
Psenen	4	4.74e-38	0.297704	0.951	0.801	8.03e-34
Pbld2	4	4.98e-08	0.297133	0.216	0.118	0.000843157
H2afj	4	1.28e-38	0.296847	0.909	0.648	2.17e-34
Cox7c	4	5.01e-57	0.295836	1	0.996	8.48e-53
Pou3f1	4	2.57e-43	0.295624	0.593	0.263	4.36e-39
Aifm3	4	9.68e-50	0.295113	0.653	0.285	1.64e-45
Ddx41	4	2.85e-36	0.293943	0.758	0.451	4.82e-32
Rnf7	4	1.97e-48	0.292949	0.995	0.967	3.33e-44
Abhd11	4	2.98e-45	0.290394	0.64	0.311	5.05e-41
Acly	4	3.68e-35	0.288492	0.758	0.446	6.23e-31
Wdr18	4	3.72e-38	0.285154	0.96	0.819	6.3e-34
Aldoa	4	1.06e-48	0.282343	0.633	0.271	1.8e-44
Rras	4	5.44e-45	0.28172	0.76	0.385	9.21e-41
Rplp0	4	3.13e-90	0.281181	1	1	5.3e-86
Nans	4	3.17e-34	0.280612	0.912	0.71	5.36e-30
Lsm4	4	9.95e-49	0.280535	1	0.989	1.68e-44
Nr2c2ap	4	9.53e-46	0.280187	0.64	0.295	1.61e-41
Ndufa7	4	1.95e-46	0.278518	0.986	0.97	3.3e-42
Tbcb	4	1.05e-40	0.27842	0.981	0.903	1.78e-36
Hspe1	4	2.56e-57	0.277204	1	0.991	4.34e-53
Rps2	4	3.28e-82	0.27604	1	1	5.56e-78
Ddx54	4	9.36e-41	0.274039	0.626	0.301	1.58e-36
Cox6a1	4	1.53e-57	0.270756	1	0.996	2.58e-53
Gm10827	4	1.85e-10	0.269955	0.181	0.083	3.13e-06
Dmrt1	4	1.15e-36	0.269508	0.991	0.936	1.95e-32
Pgam1	4	1.2e-31	0.268174	0.898	0.64	2.03e-27
Mrpl46	4	5.3e-28	0.268002	0.884	0.672	8.98e-24
Dph3	4	2e-29	0.265473	0.905	0.712	3.39e-25
C1ql1	4	1.2e-77	0.265417	0.419	0.094	2.03e-73
Dynll2	4	1.28e-41	0.265	1	0.984	2.16e-37
Tmsb10	4	1.07e-65	0.263797	1	0.999	1.81e-61
Rrm2b	4	2.47e-08	0.263547	0.537	0.365	0.000418251
Ndufa8	4	1.83e-27	0.262726	0.865	0.661	3.1e-23
Hmbs	4	2.91e-29	0.262394	0.879	0.685	4.93e-25
Serf2	4	3.03e-71	0.260958	1	0.999	5.13e-67
Slc25a39	4	2.51e-29	0.260853	0.809	0.542	4.25e-25
Sec61b	4	4.16e-39	0.259882	0.988	0.956	7.05e-35
Phb	4	1.98e-27	0.259676	0.905	0.728	3.35e-23
Txnrd3	4	2.73e-31	0.258005	0.679	0.383	4.62e-27
Eif5a2	4	3.52e-28	0.257866	0.777	0.505	5.95e-24
Rplp2	4	6.38e-104	0.257471	1	1	1.08e-99
Gm5617	4	1.88e-44	0.257269	0.537	0.221	3.18e-40
Snrpd2	4	1.79e-54	0.253984	1	0.991	3.02e-50
Prr5	4	1.98e-39	0.253654	0.712	0.36	3.35e-35
Dpm3	4	1.54e-26	0.251842	0.795	0.522	2.6e-22
Irf2bpl	4	5.06e-53	0.251702	0.519	0.181	8.57e-49
Rps16	4	1.77e-96	0.25164	1	1	2.99e-92
Ascl2	4	6.52e-58	0.251404	0.505	0.168	1.1e-53
Rbm38	4	8.35e-25	0.250752	0.912	0.719	1.41e-20
Zfp326	4	7.54e-16	-0.250176	0.607	0.687	1.28e-11
Pdrg1	4	1.06e-16	-0.2505	0.644	0.693	1.8e-12
Nudt17	4	5.65e-24	-0.250839	0.114	0.336	9.56e-20
Atp5b	4	9.21e-36	-0.25134	0.988	0.991	1.56e-31
Ndufb11	4	8.18e-15	-0.251451	0.233	0.386	1.39e-10
Gtf2h2	4	3.64e-18	-0.251496	0.637	0.717	6.17e-14
Hagh	4	1.69e-18	-0.251859	0.409	0.544	2.87e-14
Frg1	4	4.16e-18	-0.252347	0.709	0.785	7.05e-14
Ogt	4	4.1e-18	-0.253794	0.365	0.512	6.95e-14
Tmx1	4	1.45e-17	-0.253807	0.556	0.671	2.45e-13
2022-09-15	4	6.08e-24	-0.254872	0.881	0.904	1.03e-19
Pnrc2	4	2.11e-19	-0.254998	0.253	0.446	3.57e-15
Nrd1	4	2.48e-22	-0.255098	0.172	0.385	4.19e-18
Kdelr2	4	9.84e-17	-0.255206	0.798	0.814	1.67e-12
Rpl31	4	9.94e-54	-0.255486	1	1	1.68e-49
Mapk14	4	4.98e-19	-0.2563	0.512	0.626	8.43e-15
Pnisr	4	1.9e-17	-0.257618	0.702	0.758	3.22e-13
Aplp2	4	1.36e-19	-0.257851	0.579	0.684	2.3e-15
H2afy	4	3.38e-13	-0.258609	0.235	0.37	5.72e-09
Tmem59	4	2.83e-22	-0.26094	0.905	0.917	4.8e-18
Ndufa12	4	5.12e-23	-0.261228	0.87	0.876	8.66e-19
Gps2	4	9.1e-19	-0.261921	0.765	0.819	1.54e-14
Wtap	4	2.73e-14	-0.262314	0.57	0.66	4.62e-10
Bod1l	4	1.17e-23	-0.263272	0.072	0.288	1.97e-19
Etfa	4	2.26e-20	-0.263393	0.781	0.813	3.82e-16
Rps28	4	2.54e-93	-0.264054	1	1	4.3e-89
Bola3	4	9.35e-17	-0.264658	0.458	0.571	1.58e-12
Cdc20	4	0.0022601	-0.264756	0.844	0.766	1
Prkag1	4	7.89e-22	-0.264986	0.33	0.525	1.34e-17
App	4	9.55e-19	-0.265436	0.388	0.541	1.62e-14
Atad2	4	6.74e-17	-0.265584	0.43	0.571	1.14e-12
Laptm4b	4	4.87e-18	-0.265817	0.414	0.55	8.25e-14
Serf1	4	4.02e-11	-0.266054	0.219	0.342	6.81e-07
Ccdc174	4	1.38e-20	-0.26726	0.374	0.548	2.34e-16
Pcmt1	4	1.78e-21	-0.268436	0.702	0.779	3.01e-17
Nptn	4	2.84e-21	-0.26906	0.407	0.572	4.81e-17
Creld2	4	1.95e-22	-0.270089	0.86	0.899	3.31e-18
Itpa	4	1.02e-24	-0.270562	0.835	0.858	1.72e-20
Sesn3	4	8.17e-23	-0.270928	0.372	0.547	1.38e-18
Saraf	4	1.9e-22	-0.271071	0.698	0.795	3.21e-18
Rps27rt	4	1.89e-30	-0.271378	0.984	0.981	3.2e-26
Pura	4	1e-21	-0.271945	0.577	0.697	1.7e-17
Erp29	4	1.46e-23	-0.273157	0.858	0.888	2.47e-19
Atpaf1	4	5.47e-23	-0.27442	0.395	0.57	9.27e-19
Atp5f1	4	2.7e-45	-0.274458	0.998	0.991	4.57e-41
Odc1	4	6.13e-24	-0.274798	0.335	0.531	1.04e-19
Kmt2e	4	9.11e-20	-0.275033	0.756	0.808	1.54e-15
Hormad1	4	2.7e-19	-0.276677	0.358	0.514	4.57e-15
Ppp1cb	4	1.88e-23	-0.276769	0.495	0.644	3.18e-19
Eif3c	4	9.89e-29	-0.276788	0.96	0.967	1.67e-24
Rnf6	4	8.63e-25	-0.277074	0.291	0.499	1.46e-20
4921524J17Rik	4	9.31e-24	-0.277432	0.386	0.56	1.58e-19
Tmem30a	4	4.73e-22	-0.277861	0.723	0.807	8e-18
Bptf	4	7.33e-26	-0.277909	0.147	0.388	1.24e-21
Cops3	4	2.11e-23	-0.279936	0.695	0.781	3.57e-19
Anp32e	4	1.1e-18	-0.280423	0.495	0.62	1.86e-14
Card19	4	8.97e-25	-0.28101	0.512	0.66	1.52e-20
Cux1	4	4.62e-25	-0.281397	0.214	0.438	7.82e-21
Ndufv3	4	3.45e-21	-0.283126	0.365	0.538	5.83e-17
Cox7b2	4	8.54e-24	-0.285564	0.705	0.772	1.45e-19
Creg1	4	8.14e-20	-0.285723	0.535	0.636	1.38e-15
Smc3	4	1.02e-28	-0.286016	0.944	0.952	1.72e-24
Uhrf2	4	1.48e-22	-0.286687	0.395	0.577	2.5e-18
Ndufb5	4	3.29e-33	-0.287398	0.965	0.971	5.57e-29
Fmr1nb	4	1.28e-18	-0.287717	0.53	0.628	2.17e-14
Itfg1	4	1.83e-23	-0.290247	0.326	0.514	3.09e-19
Ube2g1	4	1.25e-24	-0.29125	0.621	0.725	2.12e-20
Pithd1	4	1.44e-22	-0.291433	0.584	0.695	2.44e-18
Pfn2	4	4.61e-24	-0.293354	0.702	0.77	7.8e-20
Mtx2	4	8.04e-27	-0.295774	0.877	0.889	1.36e-22
Ssr1	4	6.37e-27	-0.296014	0.912	0.929	1.08e-22
Ostf1	4	1.7e-25	-0.298373	0.758	0.834	2.88e-21
Mdp1	4	5.13e-23	-0.298795	0.44	0.586	8.68e-19
4930447C04Rik	4	9.77e-25	-0.299478	0.77	0.826	1.65e-20
Rdx	4	1.07e-27	-0.299711	0.926	0.918	1.81e-23
Kpna2	4	1.44e-11	-0.299925	0.742	0.758	2.44e-07
Gpaa1	4	3.27e-23	-0.302957	0.37	0.552	5.54e-19
Epcam	4	1.31e-28	-0.304331	0.893	0.921	2.22e-24
Klhdc2	4	3.1e-26	-0.304449	0.679	0.763	5.25e-22
Strn3	4	9e-26	-0.304615	0.395	0.579	1.52e-21
Ddx39b	4	5.74e-31	-0.30597	0.86	0.891	9.71e-27
Vdac2	4	3e-26	-0.308651	0.819	0.841	5.08e-22
Atox1	4	6.75e-23	-0.309968	0.598	0.704	1.14e-18
Sgcb	4	3.58e-28	-0.310464	0.379	0.583	6.06e-24
Mrpl30	4	1.04e-34	-0.311084	0.851	0.901	1.77e-30
Spc25	4	6.89e-26	-0.312992	0.784	0.823	1.17e-21
Cnih1	4	6.96e-27	-0.313331	0.667	0.756	1.18e-22
Cd164	4	1.75e-30	-0.314073	0.83	0.866	2.95e-26
Tmed10	4	8.5e-33	-0.314362	0.905	0.919	1.44e-28
Rsrc2	4	1.48e-29	-0.314484	0.921	0.933	2.51e-25
Gorasp2	4	2.74e-33	-0.31541	0.167	0.442	4.64e-29
Vamp2	4	1.12e-25	-0.315867	0.472	0.634	1.9e-21
Vps35	4	2.29e-26	-0.315873	0.614	0.724	3.87e-22
Stx12	4	1.67e-26	-0.317716	0.472	0.644	2.83e-22
Parl	4	6.28e-34	-0.318365	0.13	0.407	1.06e-29
Atxn10	4	6.64e-28	-0.321185	0.726	0.805	1.12e-23
Asf1a	4	1.07e-29	-0.322042	0.549	0.691	1.82e-25
Top2a	4	1.96e-17	-0.32273	0.928	0.899	3.32e-13
Tsg101	4	9.36e-32	-0.324371	0.83	0.876	1.59e-27
Rps27	4	1.38e-97	-0.325927	1	1	2.33e-93
Eif3k	4	3.45e-42	-0.326272	0.951	0.955	5.84e-38
Mob4	4	4.5e-30	-0.327746	0.426	0.603	7.62e-26
Aig1	4	1.27e-29	-0.328872	0.326	0.535	2.16e-25
Ndfip2	4	9.01e-31	-0.329178	0.367	0.588	1.53e-26
Timm17a	4	1.34e-32	-0.329535	0.751	0.836	2.27e-28
Elavl2	4	9.11e-32	-0.330166	0.87	0.886	1.54e-27
Bsg	4	2.11e-53	-0.331975	0.986	0.993	3.56e-49
Cadm1	4	1.27e-36	-0.332671	0.93	0.943	2.14e-32
Minos1	4	1.47e-71	-0.337982	0.995	0.995	2.48e-67
Thoc2	4	4.97e-30	-0.340677	0.421	0.625	8.42e-26
Gtf2a2	4	2.56e-38	-0.343736	0.856	0.889	4.34e-34
Tial1	4	2.82e-31	-0.344534	0.505	0.674	4.78e-27
Prdx4	4	2.53e-41	-0.347218	0.963	0.954	4.28e-37
Dpm1	4	4.91e-38	-0.351447	0.784	0.864	8.32e-34
Rhox13	4	6.17e-39	-0.352861	0.905	0.911	1.05e-34
Rnf2	4	2.98e-37	-0.353662	0.302	0.567	5.05e-33
Sar1b	4	2.06e-34	-0.353816	0.328	0.571	3.49e-30
Ska2	4	1.05e-32	-0.354433	0.351	0.577	1.78e-28
Nipbl	4	5.46e-41	-0.357438	0.067	0.391	9.24e-37
Arf2	4	1.45e-33	-0.361632	0.686	0.777	2.46e-29
Sumo1	4	3.07e-49	-0.362442	0.951	0.96	5.21e-45
Lman1	4	3.3e-37	-0.364086	0.795	0.858	5.59e-33
Trappc6b	4	1.16e-32	-0.364543	0.537	0.69	1.97e-28
Nsmce4a	4	8.23e-35	-0.365602	0.747	0.817	1.39e-30
R3hdm1	4	3.32e-35	-0.369044	0.458	0.674	5.62e-31
Gnptg	4	1.2e-37	-0.369395	0.233	0.513	2.02e-33
Rap1a	4	2.83e-37	-0.370818	0.586	0.744	4.8e-33
Tdp2	4	1.79e-36	-0.371754	0.493	0.689	3.02e-32
Arl6ip1	4	6.57e-25	-0.373431	0.958	0.952	1.11e-20
Lrpap1	4	1.66e-38	-0.376589	0.758	0.855	2.81e-34
Fnta	4	4.89e-35	-0.37748	0.521	0.686	8.29e-31
Prim1	4	1.76e-36	-0.386134	0.505	0.705	2.98e-32
Eif5	4	3.83e-57	-0.38818	0.995	0.996	6.49e-53
Dnajc3	4	3.57e-38	-0.395407	0.491	0.68	6.04e-34
Syngr1	4	3.87e-39	-0.396678	0.621	0.77	6.55e-35
Ngfrap1	4	5.78e-38	-0.397934	0.319	0.585	9.79e-34
Rnaset2a	4	1.79e-39	-0.398917	0.712	0.806	3.04e-35
Ppa2	4	4.33e-41	-0.402614	0.421	0.662	7.34e-37
Ezh2	4	3.42e-38	-0.408351	0.507	0.705	5.79e-34
Senp6	4	7.98e-43	-0.409471	0.498	0.724	1.35e-38
Idh3g	4	4.11e-40	-0.414056	0.505	0.7	6.95e-36
2022-09-07	4	1.06e-48	-0.420404	0.73	0.851	1.79e-44
Rbm26	4	1.29e-43	-0.425711	0.286	0.588	2.19e-39
Rnaset2b	4	7.95e-45	-0.428555	0.616	0.786	1.35e-40
Malat1	4	1.68e-38	-0.433329	0.998	0.998	2.84e-34
Sycp1	4	1.26e-59	-0.436475	0.981	0.983	2.14e-55
Calr	4	1.7e-63	-0.440619	0.977	0.979	2.88e-59
Cdk1	4	5.27e-26	-0.441339	0.593	0.688	8.92e-22
Bub3	4	9.93e-35	-0.442272	0.521	0.686	1.68e-30
Trap1a	4	2.67e-46	-0.44658	0.621	0.786	4.52e-42
Emc7	4	1.03e-41	-0.449262	0.47	0.682	1.75e-37
Gm364	4	3.67e-41	-0.458033	0.5	0.698	6.22e-37
Hspa5	4	1.34e-56	-0.459566	0.93	0.939	2.26e-52
Cpsf6	4	7.05e-53	-0.460221	0.486	0.727	1.19e-48
H2afx	4	6.85e-40	-0.471253	0.5	0.7	1.16e-35
Cst3	4	7.54e-68	-0.471999	0.921	0.965	1.28e-63
Ergic3	4	3.03e-50	-0.473894	0.712	0.84	5.12e-46
Itm2b	4	1.71e-61	-0.476607	0.877	0.931	2.9e-57
H2afz	4	6.92e-91	-0.480819	0.995	0.992	1.17e-86
1700019B21Rik	4	5.82e-49	-0.48754	0.107	0.457	9.86e-45
Nusap1	4	7.21e-28	-0.496518	0.635	0.712	1.22e-23
Ssr4	4	7.91e-52	-0.499275	0.442	0.694	1.34e-47
Etf1	4	5.75e-61	-0.502027	0.463	0.738	9.73e-57
Cdkn2d	4	5.61e-49	-0.503626	0.247	0.561	9.5e-45
Mpc1	4	1.2e-59	-0.527202	0.579	0.784	2.03e-55
Hnrnph3	4	1.05e-56	-0.527989	0.744	0.852	1.78e-52
Dpep3	4	2.58e-53	-0.531264	0.37	0.65	4.36e-49
Meioc	4	3.53e-60	-0.534554	0.388	0.69	5.97e-56
Rpl11	4	2.43e-144	-0.540535	0.998	0.999	4.11e-140
Csnk2a1	4	6.4e-67	-0.540557	0.34	0.693	1.08e-62
1700013H16Rik	4	1.36e-58	-0.548267	0.663	0.826	2.31e-54
Esx1	4	3.04e-88	-0.56665	0.96	0.959	5.14e-84
Ly6k	4	1.05e-43	-0.586478	0.326	0.59	1.77e-39
Ssr2	4	5.18e-86	-0.593746	0.933	0.949	8.76e-82
Gdi2	4	3.54e-88	-0.619727	0.719	0.885	5.99e-84
Smc4	4	2.91e-67	-0.627232	0.912	0.955	4.92e-63
Set	4	3.96e-83	-0.693067	0.437	0.752	6.7e-79
Btf3	4	2.92e-145	-0.813973	0.912	0.979	4.95e-141
Tex101	4	1.49e-106	-0.86828	0.907	0.957	2.52e-102
Rpl39	4	4.21e-156	-0.936191	0.965	0.983	7.13e-152
Prss50	4	1.24e-103	-1.0275	0.567	0.851	2.1e-99

## Sheet: C3
Gene	Cluster	p_val	avg_logFC	pct.1	pct.2	p_val_adj
Rpgrip1	3	3.13e-115	1.03184	0.74	0.381	5.3e-111
Actb	3	1.74e-149	0.89343	0.998	0.997	2.95e-145
Cbx3	3	3.51e-118	0.74662	0.948	0.883	5.94e-114
Slc24a5	3	2.37e-61	0.738035	0.633	0.385	4.02e-57
Hsf2	3	4.07e-85	0.693304	0.561	0.234	6.89e-81
Insig1	3	9.85e-45	0.656766	0.709	0.65	1.67e-40
Supt16	3	1.57e-48	0.586127	0.786	0.752	2.66e-44
Pdcd4	3	2.65e-59	0.555892	0.845	0.821	4.49e-55
Clasp2	3	1.86e-53	0.55441	0.427	0.184	3.14e-49
Slc39a1	3	7.5e-60	0.552904	0.445	0.177	1.27e-55
Marf1	3	3.72e-39	0.546898	0.571	0.401	6.29e-35
Myef2	3	2.49e-41	0.544881	0.751	0.711	4.22e-37
Kdm6b	3	9.08e-31	0.532485	0.555	0.433	1.54e-26
Wtap	3	7.09e-43	0.531191	0.707	0.642	1.2e-38
Srrm2	3	8.97e-69	0.524815	0.957	0.979	1.52e-64
Tmem80	3	0.000210849	0.515667	0.165	0.276	1
Abhd2	3	1.59e-39	0.455596	0.351	0.151	2.69e-35
Pim1	3	5.16e-26	0.436482	0.703	0.719	8.73e-22
Notch2	3	2.42e-36	0.416739	0.328	0.137	4.1e-32
Rbm15	3	1.1e-16	0.386149	0.412	0.318	1.86e-12
Tmf1	3	1.21e-15	0.383779	0.581	0.592	2.05e-11
Gigyf1	3	7.01e-13	0.374893	0.499	0.494	1.19e-08
Birc6	3	7.11e-15	0.367344	0.495	0.463	1.2e-10
Rrn3	3	8.92e-11	0.358729	0.478	0.464	1.51e-06
Dctn4	3	1.69e-12	0.356721	0.458	0.432	2.86e-08
Erdr1	3	8.07e-12	0.35246	0.612	0.674	1.37e-07
Ddhd2	3	9.97e-15	0.349206	0.627	0.672	1.69e-10
Arglu1	3	4.89e-24	0.341804	0.808	0.869	8.28e-20
Gm42418	3	2.73e-19	0.338195	0.915	0.966	4.62e-15
Mki67	3	6.14e-08	0.326335	0.61	0.694	0.00103951
Paip1	3	1.22e-07	0.325543	0.332	0.289	0.00206294
Mtmr2	3	1.09e-06	0.31338	0.435	0.46	0.0184693
Khsrp	3	7.22e-10	0.304617	0.276	0.201	1.22e-05
Kdelr2	3	5.03e-13	0.302647	0.715	0.825	8.52e-09
Usp37	3	1.39e-07	0.300611	0.478	0.507	0.00234838
Malat1	3	4.24e-16	0.297414	0.992	0.999	7.18e-12
Ctcfl	3	6.97e-11	0.288919	0.301	0.214	1.18e-06
Lrrc8a	3	1.66e-09	0.288173	0.328	0.254	2.8e-05
Wdr76	3	0.00033979	0.287793	0.355	0.37	1
Gpbp1l1	3	4.58e-07	0.281963	0.635	0.779	0.0077571
Prrc2c	3	3.6e-14	0.281546	0.806	0.904	6.09e-10
Pam	3	5.11e-17	0.28106	0.204	0.094	8.64e-13
Raph1	3	7.22e-06	0.279511	0.328	0.3	0.122253
Alkbh5	3	1.02e-11	0.273943	0.746	0.864	1.73e-07
Brd4	3	2.7e-11	0.273742	0.73	0.848	4.57e-07
Ssr1	3	4.46e-19	0.26894	0.856	0.937	7.55e-15
2022-09-02	3	2.6e-07	0.267103	0.581	0.69	0.00440993
Pfas	3	1.73e-08	0.265299	0.309	0.25	0.000292729
Micu3	3	0.000736133	0.262002	0.357	0.376	1
Yes1	3	4.33e-06	0.261677	0.462	0.505	0.073372
Ptges3	3	6.23e-11	0.26087	0.759	0.872	1.05e-06
Usp26	3	3.77e-15	0.260706	0.874	0.947	6.39e-11
Top2a	3	2.36e-14	0.257666	0.901	0.903	4e-10
2310035C23Rik	3	1.48e-05	0.256074	0.507	0.58	0.25034
Nktr	3	3.84e-12	0.255804	0.856	0.946	6.5e-08
Timmdc1	3	1.01e-07	0.251783	0.237	0.17	0.00171688
Hspa5	3	4.55e-22	-0.250706	0.728	0.968	7.71e-18
Prkar1a	3	1.64e-30	-0.252384	0.668	0.963	2.77e-26
Psmd6	3	2.7e-28	-0.253308	0.553	0.905	4.57e-24
Pkm	3	8.92e-32	-0.260921	0.14	0.467	1.51e-27
Mars	3	6.44e-38	-0.261357	0.32	0.753	1.09e-33
Eif4a1	3	1.14e-40	-0.261358	0.971	0.998	1.93e-36
Isyna1	3	1.55e-24	-0.262066	0.429	0.774	2.63e-20
Atp5b	3	9.79e-38	-0.2654	0.938	0.998	1.66e-33
Akr1b3	3	9.67e-26	-0.271153	0.287	0.612	1.64e-21
Slc25a31	3	3.61e-31	-0.275942	0.718	0.968	6.11e-27
Psmb5	3	7.69e-34	-0.277394	0.753	0.979	1.3e-29
Psmd2	3	3.64e-35	-0.281179	0.703	0.97	6.17e-31
Cct7	3	2.02e-41	-0.285594	0.812	0.988	3.42e-37
Uchl1	3	1.08e-25	-0.289867	0.829	0.986	1.82e-21
Prdx1	3	1.21e-56	-0.291361	0.99	0.998	2.05e-52
Ubb	3	4.22e-78	-0.293258	1	1	7.14e-74
Gm364	3	3.86e-31	-0.294857	0.348	0.722	6.54e-27
Fdps	3	5.42e-31	-0.296049	0.443	0.815	9.18e-27
Ccnb1	3	8.7e-17	-0.298792	0.414	0.691	1.47e-12
Tuba3a	3	7.95e-63	-0.311837	0.986	0.991	1.35e-58
Tex101	3	6.52e-16	-0.319598	0.806	0.972	1.1e-11
Tuba3b	3	1.45e-51	-0.32028	0.967	0.979	2.45e-47
Cct3	3	3.27e-45	-0.321573	0.775	0.989	5.54e-41
Ftl1	3	2.38e-15	-0.324385	0.895	0.995	4.02e-11
Cct8	3	5.21e-47	-0.325155	0.812	0.992	8.82e-43
Tubb5	3	1.16e-24	-0.357978	0.153	0.421	1.96e-20
Ubc	3	8.6e-91	-0.49727	0.924	0.999	1.46e-86
Tubb4b	3	1.97e-75	-0.523619	0.965	0.991	3.34e-71
Stra8	3	9.45e-22	-0.584404	0.167	0.429	1.6e-17

## Sheet: C2
Gene	Cluster	p_val	avg_logFC	pct.1	pct.2	p_val_adj
Ung	2	5e-84	0.467599	0.958	0.742	8.47e-80
Snhg9	2	8.42e-83	0.447825	0.87	0.548	1.43e-78
H2afj	2	4.06e-73	0.446262	0.9	0.642	6.88e-69
Unc13d	2	6.4e-26	0.382245	0.542	0.331	1.08e-21
Gins2	2	9.56e-59	0.38109	0.81	0.56	1.62e-54
E2f1	2	1.46e-56	0.378374	0.828	0.57	2.47e-52
Rrm2	2	6.28e-51	0.376547	0.874	0.707	1.06e-46
Tmsb10	2	7.54e-133	0.355996	1	0.999	1.28e-128
Rpl38	2	2.75e-145	0.354984	1	1	4.66e-141
Cdc6	2	2.59e-57	0.354056	0.626	0.333	4.38e-53
Dbi	2	5.95e-68	0.348707	0.998	0.965	1.01e-63
Mcm4	2	7.69e-47	0.345924	0.761	0.56	1.3e-42
1700018B24Rik	2	4.85e-47	0.337535	0.885	0.747	8.22e-43
Tuba3b	2	5.59e-77	0.328889	1	0.975	9.47e-73
Cenpw	2	1.35e-49	0.324904	0.929	0.777	2.28e-45
Dtl	2	1.41e-42	0.32399	0.849	0.672	2.4e-38
Rps2	2	3.3e-126	0.318045	1	1	5.58e-122
Mcm2	2	3.79e-37	0.310139	0.92	0.799	6.41e-33
Dhfr	2	1.01e-35	0.302042	0.812	0.648	1.71e-31
Nop10	2	7.35e-46	0.30091	0.985	0.931	1.24e-41
Rpsa	2	1.69e-100	0.296475	1	1	2.86e-96
Ndufa13	2	2.8e-66	0.282745	1	0.99	4.75e-62
Cdca7	2	4.53e-35	0.281872	0.898	0.784	7.67e-31
Ctsl	2	1.4e-29	0.274998	0.833	0.713	2.36e-25
Mms22l	2	5.38e-30	0.269692	0.893	0.78	9.11e-26
Rab26os	2	9.58e-40	0.269257	0.588	0.317	1.62e-35
Krcc1	2	6.44e-27	0.26147	0.791	0.662	1.09e-22
Arl6ip6	2	3.77e-29	0.26093	0.782	0.641	6.39e-25
Epcam	2	4.31e-29	0.259286	0.977	0.909	7.3e-25
Rpl13	2	3.57e-135	0.257901	1	1	6.04e-131
Mcm7	2	1.74e-29	0.252274	0.893	0.788	2.95e-25
Bad	2	6.15e-32	0.251644	0.605	0.403	1.04e-27
Gtsf1	2	2.25e-21	-0.250416	0.218	0.453	3.81e-17
Taf6l	2	1.95e-22	-0.250779	0.393	0.633	3.31e-18
Mrpl48	2	3.01e-22	-0.252534	0.351	0.599	5.1e-18
Hmmr	2	4.48e-19	-0.253901	0.228	0.436	7.58e-15
Eif5	2	2.85e-33	-0.255184	0.996	0.996	4.83e-29
Sycp1	2	2.38e-26	-0.25543	0.989	0.982	4.03e-22
Btf3	2	2.84e-22	-0.256276	0.981	0.97	4.8e-18
Rbm22	2	2.53e-29	-0.25772	0.207	0.494	4.28e-25
Parl	2	1.26e-27	-0.258612	0.155	0.411	2.14e-23
Ubald2	2	1.71e-22	-0.260098	0.395	0.643	2.89e-18
Gabpb1	2	4.18e-22	-0.260132	0.375	0.614	7.07e-18
Nudc	2	4.6e-33	-0.262679	0.937	0.96	7.8e-29
Cdca3	2	2.92e-19	-0.262899	0.808	0.861	4.95e-15
Peli1	2	3.95e-24	-0.263273	0.282	0.539	6.68e-20
Auts2	2	4.45e-24	-0.26331	0.818	0.91	7.54e-20
Wtap	2	3.02e-16	-0.263847	0.481	0.676	5.11e-12
Eno1	2	1.66e-17	-0.264309	0.224	0.429	2.81e-13
Snrnp27	2	4.3e-24	-0.266148	0.686	0.833	7.28e-20
Cyth2	2	4.96e-24	-0.266226	0.693	0.824	8.39e-20
2022-03-05	2	1.54e-22	-0.266513	0.483	0.704	2.61e-18
Stx12	2	9.22e-20	-0.2674	0.446	0.652	1.56e-15
Ubxn6	2	3.76e-25	-0.268538	0.398	0.663	6.36e-21
Pum1	2	2.9e-24	-0.268564	0.381	0.637	4.91e-20
Arid1a	2	8.63e-28	-0.269816	0.222	0.499	1.46e-23
Eif4e	2	6.31e-26	-0.271991	0.751	0.86	1.07e-21
Tob1	2	1.84e-27	-0.272082	0.182	0.442	3.12e-23
Ddx39	2	1.05e-26	-0.272748	0.724	0.856	1.77e-22
Hacd2	2	2.37e-26	-0.273531	0.36	0.629	4.01e-22
Txnip	2	3.93e-28	-0.273697	0.199	0.468	6.65e-24
Kif22	2	2.56e-20	-0.27378	0.469	0.671	4.34e-16
Rab24	2	2.83e-24	-0.275534	0.621	0.796	4.79e-20
Kif20b	2	7.76e-20	-0.277251	0.469	0.667	1.31e-15
Psmd7	2	8.03e-20	-0.278592	0.341	0.565	1.36e-15
Hnrnpa1	2	4.27e-32	-0.281201	0.841	0.93	7.22e-28
Kif11	2	2.69e-24	-0.283914	0.293	0.54	4.56e-20
Spc25	2	9.84e-24	-0.285111	0.73	0.833	1.67e-19
Larp1b	2	2.23e-21	-0.285291	0.5	0.704	3.78e-17
Hspa8	2	6.77e-58	-0.285801	1	0.997	1.15e-53
Sar1b	2	2.21e-26	-0.286394	0.32	0.579	3.74e-22
Hnrnph3	2	6.59e-20	-0.287582	0.791	0.847	1.12e-15
Rps4x	2	1.31e-15	-0.287754	0.188	0.377	2.22e-11
1700013H16Rik	2	4.85e-19	-0.289614	0.77	0.815	8.21e-15
Fus	2	8.5e-39	-0.292147	0.918	0.966	1.44e-34
Fkbp2	2	6.84e-29	-0.292359	0.738	0.866	1.16e-24
Ict1	2	8.37e-32	-0.292854	0.28	0.578	1.42e-27
Psmb6	2	3.7e-37	-0.293172	0.925	0.956	6.27e-33
Ngfrap1	2	7.39e-25	-0.293275	0.345	0.588	1.25e-20
Bptf	2	1.81e-34	-0.293337	0.115	0.399	3.07e-30
Actb	2	4.79e-12	-0.298772	1	0.997	8.11e-08
H1fx	2	1.55e-15	-0.300545	0.975	0.979	2.63e-11
Pfdn5	2	6.2e-30	-0.302553	0.914	0.951	1.05e-25
Akirin2	2	9.41e-28	-0.303194	0.655	0.823	1.59e-23
Ftl1	2	1.9e-07	-0.306716	0.99	0.982	0.00321892
Mt2	2	1.18e-22	-0.307245	0.977	0.979	2e-18
Mis18bp1	2	7.75e-24	-0.309167	0.502	0.704	1.31e-19
Ndufb11	2	9.23e-31	-0.310725	0.138	0.405	1.56e-26
Csnk2a1	2	2.32e-26	-0.313355	0.45	0.686	3.94e-22
Pnrc2	2	2.79e-35	-0.313379	0.167	0.464	4.73e-31
Slc24a5	2	1.15e-12	-0.313497	0.274	0.437	1.95e-08
Ap2m1	2	3.71e-32	-0.313785	0.803	0.879	6.28e-28
Rpl3	2	8.55e-62	-0.319432	1	0.999	1.45e-57
Tubb5	2	1.16e-07	-0.319892	0.282	0.404	0.00195851
Incenp	2	2.91e-29	-0.32493	0.582	0.777	4.92e-25
Supt16	2	4.72e-20	-0.327794	0.596	0.781	7.99e-16
Banf1	2	1.2e-41	-0.331933	0.854	0.934	2.03e-37
Taf1d	2	5.34e-41	-0.332336	0.866	0.938	9.05e-37
Snx6	2	1.74e-39	-0.332745	0.146	0.46	2.95e-35
Nae1	2	1.17e-30	-0.337889	0.295	0.57	1.99e-26
Pdcd4	2	7.74e-27	-0.349252	0.686	0.845	1.31e-22
Fubp1	2	1.01e-43	-0.351859	0.852	0.943	1.71e-39
Cdk1	2	1.98e-17	-0.352075	0.556	0.696	3.35e-13
Sf3b1	2	7.99e-41	-0.35559	0.734	0.891	1.35e-36
Tpx2	2	2.58e-26	-0.357205	0.534	0.716	4.36e-22
Ccnb1	2	1.5e-07	-0.358198	0.626	0.661	0.00254645
Tex101	2	4.35e-15	-0.359775	0.981	0.947	7.36e-11
Bub3	2	2.14e-25	-0.362854	0.504	0.693	3.62e-21
Racgap1	2	2.43e-35	-0.364055	0.481	0.719	4.11e-31
Arl6ip1	2	3.34e-28	-0.364173	0.918	0.958	5.65e-24
Kif23	2	2.39e-31	-0.366338	0.402	0.64	4.05e-27
1700019B21Rik	2	2.71e-31	-0.372651	0.186	0.455	4.58e-27
Srrm2	2	5.36e-44	-0.374854	0.935	0.982	9.08e-40
Dnaja1	2	2.32e-58	-0.381471	0.897	0.953	3.92e-54
Rpgrip1	2	1.16e-11	-0.383997	0.291	0.446	1.96e-07
Rbm39	2	3.5e-92	-0.392787	0.998	0.998	5.93e-88
Mt1	2	4.51e-22	-0.394007	0.92	0.942	7.64e-18
H3f3b	2	5.57e-39	-0.395885	1	1	9.43e-35
Srsf2	2	4.37e-63	-0.397317	0.992	0.994	7.39e-59
Kpna2	2	9.29e-27	-0.397928	0.615	0.778	1.57e-22
Rexo2	2	3.23e-51	-0.401787	0.205	0.582	5.46e-47
Cdca8	2	2.24e-40	-0.404995	0.722	0.863	3.8e-36
Srsf3	2	1.77e-83	-0.413257	0.992	0.991	3e-79
Hn1	2	2.42e-56	-0.417884	0.918	0.958	4.09e-52
Cenpf	2	5.78e-38	-0.425608	0.906	0.942	9.78e-34
Ifrd1	2	1.88e-48	-0.428756	0.418	0.727	3.19e-44
Srsf7	2	1.32e-71	-0.4352	0.935	0.97	2.24e-67
Ly6k	2	2.4e-23	-0.43552	0.398	0.586	4.07e-19
Aurka	2	1.95e-40	-0.441623	0.213	0.518	3.3e-36
Plk1	2	6.15e-23	-0.447484	0.316	0.508	1.04e-18
Set	2	5.82e-44	-0.46437	0.525	0.748	9.85e-40
Cdkn2d	2	1.06e-51	-0.465626	0.224	0.573	1.8e-47
Prc1	2	7.99e-41	-0.487202	0.475	0.712	1.35e-36
Smc4	2	4.43e-53	-0.491766	0.931	0.953	7.49e-49
Cks2	2	1.48e-29	-0.510495	0.571	0.752	2.5e-25
Hnrnpdl	2	1.22e-91	-0.518911	0.918	0.98	2.07e-87
Top2a	2	1.28e-50	-0.520364	0.887	0.905	2.17e-46
Prss50	2	8.23e-26	-0.525124	0.824	0.819	1.39e-21
Ube2s	2	2.89e-104	-0.585774	0.985	0.988	4.9e-100
Nusap1	2	5.8e-56	-0.610748	0.46	0.741	9.82e-52
Cdc20	2	8.19e-55	-0.687384	0.6	0.801	1.39e-50
Ube2c	2	4.75e-42	-0.704247	0.613	0.776	8.05e-38
Stra8	2	3.2e-31	-0.725363	0.159	0.433	5.42e-27
Malat1	2	2.25e-116	-0.734596	1	0.998	3.81e-112

## Sheet: C1
Gene	Cluster	p_val	avg_logFC	pct.1	pct.2	p_val_adj
Nusap1	1	5.81e-96	0.508761	0.981	0.661	9.84e-92
Smc4	1	2.44e-107	0.495336	1	0.942	4.12e-103
Prss50	1	3.46e-95	0.494792	1	0.792	5.86e-91
Cdkn2d	1	1.07e-99	0.481833	0.901	0.469	1.81e-95
Hnrnph3	1	8e-95	0.449318	0.996	0.816	1.35e-90
H2afx	1	6.12e-74	0.439347	0.931	0.64	1.04e-69
Btf3	1	6.73e-104	0.423957	1	0.967	1.14e-99
Top2a	1	1.71e-78	0.419519	1	0.888	2.89e-74
Hspa8	1	1.12e-118	0.356562	1	0.997	1.89e-114
Cdc20	1	3.04e-63	0.351995	0.983	0.742	5.15e-59
Prc1	1	1.12e-54	0.346721	0.931	0.643	1.9e-50
Kpna2	1	1.22e-57	0.34104	0.954	0.726	2.06e-53
Hnrnpdl	1	4.97e-71	0.336615	1	0.967	8.41e-67
Set	1	1.25e-51	0.332304	0.952	0.682	2.11e-47
Calr	1	3.73e-71	0.331863	1	0.975	6.32e-67
Ifrd1	1	1.42e-51	0.32489	0.916	0.65	2.4e-47
Tex101	1	2.25e-72	0.323758	0.998	0.944	3.81e-68
Cdk1	1	4.17e-54	0.323026	0.926	0.639	7.05e-50
Cdca8	1	1.6e-53	0.322031	0.979	0.824	2.71e-49
Cpsf6	1	3.43e-49	0.319529	0.918	0.667	5.8e-45
Eif4a3	1	9.3e-57	0.317407	0.998	0.916	1.57e-52
Idh3g	1	1.11e-49	0.31682	0.92	0.642	1.87e-45
Nsmce4a	1	8.53e-49	0.316762	0.964	0.786	1.44e-44
Ssr2	1	5.07e-58	0.313306	1	0.939	8.58e-54
Aurka	1	1.17e-58	0.312177	0.813	0.426	1.97e-54
Spc25	1	1.92e-45	0.312102	0.966	0.797	3.25e-41
Vdac2	1	2.31e-50	0.308284	0.975	0.818	3.91e-46
Etf1	1	2.43e-43	0.305824	0.906	0.677	4.11e-39
Ube2c	1	1.44e-53	0.305328	0.962	0.723	2.44e-49
Ergic3	1	2.26e-49	0.303217	0.985	0.802	3.83e-45
Sf3b1	1	1.4e-44	0.299824	0.981	0.853	2.37e-40
Mdp1	1	2.22e-42	0.298237	0.824	0.531	3.75e-38
Ubc	1	3.67e-70	0.297059	1	0.988	6.22e-66
Eif3c	1	7.94e-55	0.294602	1	0.961	1.34e-50
Racgap1	1	4.74e-44	0.292372	0.905	0.654	8.03e-40
Bub3	1	2.79e-44	0.292131	0.901	0.632	4.73e-40
Ube2s	1	6.37e-65	0.288714	1	0.986	1.08e-60
Fubp1	1	4.64e-45	0.28588	0.998	0.921	7.86e-41
Tial1	1	2.12e-39	0.284997	0.87	0.622	3.59e-35
Arl6ip1	1	8.59e-53	0.281245	0.998	0.946	1.46e-48
Eif5	1	3.52e-63	0.279998	1	0.995	5.96e-59
Sar1b	1	5.57e-45	0.279122	0.817	0.503	9.43e-41
Kif22	1	1.1e-40	0.278972	0.878	0.609	1.87e-36
Mpc1	1	9.13e-43	0.278894	0.95	0.732	1.55e-38
Rbm39	1	3.03e-76	0.278549	1	0.997	5.12e-72
Lrpap1	1	1.29e-40	0.275052	0.973	0.825	2.19e-36
Hmgb2	1	1.87e-80	0.271989	1	0.999	3.17e-76
Csnk2a1	1	1.59e-41	0.271688	0.914	0.615	2.69e-37
Zfp326	1	2.35e-35	0.271611	0.863	0.65	3.98e-31
Ly6k	1	1.26e-53	0.270024	0.88	0.512	2.14e-49
Uqcrc2	1	2.59e-40	0.269634	0.987	0.863	4.38e-36
Ap2m1	1	1.38e-41	0.267941	0.977	0.853	2.34e-37
Gps2	1	1.21e-36	0.263907	0.952	0.791	2.05e-32
Syngr1	1	3.63e-35	0.263165	0.933	0.726	6.14e-31
Aurkaip1	1	1.34e-46	0.260728	0.998	0.946	2.27e-42
Gtf2h2	1	3.47e-33	0.259627	0.893	0.68	5.87e-29
Cct4	1	1.61e-50	0.258306	1	0.972	2.73e-46
Rap1a	1	2.83e-33	0.257345	0.927	0.696	4.79e-29
Cdca3	1	1.48e-37	0.255963	0.969	0.836	2.5e-33
Anapc5	1	1.24e-38	0.255949	0.985	0.9	2.11e-34
Ddx39b	1	1.25e-38	0.255909	0.973	0.874	2.11e-34
Dpep3	1	1.31e-37	0.255867	0.865	0.582	2.21e-33
Srsf7	1	1.57e-42	0.255555	0.998	0.96	2.67e-38
Gdi2	1	3.41e-38	0.25542	0.977	0.85	5.78e-34
Kif11	1	2.53e-36	0.254289	0.767	0.468	4.29e-32
Prdx4	1	4.63e-44	0.252999	0.998	0.948	7.84e-40
Gltscr2	1	7.63e-36	0.252044	0.989	0.885	1.29e-31
Bsg	1	1.25e-54	0.251455	1	0.992	2.12e-50
Psme2	1	2.62e-17	-0.253143	0.7	0.753	4.44e-13
Polr2f	1	1.41e-18	-0.253868	0.99	0.967	2.39e-14
Gtf3a	1	1.08e-20	-0.254846	0.489	0.639	1.82e-16
Gsr	1	1.47e-22	-0.255312	0.901	0.9	2.49e-18
Cdc6	1	1.16e-22	-0.257976	0.204	0.398	1.97e-18
Mcm2	1	4.56e-22	-0.259321	0.761	0.823	7.73e-18
Golgb1	1	4.61e-19	-0.259421	0.733	0.799	7.81e-15
Ube3a	1	1.79e-22	-0.26278	0.773	0.834	3.02e-18
Rps2	1	3.05e-66	-0.268279	1	1	5.16e-62
Ndufa6	1	1.12e-28	-0.27427	0.88	0.91	1.9e-24
Rps23	1	7.48e-83	-0.274551	1	1	1.27e-78
PISD	1	2.39e-20	-0.275201	0.483	0.624	4.05e-16
Phgdh	1	2.13e-24	-0.278811	0.29	0.488	3.61e-20
Cbx3	1	4.08e-13	-0.279602	0.872	0.894	6.9e-09
Rpsa	1	3.34e-66	-0.280971	1	1	5.65e-62
Smim4	1	1.41e-28	-0.285425	0.153	0.383	2.39e-24
Ndufa13	1	9.94e-52	-0.285482	0.996	0.991	1.68e-47
Arpc1b	1	2.43e-25	-0.287328	0.807	0.822	4.12e-21
Siva1	1	6.77e-34	-0.291043	0.956	0.952	1.15e-29
Higd2a	1	9.68e-26	-0.291832	0.626	0.743	1.64e-21
Mtch1	1	7.11e-23	-0.292183	0.338	0.515	1.2e-18
Camk2n1	1	4.96e-26	-0.29383	0.076	0.286	8.39e-22
Aldoa	1	4.92e-24	-0.295808	0.135	0.337	8.33e-20
Rpl38	1	5.89e-76	-0.29585	1	1	9.98e-72
Isyna1	1	9.66e-23	-0.298776	0.672	0.741	1.63e-18
1810037I17Rik	1	6.47e-24	-0.299869	0.651	0.748	1.1e-19
Pgam1	1	2.23e-24	-0.303706	0.555	0.685	3.77e-20
Rrm2	1	1.35e-20	-0.306006	0.677	0.737	2.29e-16
Arpc1a	1	5.94e-34	-0.30755	0.878	0.915	1.01e-29
Gm8730	1	4.13e-46	-0.315626	0.981	0.973	6.99e-42
Rpgrip1	1	4.32e-08	-0.318088	0.336	0.439	0.000731113
Fam174a	1	2.6e-29	-0.318294	0.555	0.698	4.41e-25
Insig1	1	2.61e-17	-0.327093	0.573	0.67	4.42e-13
Ppp1r14b	1	1.33e-32	-0.336257	0.761	0.844	2.25e-28
Gstm5	1	2.55e-27	-0.338919	0.416	0.578	4.32e-23
Gins2	1	8.44e-28	-0.339989	0.441	0.616	1.43e-23
Tmsb10	1	3.35e-93	-0.340603	1	0.999	5.67e-89
Uchl1	1	5.52e-33	-0.345816	0.989	0.964	9.35e-29
Smagp	1	1.55e-29	-0.35528	0.271	0.488	2.62e-25
Nhp2	1	1.32e-37	-0.356967	0.88	0.905	2.24e-33
Ndufa7	1	1.35e-50	-0.364192	0.985	0.969	2.29e-46
Rplp0	1	2.05e-124	-0.366013	1	1	3.46e-120
Ftl1	1	3.01e-14	-0.366551	0.998	0.98	5.09e-10
Rab26os	1	1.37e-35	-0.368885	0.124	0.388	2.31e-31
C1qtnf4	1	3.53e-34	-0.371208	0.34	0.56	5.98e-30
Tubb5	1	4.65e-10	-0.37191	0.307	0.4	7.88e-06
Sox4	1	3.29e-30	-0.373912	0.311	0.526	5.57e-26
Mmd	1	4.21e-35	-0.380162	0.401	0.593	7.13e-31
E2f1	1	5.64e-39	-0.380255	0.41	0.634	9.55e-35
Crabp1	1	1.35e-29	-0.389589	0.838	0.859	2.28e-25
Rrm2b	1	1.87e-13	-0.402823	0.261	0.403	3.17e-09
1700018B24Rik	1	1.66e-52	-0.429606	0.624	0.787	2.8e-48
Nop10	1	1.35e-65	-0.436747	0.918	0.941	2.28e-61
Snhg9	1	2.73e-40	-0.441558	0.399	0.62	4.62e-36
Cox8a	1	7.87e-47	-0.443085	0.956	0.962	1.33e-42
1110008P14Rik	1	7.15e-46	-0.44489	0.626	0.78	1.21e-41
Cenpw	1	1.27e-59	-0.448967	0.647	0.82	2.15e-55
Cox7c	1	1.8e-102	-0.450379	1	0.996	3.04e-98
Akr1b3	1	1.56e-47	-0.469284	0.355	0.605	2.64e-43
H2afj	1	1.22e-48	-0.47009	0.506	0.702	2.07e-44
Dbi	1	2.33e-75	-0.490486	0.956	0.971	3.94e-71
Unc13d	1	1.56e-19	-0.494741	0.197	0.384	2.64e-15
Gm29666	1	1.2e-12	-0.507702	0.233	0.375	2.03e-08
Ung	1	2.18e-66	-0.555239	0.605	0.796	3.69e-62
Marcksl1	1	6.1e-67	-0.593592	0.979	0.963	1.03e-62
Jund	1	1.3e-75	-0.74519	0.777	0.891	2.19e-71

## Sheet: C0
Gene	Cluster	p_val	avg_logFC	pct.1	pct.2	p_val_adj
H3f3b	0	7.25e-286	0.795674	1	1	1.23e-281
Hist1h2ap	0	1.61e-199	0.732744	1	0.846	2.73e-195
H1f0	0	8.58e-154	0.627889	0.982	0.763	1.45e-149
H1fx	0	1.09e-180	0.609887	1	0.973	1.84e-176
Slbp	0	3.77e-170	0.496144	0.997	0.962	6.38e-166
Mlf1	0	9.84e-129	0.465068	0.992	0.843	1.67e-124
Jund	0	3.74e-72	0.447495	0.98	0.851	6.32e-68
Srsf2	0	4.89e-141	0.434052	1	0.993	8.29e-137
Pcna	0	1.59e-97	0.398884	0.989	0.882	2.7e-93
Prim1	0	5.8e-84	0.3985	0.902	0.632	9.82e-80
Lig1	0	1.52e-90	0.396552	0.974	0.87	2.57e-86
Tsen34	0	1.1e-77	0.391061	0.955	0.792	1.86e-73
Ccne2	0	1.58e-87	0.385159	0.925	0.67	2.67e-83
Wbp5	0	1.04e-73	0.376241	0.806	0.527	1.76e-69
Ptma	0	4.95e-172	0.369848	1	0.999	8.37e-168
Ccng1	0	3.16e-70	0.367697	0.912	0.677	5.35e-66
Cirbp	0	1.47e-161	0.361072	1	0.998	2.48e-157
Dnajc9	0	1.26e-80	0.357657	0.992	0.859	2.14e-76
Srsf3	0	6.14e-109	0.345586	1	0.989	1.04e-104
Ranbp1	0	4.71e-82	0.331685	0.999	0.951	7.97e-78
Tuba1b	0	1.3e-75	0.324867	0.705	0.38	2.2e-71
Actg1	0	1.08e-97	0.308088	1	0.994	1.83e-93
Tyms	0	5.2e-50	0.302678	0.846	0.654	8.81e-46
Hmgn3	0	5.22e-50	0.298507	0.819	0.611	8.84e-46
Brd2	0	9.61e-42	0.297119	0.942	0.856	1.63e-37
Nfyb	0	4.39e-52	0.296933	0.904	0.745	7.43e-48
Rrm1	0	3.97e-48	0.287218	0.897	0.722	6.72e-44
Oxct1	0	1.53e-44	0.284692	0.905	0.749	2.59e-40
Nsmce4a	0	1.4e-48	0.284332	0.933	0.781	2.37e-44
Ezh2	0	2.11e-44	0.283845	0.86	0.643	3.58e-40
Nutm1	0	1.44e-47	0.283302	0.617	0.375	2.43e-43
Ostf1	0	3.64e-48	0.28325	0.933	0.801	6.17e-44
Asf1b	0	3.48e-54	0.282914	0.988	0.893	5.89e-50
Elavl2	0	7.97e-47	0.280462	0.948	0.87	1.35e-42
Gmps	0	5.8e-44	0.274765	0.913	0.777	9.82e-40
Tk1	0	1.44e-49	0.27338	0.711	0.465	2.44e-45
Pbk	0	6.18e-48	0.271016	0.883	0.701	1.05e-43
Txn1	0	5.05e-49	0.270651	0.958	0.842	8.54e-45
Mbnl3	0	7.13e-44	0.270036	0.855	0.649	1.21e-39
Esco2	0	3.2e-44	0.268659	0.954	0.792	5.42e-40
Pdia6	0	6.29e-56	0.267724	0.999	0.964	1.06e-51
Oser1	0	1.05e-43	0.267039	0.913	0.786	1.78e-39
Rpa2	0	1.33e-57	0.264107	0.996	0.951	2.26e-53
Bex2	0	1.85e-41	0.263341	0.774	0.564	3.13e-37
Fam213a	0	1.01e-43	0.262361	0.696	0.465	1.71e-39
Ifrd1	0	1.31e-37	0.262093	0.836	0.651	2.21e-33
Hprt	0	1.81e-44	0.259203	0.925	0.81	3.06e-40
Mybl2	0	6.51e-49	0.259203	0.66	0.415	1.1e-44
2810417H13Rik	0	1.98e-40	0.256865	0.603	0.365	3.35e-36
Setd6	0	6.04e-41	0.255567	0.766	0.575	1.02e-36
Tubg1	0	4.7e-39	0.254142	0.855	0.677	7.96e-35
Tmem30a	0	2e-38	0.253546	0.909	0.772	3.39e-34
Emc2	0	1.57e-40	0.25321	0.8	0.602	2.66e-36
Hspa14	0	5.77e-40	0.252034	0.952	0.832	9.77e-36
Plk5	0	2.23e-49	0.250332	0.614	0.349	3.77e-45
Gnai1	0	1.05e-37	0.250006	0.758	0.554	1.78e-33
Anapc13	0	3.17e-37	-0.253696	0.963	0.963	5.37e-33
Gm10282	0	5.73e-24	-0.253918	0.753	0.813	9.7e-20
Rpl19	0	2.93e-95	-0.25746	1	0.999	4.96e-91
Kdm6b	0	1.08e-16	-0.263602	0.322	0.477	1.83e-12
Cks1b	0	1.84e-29	-0.263743	0.864	0.89	3.12e-25
Cox8a	0	2.68e-17	-0.26415	0.984	0.956	4.54e-13
Rpl37	0	1.95e-89	-0.265915	1	1	3.3e-85
Rpl24	0	2.71e-93	-0.273474	1	0.999	4.59e-89
Cenpe	0	9.51e-20	-0.280191	0.673	0.74	1.61e-15
Rpl34	0	1.5e-106	-0.283421	1	1	2.54e-102
Rangrf	0	8.18e-48	-0.285034	0.045	0.307	1.38e-43
Aurka	0	5.47e-16	-0.2967	0.387	0.498	9.26e-12
Rpgrip1	0	9.53e-05	-0.302945	0.379	0.436	1
Akr1b3	0	2.63e-20	-0.304579	0.469	0.595	4.45e-16
Pfdn5	0	4.88e-43	-0.309233	0.936	0.948	8.27e-39
Coq7	0	1.6e-47	-0.310455	0.885	0.905	2.7e-43
Bcl7c	0	6.09e-28	-0.312808	0.69	0.772	1.03e-23
Pdcd4	0	8.09e-29	-0.313905	0.731	0.845	1.37e-24
Camk2n1	0	7.57e-42	-0.319147	0.062	0.303	1.28e-37
Aldoa	0	1.8e-41	-0.321048	0.106	0.357	3.05e-37
Rpl17	0	2.85e-116	-0.322404	1	1	4.83e-112
Cdca8	0	4.79e-33	-0.333	0.837	0.846	8.11e-29
Actb	0	3.34e-22	-0.344214	1	0.997	5.66e-18
Rab26os	0	4.35e-40	-0.344569	0.149	0.399	7.37e-36
Uchl1	0	6.51e-45	-0.352385	0.981	0.964	1.1e-40
Tubb5	0	1.88e-11	-0.358452	0.299	0.408	3.18e-07
Crabp1	0	5.47e-31	-0.36495	0.833	0.862	9.26e-27
Cenpf	0	1.95e-51	-0.436644	0.938	0.937	3.3e-47
Marcksl1	0	2.73e-45	-0.456295	0.98	0.962	4.62e-41
Ftl1	0	4.43e-50	-0.479265	0.99	0.981	7.5e-46
Cdc20	0	7.21e-31	-0.523594	0.75	0.78	1.22e-26
Plk1	0	2.37e-54	-0.562835	0.264	0.533	4.02e-50
Stra8	0	0.000844694	-0.570629	0.361	0.404	1
Ube2c	0	1.12e-55	-0.71058	0.673	0.773	1.89e-51
Cks2	0	2.46e-87	-0.79388	0.56	0.767	4.17e-83
Ccnb1	0	1.27e-100	-0.850978	0.394	0.717	2.16e-96
Cenpa	0	1.12e-155	-0.958569	0.769	0.919	1.9e-151
