# Supplementary material for: Single-cell transcriptome analyses reveal critical regulators of spermatogonial stem cell fate transitions
Source: BMC Genomics. 2024 Feb 3;25:138. doi: 10.1186/s12864-024-10072-0 (PMC10837949; doi:10.1186/s12864-024-10072-0)
Supplement: Supplementary file 4 — Supplementary Material 4 [file 12864_2024_10072_MOESM4_ESM.xlsx]

## Sheet: C0_KEGG 
Category	Term	Count	%	PValue	Genes	List Total	Pop Hits	Pop Total	Fold Enrichment	Bonferroni	Benjamini	FDR
KEGG_PATHWAY	mmu03030:DNA replication	4	6.55738	0.000391241	ENSMUSG00000056394, ENSMUSG00000028884, ENSMUSG00000025395, ENSMUSG00000027342	33	35	7691	26.6355	0.0319575	0.0107681	0.418172
KEGG_PATHWAY	mmu03430:Mismatch repair	3	4.91803	0.00367825	ENSMUSG00000056394, ENSMUSG00000028884, ENSMUSG00000027342	33	22	7691	31.781	0.263509	0.0736142	3.86933
KEGG_PATHWAY	mmu00240:Pyrimidine metabolism	4	6.55738	0.00804897	ENSMUSG00000025747, ENSMUSG00000025574, ENSMUSG00000025395, ENSMUSG00000030978	33	100	7691	9.32242	0.488684	0.125544	8.29033
KEGG_PATHWAY	mmu03420:Nucleotide excision repair	3	4.91803	0.0142303	ENSMUSG00000056394, ENSMUSG00000028884, ENSMUSG00000027342	33	44	7691	15.8905	0.695656	0.179848	14.2284
KEGG_PATHWAY	mmu00983:Drug metabolism - other enzymes	3	4.91803	0.0188364	ENSMUSG00000025630, ENSMUSG00000025574, ENSMUSG00000027823	33	51	7691	13.7094	0.793682	0.201864	18.4241
KEGG_PATHWAY	mmu00230:Purine metabolism	4	6.55738	0.0375177	ENSMUSG00000025630, ENSMUSG00000025395, ENSMUSG00000030978, ENSMUSG00000027823	33	179	7691	5.20806	0.95816	0.327489	33.6015

## Sheet: C1_KEGG 
Category	Term	Count	%	PValue	Genes	List Total	Pop Hits	Pop Total	Fold Enrichment	Bonferroni	Benjamini	FDR
KEGG_PATHWAY	mmu04110:Cell cycle	5	7.46269	0.00127519	ENSMUSG00000019942, ENSMUSG00000029472, ENSMUSG00000006398, ENSMUSG00000066979, ENSMUSG00000096472	31	124	7691	10.0039	0.0737031	0.0737031	1.27063
KEGG_PATHWAY	mmu03040:Spliceosome	5	7.46269	0.0016526	ENSMUSG00000025580, ENSMUSG00000015656, ENSMUSG00000019432, ENSMUSG00000025982, ENSMUSG00000024097	31	133	7691	9.32695	0.0944731	0.0484082	1.64389
KEGG_PATHWAY	mmu03015:mRNA surveillance pathway	4	5.97015	0.00599411	ENSMUSG00000025580, ENSMUSG00000024360, ENSMUSG00000055531, ENSMUSG00000019432	31	96	7691	10.3374	0.302832	0.0862353	5.84725
KEGG_PATHWAY	mmu04114:meiosis	4	5.97015	0.00916976	ENSMUSG00000027496, ENSMUSG00000019942, ENSMUSG00000029472, ENSMUSG00000006398	31	112	7691	8.8606	0.424619	0.104654	8.81868
KEGG_PATHWAY	mmu04120:Ubiquitin mediated proteolysis	4	5.97015	0.01738	ENSMUSG00000060860, ENSMUSG00000001403, ENSMUSG00000029472, ENSMUSG00000006398	31	142	7691	6.98864	0.65075	0.160818	16.1137
KEGG_PATHWAY	mmu04141:Protein processing in endoplasmic reticulum	4	5.97015	0.0269869	ENSMUSG00000041355, ENSMUSG00000015656, ENSMUSG00000020386, ENSMUSG00000003814	31	168	7691	5.90707	0.806304	0.20903	23.9797
KEGG_PATHWAY	mmu03013:RNA transport	4	5.97015	0.0278232	ENSMUSG00000025580, ENSMUSG00000030738, ENSMUSG00000021282, ENSMUSG00000019432	31	170	7691	5.83757	0.816043	0.190737	24.632

## Sheet: C2_KEGG 
Category	Term	Count	%	PValue	Genes	List Total	Pop Hits	Pop Total	Fold Enrichment	Bonferroni	Benjamini	FDR
KEGG_PATHWAY	mmu04110:Cell cycle	5	16.129	0.00016535	ENSMUSG00000027490, ENSMUSG00000017499, ENSMUSG00000002870, ENSMUSG00000029730, ENSMUSG00000022673	19	124	7691	16.3222	0.00954523	0.00954523	0.16439
KEGG_PATHWAY	mmu03030:DNA replication	3	9.67742	0.00294075	ENSMUSG00000002870, ENSMUSG00000029730, ENSMUSG00000022673	19	35	7691	34.6962	0.157022	0.0818619	2.88765
KEGG_PATHWAY	mmu03010:Ribosome	4	12.9032	0.00435158	ENSMUSG00000057322, ENSMUSG00000000740, ENSMUSG00000032518, ENSMUSG00000044533	19	145	7691	11.1666	0.223487	0.0808575	4.2462

## Sheet: C3_KEGG 
Category	Term	Count	%	PValue	Genes	List Total	Pop Hits	Pop Total	Fold Enrichment	Bonferroni	Benjamini	FDR
KEGG_PATHWAY	mmu05206:MicroRNAs in cancer	3	5.66038	0.0569969	ENSMUSG00000024014, ENSMUSG00000027878, ENSMUSG00000024975	12	276	7691	6.96649	0.871779	0.871779	40.537
KEGG_PATHWAY	mmu04520:Adherens junction	2	3.77358	0.0983512	ENSMUSG00000029580, ENSMUSG00000014932	12	72	7691	17.8032	0.973312	0.836637	60.0296

## Sheet: C4_KEGG 
Category	Term	Count	%	PValue	Genes	List Total	Pop Hits	Pop Total	Fold Enrichment	Bonferroni	Benjamini	FDR
KEGG_PATHWAY	mmu01100:Metabolic pathways	26	21.6667	4.49368e-06	ENSMUSG00000020766, ENSMUSG00000059743, ENSMUSG00000035885, ENSMUSG00000038489, ENSMUSG00000019139, ENSMUSG00000020917, ENSMUSG00000006517, ENSMUSG00000042737, ENSMUSG00000041697, ENSMUSG00000033020, ENSMUSG00000004667, ENSMUSG00000011752, ENSMUSG00000028334, ENSMUSG00000053398, ENSMUSG00000014294, ENSMUSG00000027478, ENSMUSG00000030652, ENSMUSG00000025153, ENSMUSG00000022292, ENSMUSG00000026895,…	62	1269	7691	2.54157	0.000480709	0.000480709	0.00505105
KEGG_PATHWAY	mmu00190:Oxidative phosphorylation	6	5	0.00474225	ENSMUSG00000026895, ENSMUSG00000041881, ENSMUSG00000041697, ENSMUSG00000014294, ENSMUSG00000035885, ENSMUSG00000017778	62	139	7691	5.35461	0.39868	0.0967226	5.20301
KEGG_PATHWAY	mmu01130:Biosynthesis of antibiotics	7	5.83333	0.00671573	ENSMUSG00000011752, ENSMUSG00000059743, ENSMUSG00000053398, ENSMUSG00000030695, ENSMUSG00000020917, ENSMUSG00000019139, ENSMUSG00000006517	62	214	7691	4.05766	0.513738	0.113228	7.2946
KEGG_PATHWAY	mmu03020:RNA polymerase	3	2.5	0.0233433	ENSMUSG00000038489, ENSMUSG00000033020, ENSMUSG00000004667	62	30	7691	12.4048	0.92013	0.270881	23.3181
KEGG_PATHWAY	mmu03010:Ribosome	5	4.16667	0.0276124	ENSMUSG00000025508, ENSMUSG00000067274, ENSMUSG00000027374, ENSMUSG00000037563, ENSMUSG00000044533	62	145	7691	4.27753	0.950017	0.283157	27.0025
KEGG_PATHWAY	mmu00240:Pyrimidine metabolism	4	3.33333	0.0446313	ENSMUSG00000038489, ENSMUSG00000033020, ENSMUSG00000022292, ENSMUSG00000004667	62	100	7691	4.96194	0.992444	0.386479	40.1437
KEGG_PATHWAY	mmu00230:Purine metabolism	5	4.16667	0.0531015	ENSMUSG00000020444, ENSMUSG00000038489, ENSMUSG00000033020, ENSMUSG00000022292, ENSMUSG00000004667	62	179	7691	3.46504	0.997086	0.411838	45.8453
KEGG_PATHWAY	mmu00480:Glutathione metabolism	3	2.5	0.0703033	ENSMUSG00000004032, ENSMUSG00000022292, ENSMUSG00000031584	62	55	7691	6.76628	0.99959	0.477953	55.9306
KEGG_PATHWAY	mmu04623:Cytosolic DNA-sensing pathway	3	2.5	0.0912742	ENSMUSG00000038489, ENSMUSG00000033020, ENSMUSG00000004667	62	64	7691	5.81477	0.999964	0.545148	65.8995

## Sheet: C5_KEGG 
Category	Term	Count	%	PValue	Genes	List Total	Pop Hits	Pop Total	Fold Enrichment	Bonferroni	Benjamini	FDR
KEGG_PATHWAY	mmu04110:Cell cycle	13	7.55814	1.31057e-10	ENSMUSG00000030867, ENSMUSG00000032218, ENSMUSG00000027330, ENSMUSG00000041431, ENSMUSG00000019942, ENSMUSG00000006398, ENSMUSG00000002297, ENSMUSG00000027715, ENSMUSG00000040084, ENSMUSG00000044201, ENSMUSG00000066979, ENSMUSG00000096472, ENSMUSG00000020235	61	124	7691	13.2183	1.27125e-08	1.27125e-08	1.4463e-07
KEGG_PATHWAY	mmu04114:meiosis	11	6.39535	1.17153e-08	ENSMUSG00000030867, ENSMUSG00000001175, ENSMUSG00000027496, ENSMUSG00000036438, ENSMUSG00000032218, ENSMUSG00000019773, ENSMUSG00000041431, ENSMUSG00000019942, ENSMUSG00000006398, ENSMUSG00000019370, ENSMUSG00000044201	61	112	7691	12.3831	1.13638e-06	5.68191e-07	1.29286e-05
KEGG_PATHWAY	mmu04914:Progesterone-mediated oocyte maturation	8	4.65116	4.41334e-06	ENSMUSG00000030867, ENSMUSG00000032218, ENSMUSG00000027330, ENSMUSG00000041431, ENSMUSG00000019942, ENSMUSG00000027715, ENSMUSG00000044201, ENSMUSG00000020235	61	87	7691	11.5937	0.000428003	0.000142688	0.0048703
KEGG_PATHWAY	mmu04141:Protein processing in endoplasmic reticulum	6	3.48837	0.00971946	ENSMUSG00000015478, ENSMUSG00000002014, ENSMUSG00000020386, ENSMUSG00000003814, ENSMUSG00000028410, ENSMUSG00000026864	61	168	7691	4.50293	0.612252	0.172611	10.218
KEGG_PATHWAY	mmu04115:p53 signaling pathway	4	2.32558	0.0151854	ENSMUSG00000032218, ENSMUSG00000041431, ENSMUSG00000029385, ENSMUSG00000019942	61	67	7691	7.52728	0.773335	0.219157	15.5378
KEGG_PATHWAY	mmu04744:Phototransduction	3	1.74419	0.0172487	ENSMUSG00000001175, ENSMUSG00000036438, ENSMUSG00000019370	61	26	7691	14.5479	0.81506	0.21424	17.4703
KEGG_PATHWAY	mmu04068:FoxO signaling pathway	5	2.90698	0.0202583	ENSMUSG00000030867, ENSMUSG00000032218, ENSMUSG00000041431, ENSMUSG00000029385, ENSMUSG00000096472	61	134	7691	4.70455	0.862651	0.21976	20.2169
KEGG_PATHWAY	mmu03013:RNA transport	5	2.90698	0.0431579	ENSMUSG00000021282, ENSMUSG00000022391, ENSMUSG00000019432, ENSMUSG00000037313, ENSMUSG00000028156	61	170	7691	3.70829	0.986148	0.378414	38.5446
KEGG_PATHWAY	mmu05034:Alcoholism	5	2.90698	0.0721962	ENSMUSG00000001175, ENSMUSG00000036438, ENSMUSG00000019370, ENSMUSG00000049932, ENSMUSG00000037894	61	202	7691	3.12084	0.999303	0.483557	56.2621
KEGG_PATHWAY	mmu05214:Glioma	3	1.74419	0.0911146	ENSMUSG00000001175, ENSMUSG00000036438, ENSMUSG00000019370	61	65	7691	5.81917	0.999906	0.538028	65.1566
KEGG_PATHWAY	mmu04720:Long-term potentiation	3	1.74419	0.0935062	ENSMUSG00000001175, ENSMUSG00000036438, ENSMUSG00000019370	61	66	7691	5.731	0.999927	0.519298	66.1551
KEGG_PATHWAY	mmu04910:Insulin signaling pathway	4	2.32558	0.0956083	ENSMUSG00000001175, ENSMUSG00000036438, ENSMUSG00000028156, ENSMUSG00000019370	61	140	7691	3.60234	0.999942	0.50156	67.0112
KEGG_PATHWAY	mmu05031:Amphetamine addiction	3	1.74419	0.0959161	ENSMUSG00000001175, ENSMUSG00000036438, ENSMUSG00000019370	61	67	7691	5.64546	0.999943	0.479025	67.1349
KEGG_PATHWAY	mmu04120:Ubiquitin mediated proteolysis	4	2.32558	0.0987359	ENSMUSG00000060860, ENSMUSG00000001403, ENSMUSG00000006398, ENSMUSG00000020235	61	142	7691	3.5516	0.999958	0.467536	68.2486

## Sheet: C6_KEGG 
Category	Term	Count	%	PValue	Genes	List Total	Pop Hits	Pop Total	Fold Enrichment	Bonferroni	Benjamini	FDR
KEGG_PATHWAY	mmu04110:Cell cycle	7	13.2075	3.49008e-06	ENSMUSG00000030867, ENSMUSG00000022314, ENSMUSG00000032218, ENSMUSG00000041431, ENSMUSG00000006398, ENSMUSG00000020415, ENSMUSG00000027715	28	124	7691	15.506	0.000150062	0.000150062	0.00324781
KEGG_PATHWAY	mmu04114:meiosis	6	11.3208	3.74326e-05	ENSMUSG00000030867, ENSMUSG00000027496, ENSMUSG00000032218, ENSMUSG00000041431, ENSMUSG00000006398, ENSMUSG00000020415	28	112	7691	14.7149	0.00160834	0.000804492	0.0348293
KEGG_PATHWAY	mmu04914:Progesterone-mediated oocyte maturation	4	7.54717	0.00336102	ENSMUSG00000030867, ENSMUSG00000032218, ENSMUSG00000041431, ENSMUSG00000027715	28	87	7691	12.6289	0.134776	0.0471099	3.08445
KEGG_PATHWAY	mmu04115:p53 signaling pathway	3	5.66038	0.0228093	ENSMUSG00000032218, ENSMUSG00000041431, ENSMUSG00000020326	28	67	7691	12.299	0.629224	0.219671	19.3234
KEGG_PATHWAY	mmu04068:FoxO signaling pathway	3	5.66038	0.0796998	ENSMUSG00000030867, ENSMUSG00000032218, ENSMUSG00000041431	28	134	7691	6.14952	0.971883	0.510454	53.8333
KEGG_PATHWAY	mmu04120:Ubiquitin mediated proteolysis	3	5.66038	0.0880365	ENSMUSG00000060860, ENSMUSG00000001403, ENSMUSG00000006398	28	142	7691	5.80307	0.980988	0.483379	57.5819

## Sheet: C7_KEGG 
Category	Term	Count	%	PValue	Genes	List Total	Pop Hits	Pop Total	Fold Enrichment	Bonferroni	Benjamini	FDR
KEGG_PATHWAY	mmu03010:Ribosome	14	4.8951	1.69053e-07	ENSMUSG00000071415, ENSMUSG00000079641, ENSMUSG00000106918, ENSMUSG00000028234, ENSMUSG00000008683, ENSMUSG00000062328, ENSMUSG00000059291, ENSMUSG00000073702, ENSMUSG00000090733, ENSMUSG00000067288, ENSMUSG00000024902, ENSMUSG00000090137, ENSMUSG00000050621, ENSMUSG00000031320	114	145	7691	6.51385	2.26528e-05	2.26528e-05	0.000197932
KEGG_PATHWAY	mmu00190:Oxidative phosphorylation	13	4.54545	7.84007e-07	ENSMUSG00000013593, ENSMUSG00000016427, ENSMUSG00000031059, ENSMUSG00000020022, ENSMUSG00000038690, ENSMUSG00000027673, ENSMUSG00000000563, ENSMUSG00000037152, ENSMUSG00000000171, ENSMUSG00000049387, ENSMUSG00000028013, ENSMUSG00000095464, ENSMUSG00000046516, ENSMUSG00000024038	114	139	7691	6.30967	0.000105052	5.25271e-05	0.000917936
KEGG_PATHWAY	mmu04141:Protein processing in endoplasmic reticulum	13	4.54545	5.81694e-06	ENSMUSG00000022136, ENSMUSG00000029616, ENSMUSG00000002014, ENSMUSG00000020311, ENSMUSG00000003813, ENSMUSG00000027642, ENSMUSG00000003814, ENSMUSG00000026864, ENSMUSG00000041891, ENSMUSG00000055401, ENSMUSG00000041355, ENSMUSG00000020048, ENSMUSG00000022174	114	168	7691	5.2205	0.000779169	0.00025979	0.00681044
KEGG_PATHWAY	mmu01100:Metabolic pathways	31	10.8392	0.00430972	ENSMUSG00000032294, ENSMUSG00000020022, ENSMUSG00000025260, ENSMUSG00000038690, ENSMUSG00000027673, ENSMUSG00000027198, ENSMUSG00000000563, ENSMUSG00000032067, ENSMUSG00000015961, ENSMUSG00000000171, ENSMUSG00000046338, ENSMUSG00000032854, ENSMUSG00000093752, ENSMUSG00000022561, ENSMUSG00000046516, ENSMUSG00000078919, ENSMUSG00000024038, ENSMUSG00000073422, ENSMUSG00000031059, ENSMUSG00000013593,…	114	1269	7691	1.64808	0.439402	0.069789	4.93113
KEGG_PATHWAY	mmu00563:Glycosylphosphatidylinositol(GPI)-anchor biosynthesis	4	1.3986	0.00561273	ENSMUSG00000039047, ENSMUSG00000022561, ENSMUSG00000024145, ENSMUSG00000022940	114	25	7691	10.7944	0.529625	0.0803874	6.37762
KEGG_PATHWAY	mmu03060:Protein export	3	1.04895	0.0671746	ENSMUSG00000024516, ENSMUSG00000042670, ENSMUSG00000026864	114	29	7691	6.97913	0.99991	0.606155	55.699
KEGG_PATHWAY	mmu04114:meiosis	5	1.74825	0.0823421	ENSMUSG00000028212, ENSMUSG00000022432, ENSMUSG00000052525, ENSMUSG00000002324, ENSMUSG00000025586	114	112	7691	3.01183	0.99999	0.648937	63.4358

## Sheet: C8_KEGG 
Category	Term	Count	%	PValue	Genes	List Total	Pop Hits	Pop Total	Fold Enrichment	Bonferroni	Benjamini	FDR
KEGG_PATHWAY	mmu03010:Ribosome	45	6.39205	1.31913e-27	ENSMUSG00000032399, ENSMUSG00000047215, ENSMUSG00000029614, ENSMUSG00000060036, ENSMUSG00000061983, ENSMUSG00000025794, ENSMUSG00000071415, ENSMUSG00000058558, ENSMUSG00000106918, ENSMUSG00000037563, ENSMUSG00000043716, ENSMUSG00000060636, ENSMUSG00000039680, ENSMUSG00000041841, ENSMUSG00000067274, ENSMUSG00000098274, ENSMUSG00000048758, ENSMUSG00000023939, ENSMUSG00000058600, ENSMUSG00000025290,…	309	145	7691	7.72447	3.24506e-25	3.24506e-25	1.70933e-24
KEGG_PATHWAY	mmu01130:Biosynthesis of antibiotics	26	3.69318	1.25618e-06	ENSMUSG00000032294, ENSMUSG00000059743, ENSMUSG00000028692, ENSMUSG00000017390, ENSMUSG00000036880, ENSMUSG00000029455, ENSMUSG00000019139, ENSMUSG00000020917, ENSMUSG00000006517, ENSMUSG00000023913, ENSMUSG00000031604, ENSMUSG00000011752, ENSMUSG00000036820, ENSMUSG00000053398, ENSMUSG00000025745, ENSMUSG00000031299, ENSMUSG00000053644, ENSMUSG00000031672, ENSMUSG00000036427, ENSMUSG00000019179,…	309	214	7691	3.02401	0.000308974	0.000154499	0.00162775
KEGG_PATHWAY	mmu01200:Carbon metabolism	16	2.27273	5.48526e-05	ENSMUSG00000032294, ENSMUSG00000011752, ENSMUSG00000017390, ENSMUSG00000024556, ENSMUSG00000053398, ENSMUSG00000025745, ENSMUSG00000031299, ENSMUSG00000031672, ENSMUSG00000029545, ENSMUSG00000036427, ENSMUSG00000019179, ENSMUSG00000021996, ENSMUSG00000052738, ENSMUSG00000025503, ENSMUSG00000021957, ENSMUSG00000000168	309	116	7691	3.4331	0.0134035	0.00336784	0.0710546
KEGG_PATHWAY	mmu00190:Oxidative phosphorylation	15	2.13068	0.00129679	ENSMUSG00000031059, ENSMUSG00000035885, ENSMUSG00000024248, ENSMUSG00000064351, ENSMUSG00000018770, ENSMUSG00000021606, ENSMUSG00000006057, ENSMUSG00000064341, ENSMUSG00000041881, ENSMUSG00000064367, ENSMUSG00000064358, ENSMUSG00000031231, ENSMUSG00000006273, ENSMUSG00000017778, ENSMUSG00000024038	309	139	7691	2.68597	0.273283	0.0518125	1.66742
KEGG_PATHWAY	mmu04260:Cardiac muscle contraction	10	1.42045	0.00346261	ENSMUSG00000027940, ENSMUSG00000064358, ENSMUSG00000033161, ENSMUSG00000040752, ENSMUSG00000031231, ENSMUSG00000024248, ENSMUSG00000035885, ENSMUSG00000032366, ENSMUSG00000064351, ENSMUSG00000017778	309	77	7691	3.23246	0.573985	0.114761	4.39512
KEGG_PATHWAY	mmu00620:Pyruvate metabolism	7	0.994318	0.00419589	ENSMUSG00000032294, ENSMUSG00000019179, ENSMUSG00000024556, ENSMUSG00000029455, ENSMUSG00000000168, ENSMUSG00000031299, ENSMUSG00000053644	309	39	7691	4.46743	0.644546	0.121285	5.30269
KEGG_PATHWAY	mmu00010:Glycolysis / Gluconeogenesis	9	1.27841	0.00458958	ENSMUSG00000032294, ENSMUSG00000011752, ENSMUSG00000036427, ENSMUSG00000028692, ENSMUSG00000017390, ENSMUSG00000029455, ENSMUSG00000000168, ENSMUSG00000031299, ENSMUSG00000053644	309	66	7691	3.39409	0.677495	0.118154	5.78669
KEGG_PATHWAY	mmu05216:Thyroid cancer	6	0.852273	0.00536334	ENSMUSG00000027940, ENSMUSG00000000782, ENSMUSG00000030110, ENSMUSG00000048701, ENSMUSG00000024985, ENSMUSG00000063065	309	29	7691	5.14965	0.733647	0.113316	6.73126
KEGG_PATHWAY	mmu05166:HTLV-I infection	20	2.84091	0.0146885	ENSMUSG00000052684, ENSMUSG00000021025, ENSMUSG00000025135, ENSMUSG00000030527, ENSMUSG00000016319, ENSMUSG00000059743, ENSMUSG00000028530, ENSMUSG00000028161, ENSMUSG00000020918, ENSMUSG00000038387, ENSMUSG00000006728, ENSMUSG00000041736, ENSMUSG00000038418, ENSMUSG00000073411, ENSMUSG00000021250, ENSMUSG00000000184, ENSMUSG00000031633, ENSMUSG00000034165, ENSMUSG00000045482, ENSMUSG00000044786	309	276	7691	1.80362	0.973752	0.261657	17.4482
KEGG_PATHWAY	mmu05221:Acute myeloid leukemia	7	0.994318	0.0237355	ENSMUSG00000066687, ENSMUSG00000031490, ENSMUSG00000024014, ENSMUSG00000000782, ENSMUSG00000004040, ENSMUSG00000024985, ENSMUSG00000063065	309	56	7691	3.11125	0.997286	0.344329	26.7486
KEGG_PATHWAY	mmu01230:Biosynthesis of amino acids	8	1.13636	0.0318767	ENSMUSG00000032294, ENSMUSG00000011752, ENSMUSG00000017390, ENSMUSG00000053398, ENSMUSG00000042032, ENSMUSG00000025503, ENSMUSG00000021957, ENSMUSG00000031672	309	76	7691	2.62	0.999654	0.412154	34.2811
KEGG_PATHWAY	mmu03050:Proteasome	6	0.852273	0.0328788	ENSMUSG00000039067, ENSMUSG00000031897, ENSMUSG00000018286, ENSMUSG00000022216, ENSMUSG00000005625, ENSMUSG00000036743	309	45	7691	3.31866	0.999732	0.401907	35.1572
KEGG_PATHWAY	mmu00020:Citrate cycle (TCA cycle)	5	0.710227	0.0375148	ENSMUSG00000019179, ENSMUSG00000052738, ENSMUSG00000000168, ENSMUSG00000031299, ENSMUSG00000020917	309	32	7691	3.88906	0.999918	0.424955	39.0715
KEGG_PATHWAY	mmu05230:Central carbon metabolism in cancer	7	0.994318	0.0421443	ENSMUSG00000032294, ENSMUSG00000011752, ENSMUSG00000006494, ENSMUSG00000030110, ENSMUSG00000031299, ENSMUSG00000040010, ENSMUSG00000063065	309	64	7691	2.72234	0.999975	0.444819	42.7617
KEGG_PATHWAY	mmu00071:Fatty acid degradation	6	0.852273	0.0451553	ENSMUSG00000029545, ENSMUSG00000025745, ENSMUSG00000059447, ENSMUSG00000036880, ENSMUSG00000029455, ENSMUSG00000053644	309	49	7691	3.04775	0.999988	0.450229	45.0499
KEGG_PATHWAY	mmu04066:HIF-1 signaling pathway	9	1.27841	0.0513873	ENSMUSG00000031490, ENSMUSG00000006494, ENSMUSG00000005413, ENSMUSG00000004040, ENSMUSG00000028495, ENSMUSG00000031299, ENSMUSG00000032554, ENSMUSG00000063065, ENSMUSG00000005533	309	102	7691	2.19617	0.999998	0.477371	49.5201
KEGG_PATHWAY	mmu04144:Endocytosis	17	2.41477	0.059313	ENSMUSG00000005656, ENSMUSG00000060216, ENSMUSG00000032388, ENSMUSG00000047547, ENSMUSG00000029465, ENSMUSG00000020440, ENSMUSG00000005533, ENSMUSG00000091971, ENSMUSG00000073411, ENSMUSG00000020817, ENSMUSG00000044147, ENSMUSG00000031813, ENSMUSG00000026764, ENSMUSG00000022377, ENSMUSG00000051853, ENSMUSG00000034190, ENSMUSG00000029053	309	261	7691	1.62119	1	0.511427	54.7204
KEGG_PATHWAY	mmu04380:Osteoclast differentiation	10	1.42045	0.0654803	ENSMUSG00000052684, ENSMUSG00000006519, ENSMUSG00000021025, ENSMUSG00000021250, ENSMUSG00000028530, ENSMUSG00000028161, ENSMUSG00000019843, ENSMUSG00000052837, ENSMUSG00000053113, ENSMUSG00000063065	309	126	7691	1.97539	1	0.531051	58.4199
KEGG_PATHWAY	mmu00280:Valine, leucine and isoleucine degradation	6	0.852273	0.0680806	ENSMUSG00000029545, ENSMUSG00000025745, ENSMUSG00000059447, ENSMUSG00000036880, ENSMUSG00000029455, ENSMUSG00000053644	309	55	7691	2.71527	1	0.529585	59.8944
KEGG_PATHWAY	mmu04917:Prolactin signaling pathway	7	0.994318	0.0713835	ENSMUSG00000021250, ENSMUSG00000000184, ENSMUSG00000048756, ENSMUSG00000004040, ENSMUSG00000053113, ENSMUSG00000063065, ENSMUSG00000018899	309	73	7691	2.38671	1	0.531917	61.6977
KEGG_PATHWAY	mmu05200:Pathways in cancer	23	3.26705	0.0718355	ENSMUSG00000052684, ENSMUSG00000021025, ENSMUSG00000027523, ENSMUSG00000027669, ENSMUSG00000028530, ENSMUSG00000000782, ENSMUSG00000006728, ENSMUSG00000030110, ENSMUSG00000002900, ENSMUSG00000024096, ENSMUSG00000005533, ENSMUSG00000066687, ENSMUSG00000056436, ENSMUSG00000027940, ENSMUSG00000021250, ENSMUSG00000021466, ENSMUSG00000025739, ENSMUSG00000004040, ENSMUSG00000044167, ENSMUSG00000024985,…	309	395	7691	1.44929	1	0.519792	61.9386
KEGG_PATHWAY	mmu04931:Insulin resistance	9	1.27841	0.0733971	ENSMUSG00000021025, ENSMUSG00000034160, ENSMUSG00000025220, ENSMUSG00000004040, ENSMUSG00000044167, ENSMUSG00000021069, ENSMUSG00000053113, ENSMUSG00000026778, ENSMUSG00000029053	309	110	7691	2.03645	1	0.513858	62.7601
KEGG_PATHWAY	mmu05203:Viral carcinogenesis	15	2.13068	0.0796745	ENSMUSG00000052684, ENSMUSG00000032294, ENSMUSG00000021025, ENSMUSG00000028530, ENSMUSG00000063870, ENSMUSG00000020918, ENSMUSG00000006728, ENSMUSG00000024436, ENSMUSG00000073411, ENSMUSG00000000787, ENSMUSG00000000184, ENSMUSG00000004040, ENSMUSG00000034165, ENSMUSG00000063065, ENSMUSG00000022285	309	231	7691	1.61623	1	0.530683	65.9
KEGG_PATHWAY	mmu04150:mTOR signaling pathway	6	0.852273	0.0863575	ENSMUSG00000031490, ENSMUSG00000028278, ENSMUSG00000028495, ENSMUSG00000058655, ENSMUSG00000020108, ENSMUSG00000063065	309	59	7691	2.53118	1	0.547736	68.973
KEGG_PATHWAY	mmu01100:Metabolic pathways	61	8.66477	0.0888459	ENSMUSG00000032294, ENSMUSG00000017390, ENSMUSG00000010047, ENSMUSG00000018770, ENSMUSG00000006057, ENSMUSG00000006517, ENSMUSG00000064341, ENSMUSG00000029545, ENSMUSG00000042032, ENSMUSG00000031604, ENSMUSG00000028603, ENSMUSG00000004667, ENSMUSG00000011752, ENSMUSG00000061878, ENSMUSG00000053398, ENSMUSG00000031591, ENSMUSG00000023791, ENSMUSG00000025745, ENSMUSG00000021069, ENSMUSG00000053644,…	309	1269	7691	1.19644	1	0.545821	70.0504
KEGG_PATHWAY	mmu05162:Measles	10	1.42045	0.0949227	ENSMUSG00000091971, ENSMUSG00000021025, ENSMUSG00000000184, ENSMUSG00000028530, ENSMUSG00000019843, ENSMUSG00000004040, ENSMUSG00000034165, ENSMUSG00000006728, ENSMUSG00000022312, ENSMUSG00000026778	309	136	7691	1.83014	1	0.54681	72.5379

## Sheet: C9_KEGG 
Category	Term	Count	%	PValue	Genes	List Total	Pop Hits	Pop Total	Fold Enrichment	Bonferroni	Benjamini	FDR
KEGG_PATHWAY	mmu00190:Oxidative phosphorylation	29	6.33188	6.76784e-17	ENSMUSG00000038690, ENSMUSG00000035885, ENSMUSG00000030647, ENSMUSG00000064360, ENSMUSG00000018770, ENSMUSG00000004285, ENSMUSG00000064345, ENSMUSG00000021606, ENSMUSG00000065947, ENSMUSG00000061518, ENSMUSG00000006057, ENSMUSG00000064341, ENSMUSG00000022956, ENSMUSG00000041697, ENSMUSG00000059534, ENSMUSG00000046516, ENSMUSG00000024038, ENSMUSG00000031059, ENSMUSG00000014294, ENSMUSG00000064351,…	217	139	7691	7.39446	2.35367e-14	2.35367e-14	1.44329e-13
KEGG_PATHWAY	mmu01100:Metabolic pathways	69	15.0655	2.57521e-08	ENSMUSG00000032294, ENSMUSG00000017390, ENSMUSG00000038690, ENSMUSG00000013629, ENSMUSG00000030647, ENSMUSG00000010047, ENSMUSG00000018770, ENSMUSG00000064345, ENSMUSG00000061518, ENSMUSG00000006057, ENSMUSG00000006517, ENSMUSG00000064341, ENSMUSG00000022956, ENSMUSG00000026192, ENSMUSG00000033020, ENSMUSG00000059534, ENSMUSG00000031604, ENSMUSG00000028603, ENSMUSG00000046516, ENSMUSG00000004667,…	217	1269	7691	1.92713	5.45943e-06	9.09908e-07	3.25854e-05
KEGG_PATHWAY	mmu04260:Cardiac muscle contraction	11	2.40175	5.24802e-05	ENSMUSG00000064358, ENSMUSG00000041697, ENSMUSG00000040752, ENSMUSG00000035885, ENSMUSG00000059534, ENSMUSG00000064351, ENSMUSG00000036751, ENSMUSG00000064370, ENSMUSG00000017778, ENSMUSG00000061518, ENSMUSG00000064354	217	77	7691	5.0632	0.0110644	0.00158818	0.0663855
KEGG_PATHWAY	mmu01200:Carbon metabolism	13	2.83843	9.31551e-05	ENSMUSG00000059040, ENSMUSG00000032294, ENSMUSG00000011752, ENSMUSG00000000628, ENSMUSG00000024556, ENSMUSG00000017390, ENSMUSG00000029446, ENSMUSG00000053398, ENSMUSG00000063524, ENSMUSG00000021996, ENSMUSG00000019179, ENSMUSG00000025503, ENSMUSG00000030695	217	116	7691	3.97199	0.019556	0.00246568	0.11781
KEGG_PATHWAY	mmu01130:Biosynthesis of antibiotics	18	3.93013	0.000101382	ENSMUSG00000059040, ENSMUSG00000032294, ENSMUSG00000011752, ENSMUSG00000059743, ENSMUSG00000017390, ENSMUSG00000000628, ENSMUSG00000029446, ENSMUSG00000053398, ENSMUSG00000019139, ENSMUSG00000020917, ENSMUSG00000006517, ENSMUSG00000063524, ENSMUSG00000019179, ENSMUSG00000026192, ENSMUSG00000025503, ENSMUSG00000031604, ENSMUSG00000030695, ENSMUSG00000076441	217	214	7691	2.98114	0.0212646	0.00238537	0.128207
KEGG_PATHWAY	mmu01230:Biosynthesis of amino acids	10	2.18341	0.000255882	ENSMUSG00000059040, ENSMUSG00000032294, ENSMUSG00000011752, ENSMUSG00000063524, ENSMUSG00000017390, ENSMUSG00000053398, ENSMUSG00000029446, ENSMUSG00000025503, ENSMUSG00000030695, ENSMUSG00000076441	217	76	7691	4.66347	0.0528085	0.00541071	0.323298
KEGG_PATHWAY	mmu03010:Ribosome	13	2.83843	0.00074901	ENSMUSG00000049960, ENSMUSG00000034880, ENSMUSG00000002767, ENSMUSG00000023967, ENSMUSG00000027374, ENSMUSG00000045948, ENSMUSG00000039001, ENSMUSG00000044533, ENSMUSG00000017404, ENSMUSG00000067274, ENSMUSG00000023939, ENSMUSG00000039209, ENSMUSG00000049517	217	145	7691	3.17759	0.146875	0.0143371	0.943634
KEGG_PATHWAY	mmu03050:Proteasome	7	1.52838	0.0014926	ENSMUSG00000068749, ENSMUSG00000069744, ENSMUSG00000018286, ENSMUSG00000022216, ENSMUSG00000078153, ENSMUSG00000079197, ENSMUSG00000006998	217	45	7691	5.51326	0.271427	0.0260438	1.87232
KEGG_PATHWAY	mmu04110:Cell cycle	10	2.18341	0.00800566	ENSMUSG00000040274, ENSMUSG00000033102, ENSMUSG00000025135, ENSMUSG00000000184, ENSMUSG00000036309, ENSMUSG00000034165, ENSMUSG00000006728, ENSMUSG00000022400, ENSMUSG00000022285, ENSMUSG00000035048	217	124	7691	2.85826	0.818051	0.122852	9.67059
KEGG_PATHWAY	mmu05230:Central carbon metabolism in cancer	7	1.52838	0.00884435	ENSMUSG00000001729, ENSMUSG00000032294, ENSMUSG00000011752, ENSMUSG00000000628, ENSMUSG00000025499, ENSMUSG00000040010, ENSMUSG00000005672	217	64	7691	3.87651	0.847919	0.125868	10.6322
KEGG_PATHWAY	mmu05214:Glioma	7	1.52838	0.00952169	ENSMUSG00000001729, ENSMUSG00000040274, ENSMUSG00000001175, ENSMUSG00000036438, ENSMUSG00000025499, ENSMUSG00000006728, ENSMUSG00000019370	217	65	7691	3.81687	0.868437	0.126475	11.4019
KEGG_PATHWAY	mmu00010:Glycolysis / Gluconeogenesis	7	1.52838	0.0102353	ENSMUSG00000059040, ENSMUSG00000032294, ENSMUSG00000011752, ENSMUSG00000063524, ENSMUSG00000017390, ENSMUSG00000000628, ENSMUSG00000030695	217	66	7691	3.75904	0.887078	0.127433	12.2062
KEGG_PATHWAY	mmu04728:Dopaminergic synapse	10	2.18341	0.0129559	ENSMUSG00000029713, ENSMUSG00000001729, ENSMUSG00000001175, ENSMUSG00000068523, ENSMUSG00000027523, ENSMUSG00000000326, ENSMUSG00000036438, ENSMUSG00000025739, ENSMUSG00000029064, ENSMUSG00000019370	217	134	7691	2.64495	0.936999	0.150089	15.2114
KEGG_PATHWAY	mmu04144:Endocytosis	15	3.27511	0.0151084	ENSMUSG00000005656, ENSMUSG00000032388, ENSMUSG00000029622, ENSMUSG00000029621, ENSMUSG00000029518, ENSMUSG00000008475, ENSMUSG00000020440, ENSMUSG00000006058, ENSMUSG00000020817, ENSMUSG00000031813, ENSMUSG00000025499, ENSMUSG00000000743, ENSMUSG00000024772, ENSMUSG00000038467, ENSMUSG00000017639	217	261	7691	2.03692	0.96034	0.164146	17.5215
KEGG_PATHWAY	mmu04713:Circadian entrainment	8	1.74672	0.0200097	ENSMUSG00000029713, ENSMUSG00000001175, ENSMUSG00000068523, ENSMUSG00000027523, ENSMUSG00000036438, ENSMUSG00000025739, ENSMUSG00000029064, ENSMUSG00000019370	217	98	7691	2.89326	0.986227	0.201907	22.5672
KEGG_PATHWAY	mmu04014:Ras signaling pathway	13	2.83843	0.0276214	ENSMUSG00000018012, ENSMUSG00000001729, ENSMUSG00000029713, ENSMUSG00000001175, ENSMUSG00000068523, ENSMUSG00000036438, ENSMUSG00000025739, ENSMUSG00000029064, ENSMUSG00000025499, ENSMUSG00000038387, ENSMUSG00000019370, ENSMUSG00000024096, ENSMUSG00000005672	217	229	7691	2.01201	0.997363	0.256886	29.8423
KEGG_PATHWAY	mmu04744:Phototransduction	4	0.873362	0.0353128	ENSMUSG00000001175, ENSMUSG00000036438, ENSMUSG00000029064, ENSMUSG00000019370	217	26	7691	5.45268	0.99951	0.30437	36.5495
KEGG_PATHWAY	mmu04114:meiosis	8	1.74672	0.0378692	ENSMUSG00000001175, ENSMUSG00000025135, ENSMUSG00000036438, ENSMUSG00000036309, ENSMUSG00000019370, ENSMUSG00000022400, ENSMUSG00000022285, ENSMUSG00000035048	217	112	7691	2.5316	0.999721	0.310653	38.6446
KEGG_PATHWAY	mmu04115:p53 signaling pathway	6	1.31004	0.0394951	ENSMUSG00000040274, ENSMUSG00000000184, ENSMUSG00000003873, ENSMUSG00000034165, ENSMUSG00000006728, ENSMUSG00000022292	217	67	7691	3.17395	0.999805	0.31025	39.9436
KEGG_PATHWAY	mmu04910:Insulin signaling pathway	9	1.96507	0.0431741	ENSMUSG00000001729, ENSMUSG00000033295, ENSMUSG00000001175, ENSMUSG00000031490, ENSMUSG00000036438, ENSMUSG00000000628, ENSMUSG00000025499, ENSMUSG00000025153, ENSMUSG00000019370	217	140	7691	2.27844	0.999914	0.322841	42.7903
KEGG_PATHWAY	mmu04120:Ubiquitin mediated proteolysis	9	1.96507	0.046289	ENSMUSG00000020307, ENSMUSG00000025135, ENSMUSG00000036309, ENSMUSG00000020802, ENSMUSG00000036241, ENSMUSG00000026219, ENSMUSG00000051234, ENSMUSG00000022400, ENSMUSG00000035048	217	142	7691	2.24635	0.999957	0.330957	45.1028
KEGG_PATHWAY	mmu03020:RNA polymerase	4	0.873362	0.0508475	ENSMUSG00000022476, ENSMUSG00000033020, ENSMUSG00000067148, ENSMUSG00000004667	217	30	7691	4.72565	0.999984	0.346567	48.332
KEGG_PATHWAY	mmu04915:Estrogen signaling pathway	7	1.52838	0.0571478	ENSMUSG00000001729, ENSMUSG00000001175, ENSMUSG00000027523, ENSMUSG00000036438, ENSMUSG00000030357, ENSMUSG00000025499, ENSMUSG00000019370	217	98	7691	2.5316	0.999996	0.370008	52.5078
KEGG_PATHWAY	mmu05034:Alcoholism	11	2.40175	0.0579985	ENSMUSG00000029713, ENSMUSG00000001175, ENSMUSG00000068523, ENSMUSG00000031161, ENSMUSG00000027523, ENSMUSG00000036438, ENSMUSG00000025739, ENSMUSG00000029064, ENSMUSG00000029471, ENSMUSG00000025499, ENSMUSG00000019370	217	202	7691	1.93003	0.999997	0.363888	53.0472
KEGG_PATHWAY	mmu04916:Melanogenesis	7	1.52838	0.0594775	ENSMUSG00000001175, ENSMUSG00000027523, ENSMUSG00000036438, ENSMUSG00000000782, ENSMUSG00000025499, ENSMUSG00000019370, ENSMUSG00000005672	217	99	7691	2.50603	0.999998	0.361267	53.9715
KEGG_PATHWAY	mmu04922:Glucagon signaling pathway	7	1.52838	0.0618633	ENSMUSG00000001729, ENSMUSG00000032294, ENSMUSG00000001175, ENSMUSG00000011752, ENSMUSG00000027523, ENSMUSG00000036438, ENSMUSG00000019370	217	100	7691	2.48097	0.999999	0.363184	55.4272
KEGG_PATHWAY	mmu00230:Purine metabolism	10	2.18341	0.0646925	ENSMUSG00000032294, ENSMUSG00000022476, ENSMUSG00000020444, ENSMUSG00000026192, ENSMUSG00000033020, ENSMUSG00000067148, ENSMUSG00000014554, ENSMUSG00000006589, ENSMUSG00000022292, ENSMUSG00000004667	217	179	7691	1.98002	0.999999	0.367055	57.0985
KEGG_PATHWAY	mmu00051:Fructose and mannose metabolism	4	0.873362	0.0691418	ENSMUSG00000001642, ENSMUSG00000017390, ENSMUSG00000000628, ENSMUSG00000030695	217	34	7691	4.16969	1	0.37791	59.6105
KEGG_PATHWAY	mmu05221:Acute myeloid leukemia	5	1.0917	0.071647	ENSMUSG00000001729, ENSMUSG00000031490, ENSMUSG00000000782, ENSMUSG00000025499, ENSMUSG00000005672	217	56	7691	3.1645	1	0.379729	60.9646
