# Supplementary material for: Single-cell transcriptome analyses reveal critical regulators of spermatogonial stem cell fate transitions
Source: BMC Genomics. 2024 Feb 3;25:138. doi: 10.1186/s12864-024-10072-0 (PMC10837949; doi:10.1186/s12864-024-10072-0)
Supplement: Supplementary file 5 — Supplementary Material 5 [file 12864_2024_10072_MOESM5_ESM.xlsx]

## Sheet: Supplemental data 3. Lin28 sing
	p_val	avg_log2FC	pct.1	pct.2	p_val_adj
Ccdc141	0	0.699691	0.544	0.009	0
Gyltl1b	0	1.01536	0.709	0.007	0
Sdc4	0	2.69595	0.937	0.051	0
Rragd	0	1.0366	0.709	0.013	0
Zfp462	0	0.989953	0.741	0.008	0
Asphd2	0	0.82783	0.633	0.013	0
Oasl2	0	0.731236	0.449	0.004	0
Nab2	0	1.13486	0.734	0.01	0
Nanos3	0	1.03718	0.677	0.02	0
Foxf1	0	1.61399	0.835	0.004	0
Peli2	0	0.654863	0.551	0.008	0
Mbnl2	0	0.643675	0.5	0.003	0
Upp1	0	1.01828	0.538	0.008	0
Wipi1	0	0.892083	0.658	0.018	0
Socs3	0	0.643019	0.43	0.003	0
Enc1	0	0.560527	0.532	0.004	0
Ifi27	0	1.01121	0.671	0.016	0
Igfbp6	0	0.941479	0.538	0.007	0
Glis3	0	0.478913	0.462	0.004	0
Smoc2	4.02e-298	0.596926	0.418	0.003	6.81e-294
Pbx1	1.5e-289	0.518482	0.43	0.004	2.54e-285
Ret	1.95e-289	0.66666	0.456	0.006	3.31e-285
Sox13	1.1e-284	0.488044	0.411	0.003	1.87e-280
Pygl	4.43e-281	0.471476	0.392	0.003	7.49e-277
Gm12216	1.66e-275	0.563797	0.481	0.009	2.82e-271
F11r	1.28e-272	1.01591	0.741	0.038	2.16e-268
Pdk1	8.34e-267	1.18752	0.778	0.046	1.41e-262
Egr4	2.68e-265	2.2309	0.886	0.072	4.54e-261
Rbms2	1.39e-262	0.651942	0.532	0.015	2.35e-258
Slc16a11	2.44e-262	0.65984	0.544	0.016	4.13e-258
Pla2g7	2.51e-261	0.789755	0.563	0.018	4.24e-257
Tcl1	6.05e-257	0.745373	0.367	0.003	1.02e-252
A930011G23Rik	2.11e-256	0.433971	0.367	0.003	3.57e-252
Stx3	7.82e-255	0.598872	0.449	0.008	1.32e-250
Tapbp	2.61e-251	0.850412	0.633	0.028	4.42e-247
Foxc2	1.5e-247	0.646772	0.361	0.003	2.54e-243
Nmi	3.04e-243	0.33494	0.342	0.002	5.14e-239
Ccnd2	2.75e-242	1.87315	0.633	0.031	4.65e-238
Ptch1	9.84e-240	0.409081	0.361	0.004	1.67e-235
Ccnjl	1.6e-238	0.426007	0.335	0.002	2.7e-234
Ddah1	8.14e-238	0.840767	0.62	0.029	1.38e-233
Rrad	6.04e-237	0.502025	0.405	0.007	1.02e-232
Trim12c	3.36e-233	0.384102	0.329	0.002	5.69e-229
Apba2	4.94e-232	0.469427	0.43	0.009	8.36e-228
Acaa2	2.58e-225	0.498496	0.411	0.008	4.37e-221
Lin28a	8.4e-225	0.875073	0.658	0.038	1.42e-220
Fbxo32	3.43e-224	0.716071	0.557	0.023	5.8e-220
Bicc1	9.48e-223	0.42404	0.348	0.004	1.61e-218
Onecut2	1.41e-222	0.596037	0.367	0.006	2.39e-218
Tgif1	5.09e-217	0.68326	0.5	0.018	8.62e-213
Vsig10	1.5e-216	0.399054	0.361	0.006	2.54e-212
Tagln2	7.65e-216	0.963945	0.614	0.033	1.3e-211
Matn4	3.72e-214	0.446026	0.373	0.007	6.3e-210
Cmip	3.76e-214	0.826473	0.608	0.033	6.36e-210
Gm7967	4.74e-213	0.361676	0.278	0.001	8.03e-209
Efcab10	6.45e-212	0.73881	0.557	0.026	1.09e-207
Trim12a	4.4e-209	0.354504	0.285	0.002	7.46e-205
Mypop	8.61e-207	0.820864	0.576	0.03	1.46e-202
Pdzd2	3.35e-204	0.655875	0.424	0.012	5.66e-200
Micalcl	4.7e-203	0.307455	0.272	0.001	7.96e-199
Rhox10	5.15e-203	0.576965	0.43	0.013	8.72e-199
Arhgef15	1.78e-199	0.37458	0.323	0.004	3.02e-195
Trf	6.22e-198	0.40783	0.266	0.001	1.05e-193
Pou2f2	1.46e-197	0.761118	0.589	0.033	2.47e-193
Gfra1	2.03e-196	0.588187	0.297	0.003	3.43e-192
Acot13	2.86e-194	1.14019	0.861	0.097	4.84e-190
Pacsin1	8.87e-194	0.403237	0.386	0.01	1.5e-189
Susd4	2.31e-193	0.494597	0.443	0.016	3.91e-189
Ddah2	3.1e-193	0.742203	0.506	0.024	5.26e-189
Lamb1	3.19e-193	0.520362	0.468	0.018	5.41e-189
Serp2	1.56e-192	0.494014	0.43	0.014	2.64e-188
Dtna	1.55e-190	0.489608	0.437	0.015	2.62e-186
Atoh8	2.69e-190	0.637358	0.544	0.029	4.55e-186
Cmtm7	2.1e-189	0.546523	0.418	0.013	3.56e-185
Id4	3.48e-189	0.634633	0.443	0.016	5.89e-185
Dusp6	3.69e-189	0.493996	0.297	0.004	6.25e-185
Pramef12	4.74e-188	0.958483	0.722	0.063	8.03e-184
Lasp1	1.55e-182	0.341891	0.316	0.006	2.63e-178
Smim22	1.07e-181	0.273702	0.285	0.003	1.8e-177
Trim71	3.29e-180	0.98942	0.734	0.067	5.58e-176
Aff3	3.88e-180	0.344106	0.291	0.004	6.57e-176
Gpsm3	8.65e-179	1.09183	0.709	0.065	1.46e-174
Map4k4	3.21e-178	0.814136	0.658	0.052	5.44e-174
Fst	2.1e-177	0.629971	0.411	0.015	3.56e-173
Gm26641	3.84e-177	0.317967	0.291	0.004	6.49e-173
H2afy2	2.74e-176	0.830083	0.646	0.051	4.63e-172
Slc38a4	7.37e-172	0.327212	0.316	0.007	1.25e-167
Sntg2	1.13e-171	0.291856	0.272	0.003	1.91e-167
Sh3bp4	3.29e-170	0.53518	0.449	0.021	5.57e-166
Rhebl1	1.54e-169	0.646207	0.544	0.035	2.6e-165
Afp	9.12e-168	1.04105	0.759	0.086	1.54e-163
Spocd1	1.45e-167	0.291763	0.278	0.004	2.46e-163
Gpx1	5.01e-167	1.32268	0.823	0.105	8.48e-163
Fut10	2.76e-164	0.331998	0.31	0.007	4.67e-160
Ryr1	2.06e-163	0.294855	0.285	0.005	3.49e-159
Rasl11a	2.28e-163	0.402234	0.291	0.006	3.86e-159
Spg21	2.9e-163	1.3601	0.873	0.128	4.91e-159
Ube2r2	2.78e-159	0.934485	0.734	0.079	4.71e-155
Bnc2	8.43e-159	0.852356	0.658	0.062	1.43e-154
Slc4a5	1.03e-157	0.316742	0.323	0.009	1.74e-153
Fkbp11	1.88e-157	0.367794	0.348	0.011	3.18e-153
Pcgf6	7.28e-155	0.611066	0.582	0.045	1.23e-150
Gm9732	4.61e-152	0.42007	0.399	0.018	7.81e-148
Pou5f1	1.32e-151	0.401066	0.386	0.016	2.24e-147
Pqlc1	6.82e-151	0.409962	0.291	0.007	1.15e-146
Sult5a1	1.08e-150	0.305817	0.278	0.006	1.82e-146
Irf1	2.2e-149	0.706082	0.576	0.048	3.72e-145
1500009L16Rik	1.6e-148	0.385794	0.291	0.007	2.71e-144
Tmcc3	4.16e-144	0.349911	0.316	0.01	7.04e-140
Lpar3	8.58e-144	0.312287	0.272	0.006	1.45e-139
Twist1	1.14e-143	0.301819	0.285	0.007	1.93e-139
Rbpms	9.23e-143	0.618701	0.494	0.035	1.56e-138
Pitpnc1	4.71e-142	0.297859	0.253	0.005	7.97e-138
Fxyd6	6.21e-142	0.343262	0.31	0.01	1.05e-137
Ssh1	1.43e-141	0.324429	0.291	0.008	2.41e-137
Nfib	8.73e-140	0.407084	0.373	0.017	1.48e-135
Ctso	2.17e-139	0.344812	0.278	0.007	3.67e-135
C78283	8.52e-139	0.316001	0.304	0.01	1.44e-134
Ddx3x	1.32e-137	0.490168	0.424	0.024	2.23e-133
Lima1	1.4e-137	0.497919	0.411	0.023	2.37e-133
Zbtb16	3.13e-137	1.23192	0.861	0.156	5.3e-133
Ldha	4.95e-137	0.299582	0.335	0.013	8.38e-133
Cthrc1	6.52e-137	0.295769	0.259	0.006	1.1e-132
Runx1	1.13e-136	0.322642	0.266	0.006	1.91e-132
Nucb2	3.14e-135	0.54739	0.506	0.039	5.31e-131
Utf1	3.93e-135	0.388543	0.31	0.011	6.66e-131
Atp1a1	5.61e-135	0.776483	0.582	0.057	9.5e-131
Igf2bp2	7.21e-135	0.277784	0.285	0.008	1.22e-130
Brwd3	6.16e-134	0.399807	0.418	0.024	1.04e-129
Bcr	1.62e-133	0.34382	0.304	0.01	2.74e-129
Slc9a3r1	4.46e-133	0.813176	0.538	0.048	7.56e-129
Reep5	2.8e-132	1.08933	0.829	0.135	4.74e-128
Dock7	1.34e-131	0.45716	0.481	0.035	2.26e-127
Coro1a	2.55e-131	0.568632	0.361	0.017	4.32e-127
Pcbp4	3.84e-131	0.559498	0.494	0.038	6.5e-127
2010107G23Rik	1.07e-130	1.01367	0.741	0.108	1.81e-126
Usf1	6.58e-129	0.75233	0.595	0.063	1.11e-124
Rcn1	3.98e-128	0.275553	0.291	0.01	6.74e-124
Fzd2	1.05e-126	0.292442	0.272	0.008	1.79e-122
Dlgap1	2.17e-125	0.270699	0.285	0.01	3.67e-121
2900026A02Rik	1.95e-124	0.317342	0.297	0.011	3.3e-120
Serf1	3.1e-122	1.84392	0.962	0.302	5.24e-118
Chd7	6.15e-122	0.64859	0.563	0.057	1.04e-117
Prtg	9.96e-121	0.403525	0.386	0.023	1.69e-116
Jsrp1	2.14e-120	0.358171	0.348	0.018	3.62e-116
Klk8	3.23e-120	0.276602	0.266	0.008	5.47e-116
Rps4x	2.75e-118	2.13673	0.975	0.326	4.65e-114
Lpcat1	8.09e-118	0.457899	0.399	0.026	1.37e-113
Sptssa	5.86e-117	0.391481	0.348	0.019	9.92e-113
Tns3	3.24e-116	0.442346	0.418	0.03	5.49e-112
Lsr	1.11e-113	0.308242	0.316	0.015	1.87e-109
Dstn	1.61e-113	2.1138	0.975	0.377	2.73e-109
Gnas	2.53e-113	0.910945	0.665	0.093	4.28e-109
Ubxn10	1.85e-112	0.397498	0.323	0.017	3.13e-108
Mgl2	5.94e-112	0.328063	0.329	0.017	1.01e-107
Lgals2	8.58e-112	0.456986	0.411	0.031	1.45e-107
Tubb5	1.2e-111	2.46267	0.962	0.364	2.03e-107
Cd24a	2.3e-110	0.342358	0.291	0.013	3.9e-106
Epb41l4a	3.15e-110	0.487306	0.411	0.031	5.33e-106
H2afy	1.24e-109	1.67677	0.956	0.331	2.11e-105
Rapsn	3.38e-109	0.581264	0.525	0.056	5.72e-105
Dctd	2e-108	0.850687	0.696	0.111	3.39e-104
Utrn	4.05e-108	0.324697	0.285	0.013	6.85e-104
Srpk2	5.56e-108	0.997738	0.785	0.149	9.41e-104
Klf3	1.34e-107	0.293473	0.278	0.012	2.27e-103
Gsto1	3.74e-107	0.845876	0.69	0.111	6.33e-103
Abhd14a	7.04e-107	0.601319	0.652	0.091	1.19e-102
Sipa1	1.73e-105	0.757331	0.658	0.095	2.93e-101
Aplp1	4.94e-104	0.436844	0.329	0.02	8.37e-100
Eif2c5	6.57e-104	0.312329	0.304	0.016	1.11e-99
Sphk1	8.19e-104	0.460712	0.335	0.021	1.39e-99
Capsl	2.57e-103	0.253765	0.259	0.011	4.34e-99
Hmgn5	2.93e-103	1.2832	0.665	0.112	4.97e-99
Plin2	8.82e-103	0.279359	0.253	0.01	1.49e-98
H2-M3	1.57e-100	0.317991	0.285	0.014	2.66e-96
Got2	2.55e-100	0.654679	0.601	0.082	4.32e-96
Dync2li1	5.64e-100	0.273607	0.278	0.013	9.54e-96
Akr1b8	7.45e-100	0.351394	0.285	0.015	1.26e-95
Mobp	1.79e-99	0.320127	0.266	0.012	3.02e-95
Ube2a	1.03e-97	0.611883	0.551	0.07	1.75e-93
Plcg2	3.8e-97	0.325582	0.354	0.025	6.43e-93
Ddit4	4.53e-97	0.728671	0.532	0.068	7.67e-93
Cdkn1c	2.86e-96	0.696793	0.532	0.067	4.84e-92
Foxp1	5.27e-96	1.14097	0.905	0.255	8.92e-92
Dppa4	9.65e-94	0.626039	0.557	0.074	1.63e-89
Tjp2	1.05e-93	0.324632	0.266	0.013	1.77e-89
Ndufb11	2.46e-93	1.35216	0.949	0.345	4.16e-89
Egr1	4.07e-93	0.572073	0.437	0.044	6.9e-89
Dbn1	1.74e-92	0.311893	0.316	0.021	2.95e-88
Morc1	9.74e-92	0.626285	0.589	0.088	1.65e-87
Kazn	1.94e-91	0.372262	0.386	0.034	3.28e-87
Erg	2.28e-91	0.342056	0.31	0.02	3.86e-87
Acads	6.13e-91	0.4712	0.475	0.054	1.04e-86
Stk24	6.6e-91	0.888583	0.753	0.162	1.12e-86
Glrx2	7.33e-91	0.469383	0.538	0.07	1.24e-86
Esx1	1.78e-90	-2.51063	0.5	0.978	3.02e-86
Hmgb2	2.01e-90	-1.75107	0.981	1	3.4e-86
Ypel3	5e-90	1.28877	0.962	0.404	8.46e-86
H3f3b	4e-89	-1.9896	1	1	6.77e-85
Aldoa	5.12e-89	1.23491	0.892	0.286	8.67e-85
Hmgn2	1.88e-88	-1.54266	0.981	1	3.19e-84
Ppm1m	1.89e-88	0.323982	0.342	0.026	3.2e-84
Prmt2	2.2e-88	0.332589	0.323	0.024	3.73e-84
Ptma	2.62e-88	-1.41708	0.994	1	4.44e-84
Erap1	4.06e-88	0.407309	0.418	0.042	6.87e-84
Ptov1	5.81e-88	1.37907	0.911	0.343	9.84e-84
Sepp1	1.35e-86	0.906899	0.253	0.013	2.28e-82
Hspa1a	4.49e-86	0.408953	0.259	0.014	7.59e-82
Etv5	6e-86	0.475015	0.278	0.017	1.02e-81
Ftl1	7.78e-86	1.72429	1	0.982	1.32e-81
Prkcq	8.69e-86	0.367042	0.367	0.032	1.47e-81
Aldoc	6.52e-85	0.724409	0.696	0.134	1.1e-80
Nab1	1e-84	0.347499	0.354	0.03	1.69e-80
Atp5f1	6.9e-84	-1.514	0.93	0.994	1.17e-79
Mmgt2	1.03e-83	0.284587	0.253	0.014	1.75e-79
Cited1	1.14e-83	-1.85449	0.247	0.938	1.93e-79
Fscn1	1.94e-83	0.828601	0.652	0.122	3.28e-79
Etv4	9.82e-83	0.441901	0.335	0.028	1.66e-78
Dedd2	1.81e-82	0.320821	0.316	0.024	3.06e-78
Rps27l	1.93e-82	-1.3079	0.93	0.998	3.26e-78
Nr4a1	3.28e-82	0.424631	0.278	0.018	5.56e-78
Stx7	3.54e-82	0.808012	0.728	0.157	6e-78
B2m	4.55e-82	1.36654	0.544	0.083	7.71e-78
Cyb5a	1.03e-81	0.500312	0.424	0.047	1.75e-77
Eno1	2.08e-81	1.5999	0.911	0.38	3.52e-77
Gm973	9e-81	0.402295	0.367	0.035	1.52e-76
Dek	3.57e-80	-1.44613	0.88	0.995	6.05e-76
Slc25a5	4.84e-80	0.92838	0.684	0.139	8.19e-76
Ift43	5.17e-80	0.813944	0.69	0.145	8.75e-76
Rpl34	6.63e-80	0.94108	1	1	1.12e-75
Sox4	9.94e-80	1.45505	0.949	0.478	1.68e-75
Cnn3	1.93e-79	0.969387	0.778	0.208	3.27e-75
H1fx	1.84e-78	-2.13834	0.797	0.986	3.12e-74
Eef1a1	3.64e-78	0.963988	1	1	6.17e-74
Dst	7.46e-78	0.432091	0.456	0.057	1.26e-73
Nsmaf	3.39e-77	0.380107	0.443	0.055	5.74e-73
Tead2	1.04e-76	0.533473	0.57	0.095	1.76e-72
Ropn1l	1.15e-76	0.571971	0.576	0.1	1.95e-72
Aldh2	2.96e-76	0.531928	0.5	0.073	5.01e-72
Ppp1r18	5.31e-76	0.304394	0.272	0.019	9e-72
Tpm1	5.89e-76	0.582597	0.582	0.1	9.98e-72
Pkm	7.31e-76	1.46159	0.93	0.406	1.24e-71
Lzts2	7.36e-76	0.719962	0.639	0.13	1.25e-71
Usp4	1.36e-75	0.561548	0.519	0.081	2.31e-71
Clic1	1.41e-75	0.62295	0.443	0.057	2.39e-71
Nt5dc2	5.94e-75	-1.48457	0.475	0.934	1.01e-70
Dlgap4	1.3e-74	0.535269	0.525	0.083	2.2e-70
Bsg	1.43e-74	-1.28903	0.968	0.994	2.43e-70
Rpl4	1.87e-74	0.813879	1	0.999	3.17e-70
Rhox13	5.14e-74	-1.60508	0.437	0.93	8.7e-70
Ifngr2	2.19e-73	0.308131	0.304	0.026	3.71e-69
Igsf3	2.46e-73	0.843284	0.734	0.174	4.17e-69
Aaed1	1.97e-72	0.746415	0.684	0.155	3.34e-68
Mgmt	2.17e-72	0.75772	0.589	0.113	3.67e-68
Pdlim4	5.31e-72	0.314421	0.342	0.034	8.99e-68
mt-Co1	2.02e-71	0.748445	1	1	3.42e-67
Ctdsp1	2.56e-71	0.704046	0.62	0.128	4.34e-67
Sgk3	2.83e-71	0.858065	0.734	0.192	4.79e-67
Pfdn5	3.49e-71	1.19859	0.994	0.944	5.9e-67
Trrap	5.26e-71	0.741435	0.684	0.164	8.9e-67
Rabep1	6.61e-71	0.782701	0.759	0.205	1.12e-66
Chtf8	1.07e-70	0.646957	0.658	0.139	1.81e-66
Rpl22l1	3.44e-70	2.09819	0.994	0.96	5.83e-66
Ica1	7.92e-70	0.391226	0.418	0.054	1.34e-65
Arrdc3	1.23e-69	0.486314	0.481	0.073	2.08e-65
Rpl41	1.58e-69	-0.640351	1	1	2.68e-65
Nasp	2.54e-69	-1.35244	0.804	0.986	4.29e-65
Shb	5.28e-69	0.451768	0.443	0.063	8.94e-65
Snx33	6.76e-69	0.251002	0.285	0.024	1.14e-64
Sall4	8.55e-69	0.781312	0.722	0.175	1.45e-64
Snhg18	9.79e-69	0.255124	0.266	0.021	1.66e-64
Anxa7	1.81e-68	0.882047	0.747	0.212	3.07e-64
Twf2	5.25e-68	0.564149	0.608	0.123	8.9e-64
Smc4	6.68e-67	-1.7842	0.734	0.959	1.13e-62
Mov10	8.69e-67	0.665035	0.62	0.132	1.47e-62
Dmrtb1	1.08e-66	-1.49392	0.209	0.866	1.83e-62
Tkt	1.42e-66	0.440414	0.392	0.05	2.41e-62
Rangrf	2.1e-66	0.836874	0.797	0.236	3.56e-62
Pdia6	2.37e-66	-1.25415	0.835	0.976	4.01e-62
Gtsf1	4.9e-66	1.1083	0.905	0.401	8.29e-62
Rps27a	5.16e-66	0.611952	1	1	8.74e-62
Impdh1	1.46e-65	0.418211	0.443	0.065	2.47e-61
Eef1b2	2.84e-65	0.964111	0.981	0.926	4.81e-61
Cd63	3.46e-65	-1.36414	0.418	0.934	5.85e-61
Atp5k	3.73e-65	-1.02976	0.949	0.995	6.32e-61
2310039H08Rik	6.23e-65	0.649556	0.677	0.161	1.06e-60
Psmd7	7.23e-65	1.41152	0.924	0.519	1.22e-60
Rora	1.21e-64	0.363436	0.373	0.046	2.04e-60
Kif5c	1.98e-64	0.428529	0.481	0.078	3.35e-60
Ppfibp2	4.92e-64	0.632409	0.38	0.05	8.33e-60
Xpot	5.08e-64	0.450396	0.437	0.066	8.6e-60
Slc25a4	6.55e-64	0.684883	0.608	0.129	1.11e-59
Tubb4b	6.61e-64	-1.58969	0.956	0.989	1.12e-59
Minos1	7.05e-64	-0.95404	0.975	0.996	1.19e-59
Ssr2	1.02e-63	-1.43471	0.759	0.955	1.73e-59
Calr	1.28e-63	-1.26953	0.886	0.983	2.16e-59
Camk2n1	1.31e-63	0.970921	0.778	0.237	2.22e-59
Cited2	1.76e-63	0.520919	0.5	0.086	2.97e-59
Klf7	3.91e-63	1.01013	0.848	0.328	6.62e-59
Top2a	4.73e-63	-1.81011	0.449	0.921	8.01e-59
Cox8a	7.18e-63	1.04093	1	0.959	1.22e-58
Atp9a	9.22e-63	0.546503	0.557	0.108	1.56e-58
Mrfap1	1e-62	-1.12263	0.88	0.982	1.69e-58
Timm10	1.55e-62	0.564468	0.665	0.156	2.63e-58
Idnk	3.73e-62	0.591506	0.513	0.095	6.32e-58
Tcf4	6.68e-62	0.479982	0.456	0.075	1.13e-57
Eif5	1.42e-61	-1.12342	0.975	0.997	2.4e-57
Rpl37	2.12e-61	0.801833	1	1	3.59e-57
Hes1	2.63e-61	0.761632	0.582	0.126	4.45e-57
Clybl	2.72e-61	0.294547	0.304	0.032	4.6e-57
Rpl22	4.44e-61	-0.74709	0.994	1	7.51e-57
Epcam	4.97e-61	-1.40516	0.544	0.934	8.41e-57
Taf10	7.76e-61	-1.0464	0.873	0.97	1.31e-56
Tuba3b	9.19e-61	-1.36315	0.892	0.981	1.56e-56
Tomm20	1.46e-60	-0.93547	0.968	0.993	2.46e-56
Asf1b	2.22e-60	-1.22901	0.652	0.921	3.76e-56
Selm	4.95e-60	-1.22548	0.468	0.903	8.39e-56
Rest	6.74e-60	1.30192	0.93	0.552	1.14e-55
Hist1h2ap	2.2e-59	-2.2717	0.487	0.891	3.72e-55
Rpl19	2.33e-59	0.60476	1	0.999	3.94e-55
1700013H16Rik	2.83e-59	-1.45326	0.272	0.831	4.78e-55
Lpp	4.83e-59	0.442735	0.513	0.096	8.18e-55
Tcf15	5.68e-59	0.440682	0.437	0.071	9.62e-55
Rpl39	1.77e-58	-1.41849	0.886	0.985	3e-54
Prr7	1.82e-58	0.479422	0.468	0.082	3.08e-54
Cers6	1.83e-58	0.478471	0.481	0.088	3.11e-54
Sumo3	1.87e-58	1.11031	0.924	0.47	3.17e-54
Ccnd3	2.04e-58	0.809282	0.804	0.269	3.45e-54
Tpd52	2.56e-58	0.536746	0.437	0.072	4.34e-54
Ndufv2	3.08e-58	-1.10133	0.778	0.97	5.22e-54
Sys1	3.51e-58	1.11033	0.956	0.695	5.95e-54
Rps6	4.93e-58	0.662783	1	1	8.35e-54
Rps16	7.26e-58	0.56055	1	1	1.23e-53
Cyc1	9.36e-58	-1.02434	0.924	0.981	1.58e-53
Kmt2c	1.06e-57	0.448299	0.506	0.095	1.8e-53
Uba2	1.17e-57	-1.07987	0.81	0.961	1.99e-53
Rdx	1.42e-57	-1.27124	0.595	0.932	2.4e-53
Ppp3ca	2.42e-57	0.641846	0.639	0.158	4.09e-53
Gpx4	3.5e-57	-1.01281	0.943	0.993	5.92e-53
Ndufa1	3.78e-57	-1.18403	0.595	0.935	6.4e-53
Eef2	4.12e-57	0.835245	1	0.996	6.97e-53
Irf2bpl	4.59e-57	0.763526	0.69	0.198	7.78e-53
Rpl29	8.37e-57	0.601157	0.994	1	1.42e-52
Actn3	1.66e-56	0.274226	0.31	0.036	2.82e-52
Dlk1	1.75e-56	0.504441	0.506	0.098	2.96e-52
Metrnl	2.45e-56	0.282057	0.259	0.025	4.14e-52
Prss50	2.75e-56	-1.82063	0.316	0.841	4.66e-52
Rpl7	2.79e-56	0.735851	1	0.995	4.72e-52
Tdrd5	3.24e-56	0.543533	0.544	0.117	5.48e-52
Naa20	5.8e-56	0.352301	0.367	0.051	9.81e-52
Eif3f	1.15e-55	0.933167	0.987	0.926	1.95e-51
Rbfa	1.89e-55	1.05883	0.93	0.591	3.21e-51
Tspan5	2.17e-55	0.30594	0.335	0.043	3.67e-51
Uchl3	2.55e-55	-1.09063	0.703	0.944	4.32e-51
Inafm1	2.81e-55	0.288721	0.304	0.035	4.76e-51
Itga6	4.31e-55	0.364254	0.348	0.048	7.29e-51
Txnl4a	4.74e-55	0.933458	0.943	0.565	8.03e-51
Srp14	6.75e-55	-0.807678	0.975	0.993	1.14e-50
Rwdd4a	9.64e-55	0.420626	0.468	0.085	1.63e-50
Psme2	1.24e-54	1.09169	0.949	0.737	2.09e-50
Slc35f2	1.42e-54	0.28448	0.304	0.036	2.4e-50
Mlf2	2.09e-54	-1.10865	0.595	0.924	3.53e-50
Capn10	2.15e-54	0.356989	0.399	0.062	3.64e-50
Fbxo41	5.95e-54	0.321657	0.348	0.048	1.01e-49
Mrpl14	7.59e-54	0.93428	0.886	0.421	1.28e-49
Ube2d3	1.06e-53	-0.835026	0.981	0.996	1.79e-49
Zfp553	1.18e-53	0.594083	0.608	0.15	2e-49
Hells	1.88e-53	-0.987897	0.905	0.99	3.19e-49
Tbca	2.15e-53	-0.967529	0.867	0.973	3.64e-49
Msi2	2.24e-53	0.909991	0.861	0.382	3.78e-49
Snrpd1	3.26e-53	-0.932007	0.88	0.978	5.53e-49
Rheb	3.27e-53	-0.956239	0.873	0.975	5.54e-49
Pdcd5	6.05e-53	-0.804232	0.962	0.995	1.02e-48
Zfp106	6.38e-53	0.505776	0.538	0.118	1.08e-48
Siah2	8.95e-53	0.461958	0.5	0.099	1.51e-48
Rpl39l	9.27e-53	0.996192	0.975	0.898	1.57e-48
Smc1b	1.29e-52	-1.13682	0.791	0.978	2.18e-48
Rpl15	2.38e-52	0.694292	1	0.999	4.03e-48
Tuba3a	2.44e-52	-1.11024	0.975	0.991	4.13e-48
Dnajc9	3.33e-52	-1.15494	0.538	0.898	5.63e-48
Fos	3.34e-52	0.943472	0.386	0.065	5.65e-48
Smkr-ps	4.12e-52	0.316803	0.272	0.03	6.97e-48
Rpl10a	4.67e-52	0.681312	1	0.999	7.91e-48
Sycp1	7.36e-52	-1.08789	0.93	0.985	1.25e-47
Map1lc3b	8.4e-52	1.04513	0.975	0.956	1.42e-47
Vma21	1.01e-51	-1.079	0.468	0.876	1.72e-47
Brd1	2.41e-51	0.256106	0.31	0.039	4.08e-47
Rpl14	3.89e-51	0.527413	0.994	1	6.58e-47
Anp32b	4.01e-51	-0.752667	0.994	0.998	6.79e-47
Lifr	4.4e-51	0.280271	0.304	0.038	7.45e-47
Abca1	4.5e-51	0.443693	0.487	0.098	7.62e-47
Hn1	4.66e-51	-1.15498	0.842	0.957	7.89e-47
mt-Co3	4.89e-51	0.487076	1	1	8.28e-47
Spc24	5.96e-51	-1.10006	0.57	0.892	1.01e-46
Sort1	8.6e-51	0.2924	0.329	0.045	1.46e-46
Txnip	1.07e-50	0.874736	0.88	0.414	1.8e-46
Cdkl3	1.16e-50	0.33658	0.373	0.058	1.96e-46
Psmb10	1.28e-50	1.10772	0.785	0.355	2.17e-46
Rab36	2.2e-50	0.312046	0.329	0.047	3.73e-46
Dnaja4	2.79e-50	0.255123	0.266	0.03	4.72e-46
Smagp	3.97e-50	0.948293	0.88	0.442	6.72e-46
Higd2a	5.25e-50	0.923116	0.975	0.717	8.88e-46
Baz1a	5.76e-50	-1.08962	0.158	0.768	9.75e-46
Enkur	5.95e-50	0.251695	0.272	0.031	1.01e-45
Lrpap1	7.42e-50	-1.13937	0.481	0.86	1.26e-45
Cbx1	8.53e-50	-1.00301	0.747	0.959	1.44e-45
Uqcr11	1.06e-49	-0.707129	0.981	0.998	1.8e-45
Slbp	1.08e-49	-1.07997	0.848	0.973	1.83e-45
Cbx7	1.24e-49	0.32096	0.291	0.037	2.1e-45
Rbms1	1.3e-49	0.623276	0.646	0.185	2.2e-45
Rpl5	1.36e-49	0.647745	0.994	0.994	2.31e-45
Polr1c	1.82e-49	0.968803	0.937	0.687	3.08e-45
Ncor2	2.11e-49	0.59074	0.665	0.185	3.57e-45
Sin3b	2.64e-49	-0.858101	0.962	0.985	4.47e-45
Syce1l	3.64e-49	0.304929	0.304	0.04	6.17e-45
Rcn2	6.89e-49	-1.04563	0.456	0.866	1.17e-44
Rpl6	7.89e-49	0.660507	1	1	1.34e-44
Snx6	1.05e-48	0.834221	0.873	0.399	1.78e-44
Mapk8ip1	1.26e-48	0.344474	0.424	0.077	2.13e-44
Dbndd2	1.76e-48	0.597735	0.614	0.17	2.99e-44
Tspo	2.26e-48	0.528791	0.316	0.044	3.82e-44
D1Ertd622e	2.95e-48	0.562127	0.563	0.144	5e-44
Snrpg	5.51e-48	-0.609407	1	0.999	9.32e-44
Rps14	5.91e-48	0.487117	1	1	1e-43
Tmem5	6.92e-48	0.701232	0.81	0.312	1.17e-43
Ndufb5	7.38e-48	-0.904966	0.911	0.973	1.25e-43
Aamp	8.16e-48	0.95177	0.962	0.805	1.38e-43
Ndufb8	9.54e-48	-0.8257	0.943	0.99	1.62e-43
Ndufv3	9.87e-48	0.841743	0.924	0.503	1.67e-43
Sertad3	1.42e-47	0.366062	0.361	0.059	2.4e-43
Arf2	1.58e-47	-1.07228	0.278	0.787	2.68e-43
Ccnd1	1.96e-47	-1.07795	0.411	0.866	3.32e-43
Rac1	2.3e-47	-0.877394	0.905	0.977	3.9e-43
Tmsb10	4.06e-47	-0.838718	0.981	1	6.88e-43
Timm8b	4.27e-47	0.799729	0.962	0.884	7.23e-43
Bin2	5.05e-47	0.566946	0.608	0.163	8.55e-43
U2af1	5.36e-47	-0.883046	0.892	0.975	9.08e-43
Cox5a	5.75e-47	-0.783389	0.962	0.992	9.74e-43
Rps24	5.79e-47	0.417982	1	1	9.8e-43
Psme1	6.53e-47	1.0431	0.892	0.623	1.1e-42
Gng13	7.7e-47	0.687743	0.696	0.228	1.3e-42
Mapk10	9.85e-47	0.353664	0.367	0.061	1.67e-42
Ccne2	1.1e-46	-1.13503	0.171	0.741	1.87e-42
Kctd18	1.81e-46	0.597488	0.671	0.203	3.07e-42
Rsrc2	1.83e-46	-1.00837	0.766	0.939	3.09e-42
Npm3	1.83e-46	-0.807634	0.924	0.989	3.1e-42
A330017A19Rik	1.93e-46	0.396097	0.418	0.08	3.27e-42
Nhp2l1	3e-46	-0.752473	0.956	0.995	5.08e-42
Ybx1	3.15e-46	0.742624	0.987	0.977	5.34e-42
Actn1	3.47e-46	0.322473	0.316	0.047	5.88e-42
Txndc5	4.02e-46	0.315472	0.348	0.056	6.8e-42
Gm43733	4.2e-46	0.317109	0.335	0.052	7.1e-42
Map3k5	4.26e-46	0.266805	0.31	0.044	7.22e-42
Rbp4	4.56e-46	-0.979615	0.449	0.845	7.73e-42
Pfdn4	5.85e-46	-0.98829	0.589	0.889	9.9e-42
Tmem59	6.98e-46	-0.997092	0.684	0.925	1.18e-41
Uqcrq	7.74e-46	-0.79996	0.956	0.991	1.31e-41
Hspe1	9.65e-46	0.659807	0.975	0.993	1.63e-41
Zfp36	1.18e-45	0.755589	0.272	0.035	2e-41
Rps17	1.47e-45	-0.540222	1	0.999	2.48e-41
Crtc3	1.59e-45	0.393506	0.449	0.091	2.7e-41
Paip2	1.78e-45	0.672747	0.981	0.948	3.02e-41
Eva1b	1.87e-45	0.79892	0.753	0.292	3.16e-41
Cdk4	2.03e-45	0.968737	0.911	0.601	3.44e-41
Ccdc115	2.75e-45	-0.998676	0.405	0.832	4.65e-41
Pgam1	3.22e-45	0.83863	0.943	0.657	5.45e-41
Nucks1	5.74e-45	-1.00559	0.665	0.911	9.71e-41
Rbbp6	6.17e-45	1.00026	0.93	0.736	1.05e-40
Tipin	6.92e-45	-0.857634	0.905	0.974	1.17e-40
Syngr1	7.13e-45	-1.05926	0.278	0.773	1.21e-40
Zfp710	8.33e-45	0.343314	0.342	0.056	1.41e-40
Rexo2	1.3e-44	0.960266	0.873	0.517	2.2e-40
Scamp5	1.48e-44	0.256097	0.278	0.037	2.51e-40
Mageb4	1.56e-44	0.893827	0.886	0.508	2.65e-40
Cfl2	1.78e-44	-0.895331	0.816	0.955	3.01e-40
Igfbpl1	1.99e-44	0.292824	0.291	0.041	3.37e-40
Isyna1	2.08e-44	0.910909	0.937	0.723	3.52e-40
Birc5	3.88e-44	-1.03767	0.557	0.881	6.56e-40
Tmtc4	3.96e-44	0.52154	0.595	0.168	6.71e-40
Rsu1	4.8e-44	0.516429	0.557	0.146	8.12e-40
Ptbp3	5.31e-44	0.620362	0.778	0.277	9e-40
Ube2s	5.6e-44	-0.979253	0.987	0.988	9.48e-40
Ergic3	6.96e-44	-1.08484	0.494	0.84	1.18e-39
Mtdh	7.42e-44	-0.989564	0.652	0.918	1.26e-39
Rrm2	8.33e-44	-1.0842	0.222	0.751	1.41e-39
Ramp3	9.04e-44	0.362744	0.411	0.08	1.53e-39
Wdtc1	9.1e-44	0.474191	0.589	0.159	1.54e-39
Gstm5	1.11e-43	0.881621	0.918	0.542	1.89e-39
Ccna2	1.18e-43	-1.15367	0.544	0.874	2e-39
Ttc34	1.54e-43	0.387812	0.424	0.087	2.6e-39
D10Wsu102e	2.05e-43	0.956166	0.924	0.67	3.48e-39
Iars2	2.19e-43	0.549991	0.57	0.157	3.72e-39
Pnpla7	2.45e-43	0.317093	0.367	0.065	4.15e-39
G6pc3	2.61e-43	0.261214	0.31	0.047	4.42e-39
Cfl1	2.73e-43	-0.748693	0.962	0.988	4.62e-39
Atp5h	3.87e-43	-0.75265	0.975	0.985	6.56e-39
Klhdc3	7.61e-43	0.805652	0.861	0.461	1.29e-38
Ndufa12	8.53e-43	-0.963728	0.557	0.889	1.44e-38
Ostf1	9.03e-43	-0.957619	0.405	0.843	1.53e-38
Tbx1	1.14e-42	-0.940543	0.095	0.663	1.92e-38
Alpl	1.17e-42	0.252505	0.285	0.04	1.98e-38
Neil2	1.49e-42	0.330687	0.38	0.071	2.52e-38
Dazl	1.53e-42	-0.624022	0.968	0.998	2.59e-38
Pycard	1.64e-42	0.426911	0.449	0.098	2.78e-38
Slc2a1	2.23e-42	0.25143	0.266	0.036	3.77e-38
Atp5c1	2.54e-42	-0.715134	0.987	0.989	4.3e-38
Tcf7l2	2.95e-42	0.384617	0.411	0.081	4.99e-38
Meioc	3.35e-42	-1.06742	0.114	0.68	5.67e-38
Gpi1	3.54e-42	0.758494	0.987	0.892	5.99e-38
Slit3	5.34e-42	0.264125	0.285	0.041	9.03e-38
Strbp	6.13e-42	-0.888738	0.766	0.945	1.04e-37
Cdca3	6.51e-42	-1.07185	0.538	0.867	1.1e-37
Mbnl3	1.1e-41	-0.961531	0.165	0.709	1.86e-37
H1f0	1.65e-41	-1.24163	0.437	0.82	2.8e-37
Psmb6	1.78e-41	0.708603	0.981	0.951	3.01e-37
Cnppd1	1.92e-41	0.493425	0.57	0.157	3.26e-37
Rps5	2.03e-41	0.489405	1	1	3.44e-37
Ubald2	2.14e-41	0.871449	0.937	0.597	3.63e-37
Rpl10	2.19e-41	-0.580082	0.981	0.993	3.71e-37
Rfxap	2.89e-41	-0.899212	0.601	0.876	4.89e-37
Rpl35	3.39e-41	0.545127	1	1	5.75e-37
Ier3ip1	5.14e-41	-0.819838	0.861	0.97	8.7e-37
Ccpg1os	6.19e-41	0.512582	0.589	0.169	1.05e-36
Rcan3	7.24e-41	0.517343	0.62	0.181	1.23e-36
Rab14	9.38e-41	-0.804764	0.943	0.975	1.59e-36
Vasp	1.08e-40	0.506278	0.494	0.122	1.83e-36
Cirbp	1.3e-40	-0.67737	0.987	0.999	2.2e-36
Ndufa7	1.33e-40	0.707922	0.987	0.971	2.25e-36
mt-Nd1	1.36e-40	0.501414	1	1	2.3e-36
Phlda2	1.43e-40	0.361349	0.31	0.052	2.43e-36
Atp5g3	2.25e-40	0.82707	0.962	0.756	3.82e-36
Cnp	2.65e-40	0.334244	0.43	0.093	4.49e-36
M1ap	2.95e-40	-0.991673	0.285	0.746	5e-36
Usp26	4.05e-40	-0.967555	0.785	0.944	6.86e-36
Esco2	4.47e-40	-0.980251	0.481	0.836	7.58e-36
Bik	7.62e-40	0.502323	0.557	0.153	1.29e-35
Calm2	7.66e-40	-0.706559	0.975	0.998	1.3e-35
Sar1a	8.96e-40	-0.758739	0.962	0.98	1.52e-35
Taf5l	1.06e-39	0.548569	0.627	0.199	1.79e-35
Stx5a	1.22e-39	0.607902	0.722	0.269	2.07e-35
Ppp1cc	1.23e-39	-0.804029	0.937	0.982	2.08e-35
Hspa5	1.29e-39	-0.929565	0.854	0.942	2.19e-35
Eif1a	1.52e-39	0.754471	0.829	0.417	2.58e-35
Foxo3	1.73e-39	0.612574	0.728	0.27	2.93e-35
Mlf1	1.85e-39	-1.02055	0.627	0.881	3.14e-35
1110008L16Rik	2.49e-39	0.296714	0.354	0.065	4.21e-35
Zfp260	2.51e-39	0.331048	0.342	0.063	4.24e-35
Atp5e	2.74e-39	-0.578491	0.987	0.999	4.63e-35
Akr1b3	3.11e-39	0.929676	0.886	0.558	5.27e-35
Nsmce4a	3.2e-39	-0.980619	0.43	0.825	5.41e-35
Pctp	3.94e-39	0.261995	0.323	0.056	6.68e-35
Fam76a	4.09e-39	0.607425	0.677	0.249	6.92e-35
Cadm1	4.57e-39	-0.874335	0.848	0.946	7.73e-35
Fxyd5	7.17e-39	0.662824	0.424	0.096	1.21e-34
Ski	7.18e-39	0.574919	0.696	0.249	1.22e-34
Mxra7	9.03e-39	0.423874	0.418	0.092	1.53e-34
Aurkaip1	1.02e-38	-0.798206	0.873	0.956	1.73e-34
Jund	1.13e-38	1.14903	1	0.87	1.91e-34
Gsta4	1.19e-38	0.457598	0.424	0.097	2.01e-34
Tinf2	1.21e-38	-0.904821	0.304	0.74	2.04e-34
Strap	1.37e-38	-0.812524	0.823	0.939	2.33e-34
Ppig	1.53e-38	-0.76813	0.93	0.98	2.59e-34
Mki67	1.92e-38	-1.00434	0.184	0.704	3.25e-34
Kif26a	1.99e-38	0.294173	0.316	0.055	3.36e-34
Sbsn	1.99e-38	0.272325	0.354	0.067	3.37e-34
Orai1	2.03e-38	0.264992	0.253	0.036	3.44e-34
Med30	2.41e-38	-0.879043	0.31	0.75	4.09e-34
Polr2j	2.42e-38	-0.711663	0.943	0.975	4.1e-34
Srsf2	2.64e-38	-0.823863	0.981	0.995	4.48e-34
Pam16	2.73e-38	0.719185	0.867	0.49	4.62e-34
Rpl13a	2.76e-38	0.480006	1	1	4.67e-34
Myh6	2.83e-38	0.442617	0.532	0.145	4.78e-34
Pcsk1n	2.99e-38	-0.902949	0.241	0.714	5.06e-34
Klc3	3.7e-38	0.503573	0.57	0.167	6.27e-34
Hnrnpa2b1	4.39e-38	-0.721424	0.968	0.992	7.43e-34
Fsd1	4.42e-38	0.612473	0.709	0.276	7.48e-34
Smc2	4.42e-38	-0.898016	0.722	0.91	7.48e-34
Mpzl1	4.61e-38	0.546392	0.696	0.246	7.8e-34
Rpsa	4.71e-38	0.518532	1	1	7.98e-34
Txn1	4.76e-38	-0.82872	0.62	0.874	8.05e-34
Rpl23	5.14e-38	0.419168	1	1	8.69e-34
Calm1	5.98e-38	-0.78744	0.943	0.984	1.01e-33
Tmem9	6.13e-38	-0.869833	0.146	0.686	1.04e-33
9130401M01Rik	9.18e-38	0.787915	0.911	0.599	1.55e-33
Rps15	9.95e-38	0.404281	1	1	1.68e-33
Srp9	1.07e-37	-0.668577	0.943	0.987	1.8e-33
Pcna	1.26e-37	-0.886038	0.684	0.911	2.14e-33
Tex11	1.62e-37	-0.893185	0.487	0.825	2.75e-33
Kdelr2	2.33e-37	-0.923889	0.468	0.826	3.94e-33
Cox7a2l	2.89e-37	0.776633	0.994	0.928	4.89e-33
Mms22l	3.38e-37	-0.896575	0.43	0.81	5.72e-33
Ninl	3.4e-37	0.406891	0.475	0.119	5.76e-33
Lrrfip1	3.79e-37	0.300312	0.266	0.041	6.42e-33
Cul5	4.15e-37	-0.87036	0.538	0.844	7.03e-33
2610305D13Rik	4.16e-37	0.271041	0.31	0.054	7.04e-33
Gmpr	4.2e-37	0.365321	0.38	0.081	7.12e-33
Usp1	4.55e-37	-0.8862	0.538	0.862	7.7e-33
Uqcrc2	4.88e-37	-0.855359	0.728	0.886	8.27e-33
Pafah1b1	4.94e-37	-0.730468	0.93	0.979	8.37e-33
Parp1	5.1e-37	0.833525	0.943	0.81	8.63e-33
Pnrc1	5.7e-37	0.884708	0.854	0.432	9.65e-33
Rpl18	6.5e-37	0.51372	0.994	1	1.1e-32
Grtp1	7.87e-37	0.343762	0.392	0.086	1.33e-32
Sms	8.23e-37	-0.884209	0.253	0.726	1.39e-32
Sh3glb1	8.36e-37	-0.733166	0.918	0.97	1.42e-32
Pabpc1	8.87e-37	0.685547	0.987	0.98	1.5e-32
Zmym3	8.91e-37	0.646251	0.696	0.274	1.51e-32
Dynll2	8.99e-37	-0.718567	0.956	0.987	1.52e-32
Tex261	9.14e-37	-0.87692	0.582	0.868	1.55e-32
Kmt2e	1.24e-36	-0.898669	0.481	0.816	2.1e-32
Cebpg	2.26e-36	0.736163	0.804	0.399	3.83e-32
Rps18	3.06e-36	0.440265	1	1	5.18e-32
Nusap1	3.12e-36	-1.19494	0.266	0.722	5.29e-32
Dusp18	3.67e-36	0.305789	0.316	0.059	6.22e-32
Rps12	4.64e-36	0.520594	0.994	1	7.86e-32
Prdx4	5.19e-36	-0.810563	0.899	0.957	8.78e-32
Cxxc5	5.74e-36	0.482786	0.525	0.148	9.72e-32
Med28	6.15e-36	-0.738022	0.886	0.962	1.04e-31
Tex101	6.67e-36	-1.17083	0.886	0.954	1.13e-31
Tmem30a	6.81e-36	-0.880541	0.449	0.812	1.15e-31
Gfer	7.18e-36	-0.774334	0.778	0.939	1.21e-31
Nfkbia	7.61e-36	0.702916	0.253	0.038	1.29e-31
Plekha1	8.43e-36	0.502525	0.576	0.184	1.43e-31
Mrpl18	8.89e-36	-0.809035	0.747	0.918	1.51e-31
Arl6ip1	1.42e-35	-1.01328	0.886	0.956	2.4e-31
Nae1	1.45e-35	0.81756	0.892	0.519	2.46e-31
Elavl2	1.66e-35	-0.881612	0.684	0.893	2.82e-31
Nradd	1.78e-35	0.396858	0.475	0.126	3.02e-31
Srebf2	2e-35	0.603373	0.677	0.25	3.38e-31
Asz1	2.24e-35	0.657626	0.829	0.369	3.79e-31
Sec61b	2.54e-35	-0.748838	0.873	0.963	4.29e-31
Rtn1	2.62e-35	0.380575	0.405	0.094	4.43e-31
Psmd11	3.3e-35	-0.722208	0.886	0.962	5.58e-31
Trip12	4.04e-35	0.748113	0.924	0.624	6.84e-31
Cuta	4.25e-35	-0.729019	0.873	0.946	7.19e-31
Tsc22d3	4.51e-35	0.812371	0.968	0.91	7.63e-31
Rhpn1	4.62e-35	0.351962	0.405	0.095	7.83e-31
Lmbr1l	6.27e-35	0.394917	0.475	0.126	1.06e-30
Gps2	7.01e-35	-0.879548	0.532	0.824	1.19e-30
Rbm10	8.33e-35	0.281345	0.373	0.08	1.41e-30
Canx	9.32e-35	-0.815921	0.582	0.855	1.58e-30
Mmd	9.35e-35	0.773009	0.905	0.553	1.58e-30
Ralbp1	9.54e-35	0.696159	0.962	0.842	1.62e-30
Nr1d1	9.66e-35	0.31526	0.348	0.072	1.63e-30
Ktn1	1.14e-34	0.355552	0.373	0.081	1.93e-30
Cltb	1.31e-34	0.399618	0.462	0.116	2.22e-30
Rpl35a	1.35e-34	0.375048	1	1	2.29e-30
Gm14698	1.42e-34	-0.826185	0.538	0.841	2.4e-30
St6galnac3	1.56e-34	0.312684	0.399	0.09	2.64e-30
Emc7	1.91e-34	-0.937913	0.209	0.678	3.23e-30
Sat1	2.08e-34	0.533782	0.348	0.073	3.51e-30
Dnajc19	2.28e-34	-0.811168	0.589	0.886	3.86e-30
Dcun1d1	2.34e-34	0.430987	0.532	0.16	3.96e-30
Armcx2	2.77e-34	0.269209	0.316	0.06	4.7e-30
Sh2d3c	3.58e-34	0.347224	0.354	0.078	6.06e-30
Gtf2a2	5.39e-34	-0.803009	0.665	0.895	9.13e-30
Ndufa4	5.81e-34	-0.66239	0.975	0.986	9.84e-30
Cox7c	6.26e-34	0.502539	0.994	0.997	1.06e-29
Gm28050	6.42e-34	0.457667	0.538	0.161	1.09e-29
Srsf6	7.6e-34	-0.73987	0.899	0.968	1.29e-29
U2surp	9.3e-34	-0.778087	0.747	0.912	1.57e-29
Psmd8	1.01e-33	-0.718883	0.861	0.957	1.72e-29
Coprs	1.27e-33	0.743371	0.956	0.838	2.15e-29
Stx2	1.46e-33	0.270396	0.297	0.056	2.48e-29
Gm13251	1.53e-33	0.485856	0.544	0.171	2.6e-29
Fdps	1.59e-33	0.79721	0.924	0.763	2.7e-29
Nudt6	1.77e-33	0.286992	0.405	0.093	2.99e-29
Tmed2	1.81e-33	-0.655943	0.943	0.98	3.06e-29
Manf	2.03e-33	-0.71849	0.835	0.96	3.44e-29
Sbk1	2.31e-33	0.409575	0.481	0.132	3.91e-29
Gusb	2.35e-33	0.267135	0.291	0.053	3.97e-29
Ccdc191	2.46e-33	0.497861	0.646	0.23	4.17e-29
Eif3h	2.52e-33	0.598629	0.987	0.973	4.27e-29
Atp5a1	2.9e-33	-0.641634	0.949	0.981	4.91e-29
Eif3k	3.17e-33	0.637998	0.987	0.953	5.36e-29
Apitd1	3.29e-33	-0.807691	0.475	0.805	5.58e-29
Stau1	3.42e-33	0.665804	0.886	0.541	5.79e-29
Ly6k	3.6e-33	-1.08353	0.076	0.581	6.09e-29
Oat	3.89e-33	-0.80802	0.424	0.785	6.58e-29
Gmnn	4.57e-33	-0.80021	0.684	0.914	7.74e-29
Ppp2ca	5.51e-33	-0.722087	0.842	0.94	9.33e-29
Klf13	6.13e-33	0.755198	0.709	0.316	1.04e-28
Pdha1	6.79e-33	0.389823	0.424	0.109	1.15e-28
Gnai1	6.81e-33	-0.777074	0.108	0.613	1.15e-28
Asah1	6.91e-33	0.462221	0.411	0.103	1.17e-28
Bptf	7.21e-33	0.65371	0.759	0.345	1.22e-28
1600020E01Rik	8.16e-33	0.316343	0.43	0.108	1.38e-28
Ddost	9.75e-33	-0.641352	0.943	0.976	1.65e-28
Polr2l	1e-32	-0.691836	0.88	0.957	1.7e-28
Rock1	1.01e-32	-0.765469	0.816	0.922	1.71e-28
Fbxl17	1.09e-32	0.280944	0.31	0.061	1.84e-28
Tceb1	1.23e-32	-0.67698	0.905	0.96	2.08e-28
Sdf2l1	1.31e-32	-0.762329	0.215	0.697	2.22e-28
Snrnp40	1.33e-32	-0.725616	0.842	0.935	2.25e-28
Rps20	1.4e-32	0.417789	1	1	2.38e-28
Prr5	1.45e-32	0.658621	0.778	0.383	2.45e-28
Tma7	1.66e-32	0.461544	0.551	0.171	2.8e-28
Sgcb	1.93e-32	-0.77798	0.076	0.581	3.26e-28
Mybbp1a	2e-32	0.552471	0.741	0.319	3.38e-28
Phf3	2.06e-32	0.563182	0.557	0.187	3.48e-28
Gm6880	2.2e-32	0.275093	0.342	0.073	3.73e-28
Kras	3.23e-32	-0.775384	0.715	0.888	5.47e-28
Nub1	4.03e-32	0.742559	0.854	0.523	6.82e-28
Ccm2	4.28e-32	0.609566	0.759	0.367	7.24e-28
Rras	4.73e-32	0.650922	0.816	0.41	8.01e-28
Sec11a	4.9e-32	-0.697393	0.854	0.941	8.29e-28
Tpx2	5.23e-32	-0.964734	0.323	0.708	8.86e-28
Dut	6.12e-32	-0.664274	0.918	0.978	1.04e-27
Rpl27a	6.23e-32	-0.379887	1	1	1.06e-27
Sumo1	6.32e-32	-0.707757	0.905	0.961	1.07e-27
Rab28	8.51e-32	-0.786329	0.209	0.672	1.44e-27
Dnd1	8.9e-32	0.75368	0.848	0.505	1.51e-27
Ccng1	9.11e-32	-0.919714	0.348	0.736	1.54e-27
Rpl10l	9.51e-32	0.421425	0.481	0.142	1.61e-27
Rpl30	9.67e-32	0.437744	1	0.999	1.64e-27
Gabarapl1	1.02e-31	0.424701	0.494	0.146	1.73e-27
Ptcd2	1.16e-31	0.342502	0.437	0.113	1.96e-27
Hnrnph3	1.37e-31	-0.925336	0.62	0.849	2.32e-27
Dcaf8	1.43e-31	0.544732	0.696	0.28	2.42e-27
Tmed7	1.6e-31	-0.806126	0.468	0.807	2.71e-27
Midn	1.8e-31	0.396641	0.481	0.14	3.05e-27
Carnmt1	1.81e-31	-0.806281	0.278	0.684	3.06e-27
Enho	1.86e-31	0.307985	0.348	0.078	3.16e-27
Etfa	2.1e-31	-0.794213	0.544	0.821	3.56e-27
Taf12	2.11e-31	-0.769254	0.525	0.803	3.57e-27
Smu1	3.36e-31	-0.784622	0.532	0.801	5.69e-27
mt-Atp6	3.41e-31	0.317157	1	1	5.78e-27
Cox6c	3.74e-31	-0.462227	0.987	0.999	6.34e-27
Gm364	4.01e-31	-0.909355	0.297	0.692	6.8e-27
Ina	4.09e-31	0.294631	0.348	0.078	6.92e-27
Dnase2a	4.11e-31	0.251642	0.278	0.052	6.96e-27
Cgrrf1	5.01e-31	0.313087	0.329	0.072	8.48e-27
Fam32a	5.06e-31	0.698763	0.848	0.484	8.57e-27
Tbrg1	5.31e-31	0.749909	0.892	0.61	8.99e-27
Smarca2	6.49e-31	0.449528	0.373	0.094	1.1e-26
Vdac1	7.05e-31	0.322188	0.354	0.081	1.19e-26
Hnrnpa1	8.46e-31	0.638176	0.968	0.916	1.43e-26
Srsf3	9.59e-31	-0.664967	0.962	0.993	1.62e-26
Cebpb	9.92e-31	0.945675	0.468	0.14	1.68e-26
Rps15a	1.06e-30	0.375049	1	1	1.8e-26
Mpc2	1.3e-30	0.60478	0.975	0.982	2.21e-26
Fsip1	1.81e-30	0.267379	0.31	0.064	3.06e-26
Papola	1.96e-30	-0.660501	0.924	0.96	3.32e-26
Cyct	2.24e-30	0.490732	0.69	0.269	3.8e-26
Rpl9	3.38e-30	0.449541	1	0.999	5.72e-26
Ufc1	3.61e-30	0.576068	0.759	0.368	6.11e-26
Ndn	3.62e-30	0.367432	0.456	0.125	6.14e-26
Sohlh1	3.81e-30	0.831719	0.848	0.634	6.45e-26
Srp19	3.86e-30	-0.766183	0.646	0.861	6.53e-26
Snx16	3.93e-30	-0.755849	0.215	0.662	6.66e-26
Rps3a1	4.66e-30	0.346108	1	1	7.9e-26
Tsen34	4.67e-30	-0.817913	0.576	0.833	7.9e-26
Fam103a1	5.5e-30	-0.663309	0.873	0.946	9.31e-26
Faf2	5.6e-30	0.564714	0.747	0.333	9.49e-26
Gpr137b	5.94e-30	0.340179	0.449	0.124	1e-25
Prc1	6.8e-30	-1.01523	0.335	0.695	1.15e-25
Vamp2	7.05e-30	-0.782387	0.177	0.634	1.19e-25
Dcaf12	8.17e-30	0.387922	0.506	0.158	1.38e-25
Atp2a2	8.53e-30	-0.714667	0.335	0.716	1.44e-25
Rab1a	9.11e-30	-0.706359	0.747	0.895	1.54e-25
Ube2m	1.3e-29	-0.769854	0.342	0.697	2.2e-25
Mdp1	1.32e-29	-0.771609	0.133	0.588	2.23e-25
Rpusd1	1.41e-29	0.433949	0.601	0.224	2.38e-25
Bex2	1.47e-29	-0.785261	0.19	0.621	2.5e-25
Rplp0	1.71e-29	0.433575	1	1	2.89e-25
Cops5	1.85e-29	0.634393	0.873	0.534	3.13e-25
Rpl36	2.02e-29	-0.409949	1	1	3.43e-25
Mfsd1	2.49e-29	0.377992	0.475	0.141	4.21e-25
Fam132a	2.57e-29	0.279859	0.348	0.08	4.35e-25
Atp5j	3.38e-29	-0.568828	0.975	0.988	5.72e-25
Ssbp4	3.67e-29	0.571867	0.715	0.315	6.22e-25
Eif2s1	3.74e-29	-0.71075	0.741	0.906	6.33e-25
Rpl17	3.8e-29	0.484561	1	1	6.43e-25
Prkcz	3.86e-29	0.576611	0.658	0.278	6.53e-25
Dlat	4.24e-29	0.413562	0.532	0.178	7.18e-25
Smap1	4.52e-29	-0.684043	0.778	0.929	7.66e-25
Reln	4.54e-29	0.330756	0.405	0.107	7.69e-25
Psme2b	4.83e-29	0.321625	0.373	0.093	8.17e-25
Tmem219	5.41e-29	0.393553	0.449	0.132	9.16e-25
Arf5	5.54e-29	0.583659	0.975	0.858	9.38e-25
Dnajc21	5.66e-29	-0.708543	0.778	0.906	9.59e-25
Igf1r	5.8e-29	0.563808	0.715	0.323	9.81e-25
Xrn2	6.55e-29	0.665175	0.918	0.646	1.11e-24
Pigyl	7.41e-29	-0.733483	0.405	0.742	1.25e-24
Tex13	7.71e-29	-0.752533	0.456	0.78	1.31e-24
Foxo1	8.06e-29	0.742969	0.816	0.505	1.36e-24
Hmgb3	9.37e-29	-0.641243	0.899	0.963	1.59e-24
Csnk2b	1.21e-28	-0.711684	0.703	0.887	2.05e-24
Fbxo5	1.24e-28	-0.792344	0.146	0.594	2.1e-24
Morn2	1.26e-28	0.362622	0.475	0.143	2.13e-24
Parp8	1.45e-28	0.264374	0.31	0.067	2.45e-24
Kif5b	1.47e-28	-0.739768	0.703	0.882	2.49e-24
Atxn10	1.62e-28	-0.7753	0.538	0.807	2.75e-24
Prim1	2.02e-28	-0.793765	0.316	0.698	3.42e-24
Topaz1	2.02e-28	0.459721	0.563	0.203	3.42e-24
Mtch1	2.32e-28	0.735268	0.823	0.478	3.92e-24
Tmem160	2.51e-28	0.475159	0.525	0.177	4.25e-24
Rps7	3.09e-28	0.359468	0.994	1	5.23e-24
Srsf10	5.09e-28	-0.585334	0.962	0.979	8.62e-24
Mink1	5.18e-28	0.372946	0.506	0.159	8.77e-24
Zbed5	5.19e-28	0.378135	0.506	0.163	8.78e-24
Asb9	6.28e-28	0.260531	0.316	0.07	1.06e-23
Hyal2	6.56e-28	0.517783	0.652	0.269	1.11e-23
Samhd1	6.83e-28	0.606492	0.715	0.327	1.16e-23
Fam134a	6.99e-28	0.618054	0.829	0.478	1.18e-23
Odf2	7.21e-28	-0.750209	0.449	0.789	1.22e-23
Chuk	9.14e-28	-0.721189	0.557	0.801	1.55e-23
Slc12a7	1e-27	0.265967	0.342	0.082	1.7e-23
Vapa	1.02e-27	-0.614686	0.924	0.966	1.73e-23
Colgalt1	1.06e-27	-0.699186	0.253	0.654	1.79e-23
Vdac2	1.2e-27	-0.737042	0.658	0.846	2.03e-23
Rab3ip	1.69e-27	0.493986	0.633	0.253	2.86e-23
Stk31	1.71e-27	0.698617	0.854	0.597	2.9e-23
Srsf7	1.72e-27	-0.674724	0.918	0.967	2.91e-23
Timm17b	2.12e-27	-0.649894	0.778	0.883	3.58e-23
Cldnd1	2.24e-27	-0.724113	0.297	0.676	3.8e-23
Nav2	2.27e-27	0.336342	0.373	0.097	3.84e-23
Calm3	2.45e-27	-0.605227	0.924	0.966	4.15e-23
Pold2	2.86e-27	-0.691183	0.443	0.748	4.84e-23
Gm16286	2.9e-27	0.543824	0.646	0.276	4.91e-23
C1ql1	3.01e-27	0.388421	0.418	0.117	5.09e-23
Smim11	3.09e-27	0.436211	0.532	0.189	5.24e-23
Ppib	3.14e-27	0.556746	0.975	0.865	5.31e-23
Mat2a	3.23e-27	-0.723331	0.741	0.897	5.48e-23
Hnrnph1	3.37e-27	-0.714871	0.532	0.789	5.7e-23
Gas2l1	3.43e-27	0.419539	0.532	0.183	5.8e-23
Mad2l2	4.06e-27	-0.684788	0.209	0.619	6.88e-23
Wsb2	4.12e-27	0.473357	0.639	0.269	6.97e-23
Creg1	5e-27	-0.704288	0.209	0.642	8.47e-23
Ptp4a1	5.92e-27	-0.684533	0.449	0.752	1e-22
Sbds	6.06e-27	0.478465	0.551	0.204	1.03e-22
AI413582	6.21e-27	0.440849	0.57	0.206	1.05e-22
Zbtb44	6.31e-27	0.455606	0.652	0.259	1.07e-22
Fgd1	6.46e-27	0.292758	0.342	0.084	1.09e-22
Zfp326	7.55e-27	-0.768286	0.354	0.691	1.28e-22
Rpl8	7.61e-27	0.361114	1	1	1.29e-22
Hnrnpa0	7.72e-27	0.559893	0.734	0.345	1.31e-22
Spc25	7.74e-27	-0.757233	0.57	0.829	1.31e-22
Rab3a	8.34e-27	0.415848	0.481	0.155	1.41e-22
Lsm3	9.58e-27	-0.521172	0.949	0.985	1.62e-22
Hk1	1.03e-26	0.26199	0.361	0.091	1.75e-22
Pgp	1.04e-26	-0.677528	0.778	0.929	1.77e-22
Mea1	1.12e-26	0.578113	0.93	0.772	1.9e-22
2510046G10Rik	1.12e-26	0.323825	0.481	0.149	1.9e-22
Ext2	1.56e-26	-0.690132	0.266	0.647	2.64e-22
Cep83	1.6e-26	-0.738264	0.557	0.798	2.71e-22
Cnih1	1.61e-26	-0.70608	0.475	0.757	2.72e-22
Snrpb2	1.62e-26	-0.643744	0.835	0.905	2.75e-22
Cox7b	1.86e-26	0.664986	0.835	0.498	3.15e-22
Arl14epl	2.07e-26	0.505051	0.595	0.244	3.5e-22
C1d	2.21e-26	-0.680812	0.633	0.835	3.74e-22
Mzt1	2.24e-26	-0.688866	0.475	0.768	3.79e-22
Ttc14	2.27e-26	-0.67106	0.791	0.909	3.84e-22
Hadha	2.32e-26	0.613356	0.759	0.423	3.92e-22
Ctdsp2	2.65e-26	0.619346	0.797	0.459	4.48e-22
Klhl24	2.68e-26	0.398864	0.57	0.205	4.54e-22
Rp9	3.35e-26	-0.668723	0.696	0.863	5.67e-22
Clic4	3.39e-26	0.44327	0.538	0.186	5.75e-22
Phgdh	3.58e-26	0.699797	0.81	0.447	6.06e-22
Pfn2	3.66e-26	-0.706383	0.513	0.773	6.2e-22
Syce1	3.89e-26	-0.70235	0.608	0.822	6.58e-22
Prdx5	3.9e-26	-0.510842	0.918	0.974	6.61e-22
Ero1l	3.91e-26	-0.70318	0.525	0.783	6.62e-22
Ska1	4.05e-26	-0.714521	0.196	0.614	6.85e-22
Spag9	4.05e-26	-0.666578	0.152	0.591	6.86e-22
Cdk1	4.38e-26	-0.928785	0.361	0.691	7.42e-22
Phf13	4.53e-26	0.630111	0.899	0.681	7.67e-22
Atp6v1b2	4.75e-26	0.539175	0.753	0.362	8.05e-22
Nmd3	4.82e-26	-0.693334	0.665	0.852	8.16e-22
Glod4	5.21e-26	-0.705478	0.513	0.793	8.82e-22
Rnf11	5.61e-26	-0.682903	0.608	0.82	9.5e-22
Sfr1	5.64e-26	0.606393	0.949	0.933	9.55e-22
Yaf2	6.43e-26	-0.697687	0.671	0.86	1.09e-21
Lrrc8d	6.92e-26	0.2707	0.361	0.095	1.17e-21
Wdr77	7.03e-26	-0.692383	0.703	0.843	1.19e-21
Ezh2	7.45e-26	-0.780318	0.373	0.696	1.26e-21
Rab11a	8.82e-26	-0.597707	0.899	0.958	1.49e-21
Bri3	9.51e-26	0.614424	0.987	0.896	1.61e-21
Ube2e1	1.07e-25	-0.642004	0.772	0.914	1.81e-21
Eif5a	1.11e-25	0.447532	1	0.992	1.88e-21
Mrps18a	1.29e-25	0.488239	0.62	0.256	2.18e-21
Arcn1	1.5e-25	-0.677012	0.538	0.771	2.55e-21
Ube2c	1.62e-25	-1.23909	0.589	0.762	2.74e-21
Gm10282	1.85e-25	-0.743115	0.646	0.809	3.13e-21
Rap1b	2.18e-25	0.582937	0.88	0.605	3.69e-21
C1qtnf4	2.26e-25	0.555011	0.873	0.516	3.83e-21
Smyd3	2.4e-25	0.402805	0.525	0.19	4.06e-21
Alyref	2.44e-25	-0.549486	0.956	0.986	4.14e-21
Cisd3	2.47e-25	0.343224	0.456	0.141	4.18e-21
Xpc	2.56e-25	0.465099	0.677	0.3	4.34e-21
Fyn	2.58e-25	0.499403	0.589	0.229	4.36e-21
Pigx	2.66e-25	0.566041	0.81	0.478	4.51e-21
Lsm14a	2.79e-25	-0.661085	0.525	0.802	4.72e-21
Mapk3	2.86e-25	0.52712	0.696	0.352	4.84e-21
Pdrg1	3.01e-25	-0.70064	0.335	0.703	5.1e-21
Anapc11	3.12e-25	0.582449	0.975	0.892	5.28e-21
Hspd1	3.54e-25	-0.608833	0.842	0.937	6e-21
Myef2	3.78e-25	-0.804891	0.418	0.729	6.4e-21
Lrrc1	3.79e-25	0.314277	0.424	0.129	6.42e-21
Tmem243	3.86e-25	-0.65215	0.639	0.852	6.54e-21
Mob1b	4.16e-25	-0.672064	0.361	0.698	7.04e-21
Cln3	4.17e-25	0.51373	0.627	0.267	7.06e-21
Sox3	4.33e-25	0.63568	0.62	0.286	7.32e-21
Cox7a2	4.35e-25	-0.485923	0.968	0.998	7.37e-21
Gm10076	4.36e-25	-0.557529	0.956	0.983	7.39e-21
Malat1	4.64e-25	1.06077	1	0.998	7.85e-21
Camkk2	4.97e-25	0.355786	0.5	0.171	8.42e-21
Vezf1	5.3e-25	-0.649401	0.152	0.577	8.97e-21
Tmx1	5.75e-25	-0.696223	0.31	0.673	9.73e-21
Coq5	6.89e-25	-0.658739	0.329	0.677	1.17e-20
Vkorc1	7.2e-25	-0.683941	0.646	0.864	1.22e-20
Epc1	7.5e-25	0.440321	0.589	0.232	1.27e-20
Mvb12a	7.91e-25	0.419156	0.671	0.291	1.34e-20
Usp3	7.93e-25	0.612034	0.867	0.554	1.34e-20
Cdkn2a	7.98e-25	-0.586744	0.854	0.973	1.35e-20
Nudc	8.15e-25	0.493833	0.987	0.955	1.38e-20
Gm10116	8.73e-25	0.437134	0.437	0.138	1.48e-20
Ndufs6	8.79e-25	0.565658	0.962	0.883	1.49e-20
Mpped2	9.53e-25	0.598525	0.734	0.383	1.61e-20
Lig1	1.02e-24	-0.707169	0.785	0.894	1.73e-20
Selt	1.07e-24	-0.654131	0.316	0.683	1.82e-20
Hbp1	1.11e-24	0.58855	0.842	0.568	1.88e-20
Zc3h14	1.12e-24	-0.578889	0.848	0.941	1.9e-20
Krcc1	1.18e-24	-0.719746	0.335	0.694	1.99e-20
Smyd5	1.18e-24	0.314864	0.443	0.14	1.99e-20
Rbm27	1.29e-24	-0.699097	0.437	0.747	2.19e-20
Rspry1	1.43e-24	-0.682087	0.487	0.757	2.42e-20
Creld2	1.47e-24	-0.67069	0.785	0.899	2.5e-20
Abce1	1.53e-24	-0.682283	0.532	0.756	2.59e-20
2810474O19Rik	1.61e-24	0.504503	0.696	0.318	2.73e-20
Ctcf	1.61e-24	-0.69167	0.468	0.754	2.73e-20
Suclg1	1.69e-24	0.539442	0.772	0.444	2.85e-20
Hip1	1.92e-24	0.383176	0.614	0.235	3.25e-20
Oxct1	2e-24	-0.695186	0.532	0.788	3.38e-20
Phf7	2.05e-24	0.39194	0.519	0.189	3.47e-20
Tnrc6b	2.11e-24	0.571235	0.823	0.507	3.58e-20
Tmem218	2.3e-24	0.276161	0.323	0.081	3.89e-20
Dtwd1	2.45e-24	0.324319	0.5	0.171	4.15e-20
Rtn3	2.65e-24	-0.62713	0.848	0.913	4.49e-20
Gnb4	3e-24	0.539206	0.665	0.331	5.07e-20
Ttc39c	3.14e-24	0.269157	0.297	0.072	5.32e-20
2900093K20Rik	3.3e-24	0.408571	0.5	0.175	5.59e-20
Cecr2	3.51e-24	0.561727	0.861	0.564	5.94e-20
Rmi2	3.55e-24	-0.641715	0.101	0.51	6.02e-20
Casp9	3.59e-24	0.282326	0.405	0.121	6.08e-20
Itgb5	3.66e-24	0.311143	0.272	0.061	6.19e-20
Rassf3	3.68e-24	0.364728	0.487	0.172	6.23e-20
Fech	3.73e-24	-0.628272	0.234	0.622	6.32e-20
Uxs1	3.96e-24	-0.682147	0.513	0.737	6.7e-20
Ckap2l	4e-24	-0.701771	0.158	0.544	6.78e-20
Spa17	4.32e-24	0.495561	0.62	0.276	7.32e-20
Vgll4	4.57e-24	0.284335	0.354	0.098	7.73e-20
Proser2	4.6e-24	0.44625	0.639	0.281	7.79e-20
Parl	4.91e-24	0.47733	0.741	0.362	8.32e-20
Rpl3	5.34e-24	0.479529	1	0.999	9.04e-20
Rab22a	5.89e-24	-0.641444	0.608	0.804	9.97e-20
Rnh1	6.26e-24	0.29488	0.443	0.139	1.06e-19
Rpl31	6.53e-24	0.398359	1	1	1.11e-19
Fam49b	6.65e-24	-0.60114	0.816	0.925	1.13e-19
Melk	8.35e-24	-0.681594	0.348	0.665	1.41e-19
Cdk11b	8.79e-24	-0.655222	0.715	0.856	1.49e-19
Dhx8	9.25e-24	0.352763	0.544	0.205	1.57e-19
Cdca7l	9.27e-24	0.506266	0.797	0.455	1.57e-19
Cox6a1	1.23e-23	-0.464693	0.994	0.996	2.08e-19
Slc25a3	1.24e-23	-0.525574	0.943	0.976	2.1e-19
Vps35	1.4e-23	-0.688389	0.424	0.724	2.38e-19
Cystm1	1.46e-23	-0.666567	0.392	0.694	2.48e-19
Nthl1	1.48e-23	0.400176	0.595	0.239	2.51e-19
Fam177a	1.51e-23	-0.65794	0.513	0.778	2.56e-19
Spryd3	1.66e-23	0.321955	0.405	0.123	2.82e-19
Pgam5	1.82e-23	-0.644274	0.367	0.717	3.08e-19
Smek2	1.87e-23	-0.678229	0.418	0.721	3.16e-19
Pafah1b2	1.96e-23	-0.587695	0.854	0.936	3.32e-19
Ppp1r2	2.06e-23	-0.614314	0.741	0.917	3.49e-19
Polr2b	2.08e-23	-0.623327	0.69	0.846	3.52e-19
Mael	2.13e-23	0.530965	0.949	0.963	3.61e-19
Tomm34	2.14e-23	0.573435	0.924	0.743	3.63e-19
Gkap1	2.15e-23	-0.639296	0.797	0.912	3.64e-19
Ubl5	2.17e-23	-0.46739	0.981	0.988	3.68e-19
Crabp1	2.21e-23	-0.816016	0.722	0.862	3.74e-19
Atp2c1	2.29e-23	-0.628712	0.285	0.653	3.87e-19
Supt4a	2.4e-23	0.557331	0.968	0.878	4.06e-19
Grb2	2.44e-23	-0.624893	0.608	0.818	4.13e-19
Rcc2	2.79e-23	0.629291	0.937	0.84	4.73e-19
Ift122	2.94e-23	0.358557	0.456	0.149	4.98e-19
Hnrnpm	3.04e-23	-0.573629	0.772	0.868	5.14e-19
Nelfe	3.31e-23	-0.60432	0.772	0.885	5.6e-19
Tsg101	3.37e-23	-0.638255	0.772	0.875	5.71e-19
Stx6	3.46e-23	0.544735	0.614	0.295	5.86e-19
Gskip	3.5e-23	0.428688	0.696	0.33	5.92e-19
Mrps5	4.27e-23	0.585385	0.905	0.724	7.22e-19
Trap1a	4.63e-23	-0.707206	0.538	0.778	7.83e-19
Ube4b	5.14e-23	0.466513	0.677	0.312	8.7e-19
Kdm5b	5.4e-23	0.624351	0.892	0.731	9.14e-19
Ska2	5.53e-23	-0.66031	0.177	0.568	9.36e-19
1110012L19Rik	5.85e-23	0.322025	0.456	0.151	9.9e-19
Dpm1	6.4e-23	-0.631995	0.709	0.861	1.08e-18
Set	6.55e-23	0.691957	0.911	0.71	1.11e-18
Ube2b	6.75e-23	0.453692	0.981	0.963	1.14e-18
Nrip3	6.81e-23	-0.587134	0.089	0.493	1.15e-18
Rad51ap1	6.99e-23	-0.684044	0.335	0.675	1.18e-18
Ube2q2	7.71e-23	0.515314	0.62	0.273	1.31e-18
Me2	8.98e-23	0.546603	0.816	0.533	1.52e-18
Map1lc3a	9.13e-23	0.559226	0.93	0.816	1.55e-18
Mrps24	9.38e-23	-0.536776	0.956	0.972	1.59e-18
Plk1	9.42e-23	-0.956018	0.114	0.498	1.6e-18
Cdc20	9.8e-23	-1.09189	0.646	0.779	1.66e-18
Sri	1.12e-22	0.391035	0.494	0.18	1.9e-18
Slirp	1.13e-22	0.554817	0.886	0.582	1.91e-18
2810001G20Rik	1.18e-22	0.2748	0.418	0.129	2e-18
Nomo1	1.22e-22	0.421856	0.589	0.247	2.06e-18
Gnai3	1.34e-22	-0.618431	0.449	0.739	2.26e-18
Lmna	1.46e-22	0.426849	0.348	0.095	2.47e-18
Rab24	1.55e-22	-0.644162	0.557	0.782	2.62e-18
Lsm10	1.62e-22	0.427677	0.652	0.288	2.73e-18
Pou3f1	1.62e-22	0.403546	0.658	0.284	2.75e-18
Ppa2	1.69e-22	-0.684589	0.361	0.648	2.86e-18
Phf21a	1.85e-22	0.460944	0.601	0.263	3.14e-18
Zmynd19	1.9e-22	-0.59254	0.861	0.917	3.22e-18
Srsf1	1.91e-22	-0.577463	0.816	0.929	3.23e-18
Eif3m	2.27e-22	-0.556288	0.899	0.952	3.84e-18
D16Ertd472e	2.45e-22	0.33836	0.557	0.208	4.15e-18
Hnrnpdl	2.58e-22	-0.599147	0.987	0.971	4.36e-18
1300002E11Rik	2.61e-22	0.322509	0.437	0.144	4.41e-18
Prps1	2.75e-22	-0.654664	0.31	0.645	4.66e-18
Carhsp1	2.86e-22	-0.643151	0.399	0.682	4.84e-18
Sdhb	2.95e-22	-0.517682	0.924	0.959	5e-18
Psma8	3.07e-22	0.454028	0.538	0.222	5.19e-18
Ubald1	3.18e-22	0.33785	0.519	0.189	5.38e-18
Hmgn1	3.34e-22	-0.457721	0.981	0.999	5.66e-18
Nudt21	3.46e-22	-0.480762	0.949	0.989	5.85e-18
Dll3	3.65e-22	-0.587509	0.12	0.506	6.18e-18
Mdh2	3.8e-22	0.475751	0.956	0.966	6.44e-18
Dnajb4	3.88e-22	0.448906	0.677	0.303	6.57e-18
Immp1l	3.97e-22	-0.633215	0.475	0.734	6.72e-18
Cpsf2	4.04e-22	-0.648275	0.367	0.685	6.83e-18
Asb8	4.51e-22	0.311318	0.373	0.113	7.63e-18
Nhp2	4.65e-22	0.580029	0.956	0.9	7.88e-18
Mplkip	5.65e-22	0.512397	0.873	0.63	9.57e-18
Arl2	5.83e-22	-0.6095	0.316	0.638	9.87e-18
Ncapg2	5.92e-22	-0.596	0.215	0.595	1e-17
Helz	5.93e-22	0.46652	0.513	0.201	1e-17
Dnlz	5.99e-22	-0.6338	0.361	0.665	1.01e-17
Zbtb43	6.59e-22	0.293659	0.443	0.145	1.12e-17
Hnrnpf	6.71e-22	0.486476	1	0.975	1.14e-17
Uap1	6.86e-22	-0.646873	0.424	0.723	1.16e-17
Wdhd1	7e-22	-0.654251	0.418	0.712	1.19e-17
Ehmt2	7e-22	0.585611	0.797	0.506	1.19e-17
Mydgf	7.06e-22	-0.623917	0.43	0.715	1.19e-17
Erp44	7.2e-22	-0.632278	0.487	0.725	1.22e-17
Ptms	7.49e-22	-0.624941	0.323	0.663	1.27e-17
Atp6v0b	7.6e-22	-0.53337	0.861	0.929	1.29e-17
Zfp672	7.74e-22	-0.608393	0.146	0.523	1.31e-17
Gnb2l1	8.09e-22	0.405566	0.994	0.99	1.37e-17
Actg1	8.69e-22	-0.349499	0.994	0.995	1.47e-17
Ntpcr	1.18e-21	0.25126	0.304	0.078	2e-17
Plekhg5	1.21e-21	0.305984	0.411	0.133	2.05e-17
H2afz	1.24e-21	-0.499323	0.987	0.993	2.1e-17
Lyrm9	1.34e-21	-0.597	0.348	0.672	2.26e-17
Ogfr	1.36e-21	0.407051	0.563	0.236	2.3e-17
Emb	1.44e-21	0.280571	0.304	0.079	2.44e-17
Arl14ep	1.48e-21	0.294877	0.468	0.162	2.5e-17
Wsb1	1.6e-21	-0.60211	0.392	0.698	2.71e-17
Idh3a	1.64e-21	-0.624453	0.449	0.728	2.78e-17
Mrpl13	1.68e-21	-0.573701	0.696	0.85	2.84e-17
Luc7l2	1.71e-21	-0.599634	0.905	0.951	2.9e-17
Ankrd11	2.12e-21	0.589022	0.962	0.886	3.58e-17
Dhfr	2.12e-21	-0.655769	0.38	0.682	3.59e-17
Ndufa3	2.14e-21	-0.544736	0.918	0.976	3.62e-17
Ireb2	2.2e-21	-0.608117	0.31	0.63	3.73e-17
Stat3	2.28e-21	0.386259	0.513	0.196	3.87e-17
Rnaset2a	2.44e-21	-0.683946	0.646	0.802	4.12e-17
Rnf4	2.49e-21	-0.585215	0.696	0.85	4.22e-17
Pbk	2.55e-21	-0.63553	0.481	0.745	4.31e-17
Mgat2	2.59e-21	-0.570417	0.184	0.549	4.39e-17
Racgap1	2.64e-21	-0.668318	0.437	0.698	4.46e-17
Rpl21	2.65e-21	0.320108	1	1	4.48e-17
Mtf2	2.67e-21	0.583482	0.892	0.757	4.53e-17
Acer3	2.7e-21	-0.593306	0.177	0.53	4.57e-17
Leprotl1	3.27e-21	0.534829	0.816	0.521	5.54e-17
Zc3h10	3.32e-21	0.304883	0.405	0.132	5.62e-17
Samm50	3.34e-21	-0.601889	0.696	0.84	5.66e-17
Rhox7a	3.37e-21	0.286064	0.354	0.106	5.7e-17
Hddc2	3.41e-21	0.442395	0.728	0.385	5.77e-17
Copb1	3.5e-21	-0.627258	0.468	0.704	5.93e-17
Tmed4	3.57e-21	-0.616027	0.278	0.611	6.04e-17
Hsbp1	3.8e-21	-0.489429	0.943	0.979	6.44e-17
Dbi	3.81e-21	-0.618746	0.937	0.971	6.45e-17
Mrpl33	3.94e-21	0.508091	0.956	0.782	6.67e-17
Nucb1	4.08e-21	-0.614365	0.443	0.718	6.91e-17
Rrp9	4.19e-21	0.463454	0.684	0.354	7.09e-17
Mnd1	4.62e-21	0.279146	0.424	0.138	7.82e-17
Henmt1	4.82e-21	0.367437	0.494	0.192	8.16e-17
Dhrs7b	5.04e-21	0.367953	0.481	0.176	8.54e-17
Ubxn6	5.35e-21	0.522063	0.861	0.618	9.06e-17
Polr2e	6.05e-21	0.493335	0.962	0.92	1.02e-16
Chd1	6.14e-21	0.449103	0.62	0.292	1.04e-16
Nap1l1	7.27e-21	0.420269	0.975	0.976	1.23e-16
Dcaf10	7.47e-21	-0.565646	0.114	0.498	1.26e-16
Rrm1	8.45e-21	-0.622373	0.525	0.764	1.43e-16
Gmcl1	8.91e-21	-0.590429	0.354	0.651	1.51e-16
Selk	9.6e-21	0.439953	0.994	0.96	1.63e-16
Pole3	1.02e-20	-0.577076	0.81	0.902	1.72e-16
Bmyc	1.02e-20	-0.498003	0.082	0.493	1.73e-16
Gtf2h2	1.07e-20	-0.623862	0.456	0.719	1.81e-16
Faap20	1.15e-20	0.492914	0.595	0.283	1.95e-16
Trafd1	1.2e-20	0.283586	0.323	0.094	2.03e-16
Mospd3	1.3e-20	-0.550123	0.424	0.724	2.2e-16
Larp1	1.3e-20	0.379701	0.582	0.257	2.2e-16
Eif3e	1.32e-20	-0.522813	0.911	0.956	2.23e-16
Clptm1l	1.33e-20	-0.599482	0.639	0.82	2.26e-16
Gpbp1l1	1.36e-20	-0.618226	0.519	0.771	2.31e-16
Plk4	1.39e-20	-0.541425	0.513	0.771	2.35e-16
Amd1	1.43e-20	-0.617776	0.405	0.676	2.42e-16
Cdc42se2	1.46e-20	-0.57232	0.62	0.822	2.47e-16
Mcm3	1.49e-20	-0.579216	0.633	0.824	2.52e-16
Arf3	1.52e-20	0.471695	0.778	0.44	2.58e-16
Zfp410	1.53e-20	-0.598817	0.253	0.601	2.59e-16
Ccdc6	1.64e-20	0.589573	0.703	0.393	2.78e-16
Gnptg	1.7e-20	-0.597887	0.133	0.497	2.88e-16
Bag1	1.77e-20	-0.450191	0.968	0.984	3e-16
Gins2	1.8e-20	-0.680449	0.285	0.606	3.05e-16
Abtb1	1.81e-20	0.395995	0.665	0.31	3.06e-16
Gadd45g	1.82e-20	0.341595	0.316	0.091	3.08e-16
Tuba1b	1.94e-20	0.604039	0.741	0.428	3.28e-16
Rpl24	2.02e-20	0.384729	1	0.999	3.42e-16
Donson	2.36e-20	-0.576279	0.19	0.535	3.99e-16
Anp32a	2.72e-20	-0.560879	0.544	0.77	4.61e-16
Me1	2.73e-20	-0.578911	0.316	0.617	4.62e-16
Fam8a1	2.81e-20	-0.554794	0.177	0.526	4.76e-16
Cdkn2d	2.85e-20	-0.693829	0.184	0.541	4.82e-16
Vegfb	2.87e-20	-0.540524	0.108	0.469	4.86e-16
Cds1	2.93e-20	-0.560789	0.139	0.496	4.97e-16
Mcm5	3.02e-20	-0.58548	0.639	0.821	5.12e-16
Pdpk1	3.37e-20	-0.571105	0.329	0.62	5.7e-16
Kif23	3.74e-20	-0.673628	0.278	0.623	6.33e-16
Zfp105	3.78e-20	0.262836	0.411	0.135	6.4e-16
Ssr3	3.87e-20	-0.58126	0.576	0.752	6.55e-16
H19	4.02e-20	0.260086	0.354	0.108	6.81e-16
Pdhb	4.18e-20	-0.585498	0.544	0.774	7.07e-16
Sephs2	4.28e-20	-0.546879	0.266	0.614	7.25e-16
Nsf	4.31e-20	-0.589823	0.285	0.613	7.29e-16
Ube2t	4.49e-20	-0.599752	0.741	0.864	7.6e-16
Cdc45	5.14e-20	-0.584847	0.323	0.657	8.69e-16
Erp29	5.17e-20	-0.590717	0.791	0.889	8.76e-16
Incenp	5.59e-20	-0.674086	0.544	0.76	9.46e-16
Usp50	5.65e-20	-0.588153	0.696	0.861	9.57e-16
Pla2g12a	6.24e-20	-0.569681	0.734	0.843	1.06e-15
Rad23a	6.3e-20	0.258795	0.392	0.126	1.07e-15
St13	6.69e-20	-0.523512	0.886	0.943	1.13e-15
Laptm4b	7.17e-20	-0.590902	0.209	0.548	1.21e-15
Serbp1	7.77e-20	-0.416607	0.987	0.994	1.32e-15
Lman1	8.09e-20	-0.619543	0.741	0.855	1.37e-15
Tra2b	8.25e-20	-0.502032	0.956	0.957	1.4e-15
1500015A07Rik	8.4e-20	0.301413	0.538	0.209	1.42e-15
Lgals1	8.87e-20	-0.567998	0.696	0.857	1.5e-15
Phb	9.06e-20	0.519781	0.899	0.741	1.53e-15
Rbfox2	9.14e-20	0.436555	0.614	0.288	1.55e-15
Bzw1	9.22e-20	-0.441354	0.975	0.986	1.56e-15
Kit	9.33e-20	-0.542491	0.082	0.448	1.58e-15
Rps6ka6	9.61e-20	-0.542299	0.114	0.475	1.63e-15
Wasf2	9.7e-20	0.416941	0.671	0.334	1.64e-15
Magoh	1.03e-19	-0.501115	0.918	0.945	1.75e-15
Rps28	1.06e-19	0.255185	1	1	1.8e-15
R3hdm4	1.12e-19	-0.533348	0.203	0.546	1.9e-15
Acp1	1.27e-19	-0.575908	0.652	0.835	2.15e-15
Tmem11	1.3e-19	0.470528	0.886	0.657	2.2e-15
Ssbp1	1.34e-19	0.475443	0.949	0.835	2.26e-15
Setx	1.43e-19	0.298542	0.525	0.201	2.42e-15
Cmc2	1.52e-19	-0.581855	0.652	0.785	2.57e-15
Dnmt1	1.55e-19	-0.602619	0.665	0.834	2.62e-15
Ywhae	1.58e-19	-0.408482	0.987	0.993	2.68e-15
Senp2	1.59e-19	-0.557977	0.234	0.555	2.7e-15
Rad51	1.61e-19	-0.61491	0.551	0.774	2.72e-15
Pias2	1.63e-19	-0.552878	0.804	0.888	2.76e-15
Psmc6	1.63e-19	-0.548654	0.854	0.884	2.76e-15
Atp5g1	1.68e-19	0.446123	0.981	0.987	2.84e-15
Rps3	1.69e-19	0.275143	1	1	2.86e-15
Hspg2	1.69e-19	0.307609	0.411	0.14	2.86e-15
Mllt10	1.78e-19	-0.607112	0.595	0.775	3.02e-15
Meg3	1.91e-19	0.294973	0.291	0.082	3.23e-15
2610524H06Rik	2.02e-19	0.576966	0.88	0.72	3.42e-15
Pigk	2.05e-19	-0.585096	0.259	0.574	3.47e-15
Knstrn	2.31e-19	-0.604588	0.316	0.62	3.92e-15
Gxylt2	2.33e-19	0.275228	0.373	0.123	3.94e-15
Syncrip	2.43e-19	-0.564761	0.728	0.846	4.11e-15
Rps2	2.51e-19	0.322258	1	1	4.24e-15
Ddx41	2.57e-19	0.523581	0.766	0.473	4.36e-15
Rbmx2	2.58e-19	-0.600291	0.418	0.699	4.38e-15
Amdhd2	2.64e-19	0.360711	0.513	0.211	4.47e-15
Rnf5	2.71e-19	-0.521672	0.07	0.433	4.59e-15
Idh3g	2.71e-19	-0.647045	0.456	0.688	4.59e-15
Hmox1	2.88e-19	0.580382	0.62	0.323	4.88e-15
Yif1a	2.92e-19	-0.536576	0.171	0.518	4.94e-15
Cnih4	3.12e-19	0.494967	0.886	0.634	5.29e-15
App	3.15e-19	-0.58751	0.203	0.538	5.34e-15
Yrdc	3.25e-19	-0.537101	0.785	0.898	5.5e-15
Amz2	3.37e-19	0.304385	0.601	0.249	5.7e-15
Ctsa	3.52e-19	0.34899	0.519	0.208	5.96e-15
Eif4a2	3.62e-19	-0.6131	0.601	0.791	6.12e-15
Gm17586	3.84e-19	0.275763	0.31	0.089	6.5e-15
Bola3	3.96e-19	-0.611005	0.247	0.572	6.71e-15
Ddx55	4.08e-19	-0.582729	0.222	0.545	6.91e-15
Pim1	4.24e-19	0.791269	0.88	0.71	7.18e-15
Sars	4.53e-19	0.482439	0.759	0.444	7.66e-15
Hmgb1	4.69e-19	-0.390841	0.994	0.999	7.94e-15
Smc6	4.75e-19	-0.49319	0.956	0.985	8.04e-15
Wbp5	4.87e-19	-0.600278	0.272	0.592	8.25e-15
Slc7a5	5.11e-19	0.49358	0.804	0.479	8.66e-15
Gm2000	5.25e-19	0.485801	0.975	0.925	8.89e-15
Atp5b	5.26e-19	-0.416237	0.994	0.99	8.91e-15
Stag3	5.27e-19	-0.587146	0.323	0.625	8.93e-15
Pmm1	5.52e-19	0.574425	0.899	0.733	9.34e-15
Bambi	5.62e-19	0.476708	0.57	0.258	9.52e-15
Kif22	5.66e-19	-0.62922	0.405	0.654	9.59e-15
Fndc3a	5.92e-19	-0.574828	0.285	0.583	1e-14
Eif4g2	6.03e-19	-0.515537	0.886	0.949	1.02e-14
Tomm7	6.18e-19	0.405959	0.987	0.965	1.05e-14
Rnf167	6.4e-19	0.426448	0.747	0.416	1.08e-14
Ndufa11	6.53e-19	-0.419487	0.962	0.993	1.11e-14
Itch	6.95e-19	-0.564277	0.253	0.578	1.18e-14
Mvd	7.23e-19	0.403826	0.601	0.271	1.22e-14
Rps23	7.31e-19	0.359071	1	1	1.24e-14
Syn2	7.34e-19	0.295466	0.367	0.121	1.24e-14
Diablo	7.44e-19	-0.491738	0.886	0.953	1.26e-14
Mapk14	7.88e-19	-0.574424	0.323	0.625	1.33e-14
Hdac1	8e-19	-0.570829	0.677	0.826	1.35e-14
Tmem128	8.66e-19	-0.57814	0.475	0.73	1.47e-14
Dusp12	8.68e-19	-0.535068	0.133	0.469	1.47e-14
Rcan1	9.02e-19	0.329221	0.595	0.257	1.53e-14
Sec23a	9.34e-19	-0.553818	0.222	0.548	1.58e-14
C330027C09Rik	9.54e-19	-0.585355	0.253	0.554	1.62e-14
Psmc3ip	9.64e-19	-0.559766	0.38	0.667	1.63e-14
9530077C05Rik	9.94e-19	0.265093	0.367	0.123	1.68e-14
Ppp6c	1.01e-18	-0.588085	0.639	0.793	1.72e-14
Srsf4	1.02e-18	-0.572052	0.551	0.757	1.73e-14
Dpm3	1.07e-18	0.469233	0.829	0.54	1.82e-14
Pik3ca	1.1e-18	0.270415	0.329	0.102	1.87e-14
Mrps26	1.21e-18	-0.543983	0.741	0.866	2.04e-14
Chd4	1.3e-18	0.710067	0.918	0.813	2.2e-14
Ddx27	1.4e-18	0.5963	0.886	0.709	2.37e-14
Uimc1	1.51e-18	-0.570643	0.557	0.783	2.55e-14
Ppp1r14a	1.6e-18	-0.508307	0.108	0.449	2.71e-14
Ssr4	1.63e-18	-0.656825	0.424	0.677	2.75e-14
Usp9x	1.64e-18	0.450403	0.57	0.254	2.77e-14
Fau	1.68e-18	0.290292	1	1	2.84e-14
Lrr1	1.68e-18	-0.541423	0.196	0.539	2.85e-14
Runx3	1.7e-18	-0.50297	0.101	0.458	2.88e-14
Psmd6	1.77e-18	-0.535336	0.797	0.865	2.99e-14
Tsacc	1.78e-18	0.319627	0.513	0.207	3.01e-14
Mtr	1.9e-18	0.351978	0.595	0.264	3.21e-14
Exo1	2.32e-18	-0.538973	0.329	0.619	3.93e-14
Jmjd1c	2.37e-18	0.473883	0.766	0.442	4.02e-14
Plk5	2.49e-18	-0.524008	0.063	0.412	4.22e-14
Cds2	2.57e-18	-0.532718	0.171	0.504	4.36e-14
Txndc17	2.58e-18	0.494736	0.861	0.621	4.36e-14
Nkiras1	2.78e-18	-0.549597	0.405	0.662	4.71e-14
Arpc2	3.28e-18	-0.405651	0.981	0.978	5.55e-14
Ncaph2	3.32e-18	-0.537028	0.538	0.763	5.63e-14
Rrp15	3.4e-18	0.429494	0.797	0.469	5.75e-14
Cep57	3.94e-18	-0.557164	0.291	0.585	6.67e-14
Utp11l	4.02e-18	-0.522449	0.715	0.865	6.81e-14
Tmbim6	4.14e-18	0.474244	0.918	0.698	7.02e-14
Phf20	4.33e-18	0.51503	0.791	0.531	7.33e-14
Hdac3	4.39e-18	-0.551764	0.544	0.736	7.44e-14
Suz12	4.46e-18	-0.572854	0.449	0.707	7.55e-14
Mfsd5	4.49e-18	0.258701	0.348	0.112	7.6e-14
Pcbp2	4.57e-18	-0.464295	0.943	0.972	7.73e-14
Eif2s3y	4.64e-18	-0.52811	0.627	0.791	7.86e-14
Rnf44	4.66e-18	0.430345	0.665	0.322	7.9e-14
Cdkn2c	4.7e-18	-0.525336	0.095	0.448	7.97e-14
Tyw1	5.11e-18	0.265866	0.361	0.119	8.65e-14
Baz2b	5.27e-18	0.323877	0.652	0.298	8.92e-14
E2f4	5.31e-18	-0.546017	0.285	0.584	8.99e-14
Tnrc6c	5.61e-18	0.565127	0.943	0.782	9.49e-14
Rnf212	5.72e-18	0.288056	0.367	0.127	9.69e-14
Arpc1b	5.74e-18	-0.437558	0.646	0.828	9.71e-14
mt-Cytb	5.86e-18	0.258034	1	1	9.93e-14
Aktip	6.08e-18	-0.533476	0.297	0.608	1.03e-13
Snx2	6.1e-18	-0.541447	0.386	0.658	1.03e-13
Morf4l1	6.51e-18	-0.393111	0.975	0.99	1.1e-13
Xrcc6bp1	7.19e-18	0.37726	0.709	0.377	1.22e-13
Tvp23b	7.31e-18	-0.510976	0.241	0.543	1.24e-13
Rpp25l	7.32e-18	-0.546663	0.538	0.735	1.24e-13
Ube2h	7.9e-18	0.429037	0.665	0.346	1.34e-13
Slc29a1	8.1e-18	-0.533067	0.259	0.552	1.37e-13
Fen1	8.17e-18	-0.525426	0.557	0.798	1.38e-13
Plbd2	8.27e-18	-0.537908	0.316	0.581	1.4e-13
Mis18a	8.59e-18	-0.549335	0.614	0.768	1.45e-13
Lnp	8.75e-18	-0.570475	0.266	0.576	1.48e-13
Ppp1r15a	8.86e-18	0.599727	0.589	0.293	1.5e-13
Usmg5	9.54e-18	-0.485596	0.968	0.988	1.61e-13
Slc31a1	9.68e-18	-0.536489	0.316	0.59	1.64e-13
Phip	9.7e-18	0.51368	0.734	0.401	1.64e-13
E130309D02Rik	1.05e-17	-0.528096	0.278	0.576	1.78e-13
Fbxo36	1.15e-17	0.327152	0.487	0.196	1.95e-13
Gid8	1.23e-17	-0.529975	0.576	0.78	2.09e-13
Zmat5	1.28e-17	0.431651	0.57	0.272	2.16e-13
Tpm3	1.38e-17	0.493415	0.949	0.814	2.33e-13
Casc5	1.43e-17	-0.55385	0.19	0.498	2.42e-13
Tma16	1.44e-17	0.389121	0.677	0.341	2.43e-13
mt-Nd3	1.45e-17	0.359842	0.987	0.983	2.46e-13
Tomm22	1.5e-17	-0.437635	0.949	0.968	2.54e-13
Uqcc2	1.53e-17	-0.387675	0.987	0.995	2.59e-13
Dmc1	1.53e-17	-0.535378	0.177	0.502	2.6e-13
Lamtor3	1.56e-17	-0.516999	0.367	0.652	2.64e-13
Gde1	1.62e-17	-0.543158	0.468	0.688	2.74e-13
Fam178b	1.7e-17	0.399289	0.684	0.352	2.87e-13
Spcs3	1.73e-17	-0.552055	0.361	0.622	2.94e-13
Rps19	1.81e-17	0.259418	1	1	3.06e-13
1810058I24Rik	1.82e-17	0.469063	0.842	0.58	3.08e-13
Gm8186	2e-17	-0.505671	0.804	0.926	3.39e-13
Snx18	2.01e-17	0.347022	0.544	0.235	3.4e-13
Riok3	2.04e-17	-0.554182	0.595	0.791	3.46e-13
Tcf7	2.07e-17	0.43422	0.684	0.355	3.51e-13
Csnk1d	2.13e-17	-0.52142	0.722	0.841	3.6e-13
Mphosph8	2.14e-17	-0.500051	0.943	0.947	3.62e-13
Pgrmc1	2.17e-17	-0.523678	0.285	0.59	3.68e-13
1700020I14Rik	2.29e-17	-0.507052	0.791	0.915	3.88e-13
Syt11	2.45e-17	0.294715	0.405	0.146	4.15e-13
Trp53rkb	2.52e-17	0.363203	0.544	0.245	4.27e-13
Nsa2	2.56e-17	0.516971	0.962	0.854	4.33e-13
Clip1	2.77e-17	-0.549538	0.392	0.661	4.69e-13
Rbbp8	2.81e-17	-0.541411	0.475	0.701	4.76e-13
Azin1	2.89e-17	-0.542313	0.633	0.788	4.89e-13
Atf1	2.99e-17	-0.528847	0.627	0.787	5.05e-13
Ptdss2	3.04e-17	0.353028	0.513	0.223	5.15e-13
Dnaja1	3.14e-17	0.423935	0.987	0.944	5.31e-13
Epb41l3	3.35e-17	0.252605	0.361	0.123	5.68e-13
Ubxn4	3.36e-17	-0.541277	0.772	0.891	5.69e-13
Slc35b2	3.4e-17	-0.462383	0.076	0.41	5.76e-13
Prkaca	3.63e-17	-0.513385	0.418	0.691	6.15e-13
Kif11	3.71e-17	-0.576033	0.19	0.521	6.28e-13
Rwdd1	3.81e-17	-0.49477	0.835	0.918	6.44e-13
Fmr1nb	3.83e-17	-0.578516	0.361	0.628	6.49e-13
Sfmbt1	4.05e-17	-0.565437	0.519	0.73	6.86e-13
Ccdc18	4.15e-17	0.360849	0.43	0.163	7.03e-13
Arf1	4.36e-17	-0.434764	0.924	0.958	7.38e-13
Echdc1	4.38e-17	0.257079	0.449	0.17	7.41e-13
Taf13	4.45e-17	-0.531877	0.361	0.648	7.54e-13
Akr1a1	4.94e-17	0.418868	0.956	0.862	8.36e-13
Kif4	5e-17	-0.478667	0.057	0.386	8.47e-13
Rpp21	5e-17	0.372936	0.576	0.282	8.47e-13
Syngr2	5.1e-17	-0.493741	0.222	0.525	8.64e-13
Cyb5r1	5.18e-17	0.277081	0.367	0.132	8.76e-13
Ilkap	5.21e-17	-0.477594	0.81	0.895	8.82e-13
Cdc34	5.64e-17	-0.522869	0.759	0.88	9.54e-13
Dpm2	6.12e-17	0.255163	0.405	0.146	1.04e-12
Xrcc1	6.14e-17	0.340702	0.709	0.367	1.04e-12
Gabpa	6.72e-17	-0.517079	0.31	0.587	1.14e-12
Nubp2	7.17e-17	0.371268	0.582	0.287	1.21e-12
Cd81	7.22e-17	-0.399713	0.715	0.832	1.22e-12
Fkbp9	7.33e-17	0.301347	0.506	0.212	1.24e-12
Apex1	7.4e-17	0.440222	0.943	0.854	1.25e-12
Lonrf3	7.61e-17	-0.55483	0.31	0.586	1.29e-12
Srm	8.12e-17	-0.504136	0.297	0.575	1.37e-12
Ythdc2	8.18e-17	-0.535866	0.253	0.543	1.38e-12
Arpc5l	8.37e-17	-0.467596	0.918	0.962	1.42e-12
Ctage5	8.72e-17	-0.52101	0.487	0.715	1.48e-12
Stt3a	8.75e-17	-0.521093	0.272	0.556	1.48e-12
Zfp36l1	8.88e-17	0.49316	0.759	0.466	1.5e-12
Slc16a10	8.91e-17	-0.455704	0.07	0.4	1.51e-12
Pigt	9e-17	-0.516404	0.665	0.836	1.52e-12
B9d2	9.29e-17	0.261499	0.38	0.134	1.57e-12
Dicer1	9.96e-17	0.515995	0.728	0.466	1.69e-12
Gm8730	1.09e-16	0.394618	0.981	0.974	1.85e-12
Nme7	1.11e-16	0.320925	0.399	0.15	1.89e-12
Celf1	1.17e-16	-0.497176	0.753	0.844	1.99e-12
Map3k8	1.19e-16	0.281761	0.38	0.133	2.02e-12
Tmed10	1.23e-16	-0.514493	0.886	0.918	2.09e-12
Amn1	1.25e-16	0.477859	0.627	0.323	2.11e-12
Gabpb1	1.28e-16	-0.57083	0.342	0.593	2.17e-12
Srsf5	1.34e-16	-0.446787	0.937	0.952	2.26e-12
Cnot6l	1.34e-16	0.408123	0.741	0.409	2.27e-12
Ddx25	1.4e-16	0.497536	0.766	0.49	2.36e-12
Pspc1	1.48e-16	-0.542184	0.601	0.775	2.51e-12
Arl3	1.52e-16	0.391146	0.646	0.327	2.58e-12
Abcf1	1.53e-16	0.471432	0.867	0.67	2.59e-12
Wipi2	1.65e-16	-0.502252	0.703	0.836	2.8e-12
Kif20a	1.66e-16	-0.61156	0.418	0.643	2.81e-12
Tex15	1.76e-16	-0.549568	0.728	0.87	2.98e-12
Vat1	1.8e-16	0.4057	0.747	0.425	3.05e-12
Uchl1	1.89e-16	0.519161	0.975	0.967	3.2e-12
Ei24	1.93e-16	-0.52284	0.627	0.793	3.26e-12
Hccs	1.94e-16	-0.535952	0.582	0.762	3.28e-12
Ypel5	1.94e-16	0.421583	0.741	0.418	3.29e-12
Acp6	1.97e-16	0.367357	0.525	0.236	3.34e-12
Dnajb11	2.03e-16	-0.520145	0.747	0.874	3.43e-12
Setd6	2.1e-16	-0.539543	0.373	0.621	3.56e-12
Npdc1	2.12e-16	0.289957	0.361	0.13	3.59e-12
Xrcc5	2.16e-16	0.279624	0.392	0.145	3.65e-12
Rab6a	2.22e-16	-0.504594	0.816	0.893	3.76e-12
Cox6b2	2.29e-16	-0.559064	0.392	0.642	3.88e-12
Tra2a	2.46e-16	-0.51848	0.753	0.877	4.16e-12
Srf	2.46e-16	0.291777	0.481	0.196	4.17e-12
Ccdc53	2.54e-16	0.395982	0.652	0.334	4.29e-12
Dym	2.62e-16	0.272692	0.367	0.13	4.44e-12
Rnf20	2.65e-16	-0.525047	0.31	0.583	4.48e-12
Polr3h	2.79e-16	0.517287	0.81	0.56	4.73e-12
Mrpl54	2.8e-16	-0.49589	0.842	0.93	4.74e-12
Clspn	2.83e-16	-0.533791	0.513	0.753	4.78e-12
Copb2	2.97e-16	-0.490197	0.854	0.902	5.04e-12
Hcfc2	3.03e-16	-0.497169	0.304	0.576	5.13e-12
Mycbp2	3.08e-16	-0.529166	0.791	0.902	5.22e-12
Slc25a33	3.09e-16	-0.491102	0.696	0.818	5.23e-12
Nsun5	3.14e-16	-0.549681	0.544	0.72	5.32e-12
Pmf1	3.24e-16	-0.536396	0.696	0.829	5.49e-12
Zdhhc16	3.31e-16	0.390946	0.595	0.291	5.6e-12
Spint2	3.46e-16	-0.471003	0.88	0.957	5.87e-12
Rnf19b	3.66e-16	-0.471976	0.196	0.512	6.2e-12
Tmem9b	3.77e-16	-0.525278	0.43	0.686	6.37e-12
1110001J03Rik	3.79e-16	-0.535613	0.506	0.728	6.42e-12
Btf3	3.93e-16	-0.528449	0.968	0.971	6.65e-12
Clta	3.97e-16	-0.430593	0.905	0.93	6.72e-12
Srpk1	4.04e-16	-0.494507	0.861	0.924	6.83e-12
Card19	4.1e-16	-0.511796	0.418	0.653	6.93e-12
Hspbap1	4.2e-16	0.36076	0.652	0.35	7.11e-12
Wdr34	4.47e-16	0.292722	0.57	0.263	7.57e-12
1110059E24Rik	4.52e-16	0.362352	0.608	0.297	7.64e-12
Ufm1	4.58e-16	-0.518219	0.557	0.712	7.76e-12
Brd7	4.63e-16	-0.478914	0.81	0.871	7.85e-12
Becn1	4.82e-16	-0.512397	0.595	0.754	8.15e-12
Aldh7a1	4.99e-16	0.370166	0.69	0.366	8.44e-12
Psap	5.41e-16	-0.294779	0.785	0.889	9.16e-12
Phyhipl	5.76e-16	-0.421848	0.044	0.362	9.75e-12
Ccdc136	6.09e-16	0.39531	0.728	0.423	1.03e-11
Rhot2	6.17e-16	0.259774	0.481	0.194	1.04e-11
Rfc2	6.41e-16	-0.526454	0.696	0.801	1.09e-11
Cbr1	6.47e-16	0.27447	0.519	0.221	1.1e-11
Rfc1	6.82e-16	-0.495858	0.88	0.932	1.15e-11
Prr19	7.08e-16	0.361118	0.62	0.316	1.2e-11
Stard7	7.4e-16	-0.501245	0.392	0.663	1.25e-11
Gna11	7.55e-16	-0.521648	0.639	0.776	1.28e-11
Tram1	7.59e-16	-0.496796	0.684	0.818	1.28e-11
Tmem167	7.78e-16	-0.488082	0.791	0.869	1.32e-11
Crebrf	8e-16	0.334615	0.443	0.186	1.35e-11
Zfp444	8.13e-16	0.299197	0.437	0.179	1.38e-11
Ppp3r1	8.15e-16	0.331586	0.671	0.332	1.38e-11
Wash1	8.34e-16	0.40015	0.671	0.368	1.41e-11
Mrps18b	8.36e-16	0.422433	0.81	0.578	1.42e-11
Esd	8.46e-16	0.387672	0.937	0.821	1.43e-11
Fkbp4	8.78e-16	0.398702	0.962	0.966	1.49e-11
Vps36	9.12e-16	-0.550856	0.576	0.728	1.54e-11
Zbtb20	9.16e-16	0.442485	0.639	0.347	1.55e-11
Yy1	9.33e-16	-0.536492	0.481	0.682	1.58e-11
Bnip3	9.34e-16	-0.509566	0.608	0.788	1.58e-11
Tusc3	9.46e-16	-0.527008	0.411	0.647	1.6e-11
Rbm46	9.55e-16	-0.50147	0.69	0.826	1.62e-11
Eif1b	9.66e-16	-0.396895	0.975	0.983	1.64e-11
Gm2694	9.87e-16	0.49089	0.823	0.528	1.67e-11
Cct5	1.05e-15	0.391543	0.981	0.957	1.77e-11
Pbrm1	1.07e-15	-0.491178	0.753	0.857	1.81e-11
Aurka	1.08e-15	-0.684185	0.222	0.488	1.82e-11
Ubqln1	1.1e-15	0.387872	0.753	0.445	1.86e-11
Terf1	1.1e-15	0.423014	0.576	0.298	1.86e-11
Hhex	1.17e-15	0.347092	0.487	0.215	1.99e-11
Pde6d	1.23e-15	-0.545721	0.557	0.746	2.08e-11
Ndufb6	1.23e-15	-0.436097	0.918	0.943	2.08e-11
Nktr	1.24e-15	-0.516159	0.899	0.936	2.09e-11
Rbm26	1.29e-15	-0.5689	0.31	0.565	2.19e-11
Atp6v1d	1.37e-15	-0.494597	0.734	0.837	2.32e-11
Fbxo9	1.75e-15	-0.489608	0.639	0.798	2.97e-11
Polr2k	1.78e-15	-0.438343	0.911	0.964	3.01e-11
Dap3	1.81e-15	-0.49379	0.766	0.869	3.07e-11
Rpl6l	1.83e-15	0.436489	0.88	0.718	3.11e-11
Zfp800	1.91e-15	-0.498633	0.228	0.52	3.24e-11
Rnf128	1.97e-15	-0.465143	0.127	0.423	3.33e-11
Tmeff1	1.97e-15	-0.466067	0.171	0.483	3.34e-11
1810037I17Rik	2.01e-15	0.467713	0.949	0.726	3.41e-11
Ppp1r1b	2.06e-15	-0.415811	0.057	0.359	3.48e-11
Prpsap1	2.27e-15	0.505694	0.88	0.7	3.84e-11
Mrps6	2.28e-15	0.384763	0.709	0.398	3.87e-11
Hnrnpd	2.38e-15	-0.498676	0.797	0.877	4.03e-11
Emc2	2.44e-15	-0.525026	0.449	0.647	4.13e-11
Ing2	2.45e-15	0.338378	0.633	0.325	4.14e-11
Rpl26	2.46e-15	0.293461	1	1	4.17e-11
Cenpa	2.47e-15	-0.877792	0.867	0.892	4.19e-11
Ppif	2.6e-15	0.350494	0.544	0.259	4.4e-11
Pkn2	2.68e-15	-0.521636	0.627	0.776	4.54e-11
Nipbl	2.69e-15	0.325488	0.677	0.342	4.55e-11
Saraf	2.72e-15	-0.498702	0.614	0.792	4.6e-11
Gna12	2.91e-15	0.272622	0.373	0.142	4.92e-11
Setd8	3.01e-15	-0.503715	0.487	0.703	5.1e-11
Fam118b	3.08e-15	0.423069	0.728	0.424	5.22e-11
Cfdp1	3.09e-15	0.422533	0.937	0.815	5.24e-11
Arl4a	3.32e-15	0.440347	0.766	0.558	5.62e-11
Pa2g4	3.37e-15	-0.474868	0.797	0.88	5.71e-11
Cyth2	3.56e-15	-0.503222	0.715	0.81	6.03e-11
PISD	3.68e-15	-0.564954	0.354	0.615	6.23e-11
Isoc1	3.75e-15	-0.508733	0.538	0.716	6.35e-11
Hsp90aa1	3.79e-15	-0.304806	0.994	0.999	6.42e-11
Psip1	3.79e-15	-0.456838	0.873	0.947	6.42e-11
Rbbp4	3.85e-15	-0.470882	0.722	0.841	6.52e-11
G3bp1	3.87e-15	0.440378	0.791	0.548	6.55e-11
Bcl7b	3.93e-15	0.405611	0.684	0.395	6.65e-11
Sbno1	4.03e-15	0.394627	0.975	0.963	6.82e-11
Btbd10	4.43e-15	-0.493522	0.652	0.799	7.49e-11
Psmd4	4.81e-15	0.399503	0.962	0.906	8.14e-11
Wac	4.82e-15	-0.491112	0.715	0.828	8.17e-11
Gm1141	4.84e-15	-0.402536	0.025	0.318	8.2e-11
Pfdn1	4.91e-15	0.472117	0.937	0.842	8.32e-11
Tmem238	4.96e-15	-0.408142	0.032	0.324	8.39e-11
Fbxl3	4.97e-15	-0.477942	0.342	0.605	8.42e-11
Aimp1	5.05e-15	0.420071	0.924	0.824	8.55e-11
Sycp3	5.35e-15	-0.547318	0.842	0.915	9.06e-11
Pdcd6	5.36e-15	0.390364	0.905	0.683	9.08e-11
Htatip2	5.44e-15	-0.449472	0.165	0.469	9.21e-11
Ugp2	5.45e-15	-0.481777	0.411	0.631	9.23e-11
Tfrc	5.78e-15	-0.473299	0.291	0.545	9.78e-11
Smdt1	5.8e-15	-0.410499	0.962	0.977	9.82e-11
Nop58	5.89e-15	-0.503694	0.753	0.854	9.97e-11
Vrk1	5.95e-15	-0.489738	0.38	0.602	1.01e-10
Ldb1	6.08e-15	0.3922	0.608	0.317	1.03e-10
Msmo1	6.13e-15	0.420304	0.601	0.32	1.04e-10
Mcmbp	6.18e-15	-0.478455	0.671	0.843	1.05e-10
Stub1	6.43e-15	-0.460163	0.816	0.889	1.09e-10
Kdm1b	6.82e-15	0.287527	0.437	0.181	1.15e-10
Nptx2	7.06e-15	-0.49239	0.285	0.563	1.2e-10
Eif3c	7.41e-15	-0.45131	0.962	0.967	1.25e-10
Lin7c	7.43e-15	-0.50323	0.589	0.736	1.26e-10
Usp28	7.69e-15	0.301994	0.532	0.24	1.3e-10
Nkd1	7.9e-15	-0.479526	0.196	0.475	1.34e-10
Rbx1	8.47e-15	0.317098	0.994	0.985	1.43e-10
Ctr9	8.48e-15	0.335734	0.582	0.288	1.44e-10
Chrac1	8.58e-15	0.381292	0.639	0.342	1.45e-10
Etnk1	8.67e-15	-0.496294	0.367	0.59	1.47e-10
Cdc37	8.91e-15	0.443204	0.899	0.747	1.51e-10
Mcam	9.52e-15	0.492174	0.538	0.266	1.61e-10
Hypk	9.91e-15	-0.511684	0.646	0.793	1.68e-10
Luzp4	1.02e-14	-0.500145	0.392	0.606	1.72e-10
Sec22b	1.05e-14	-0.500623	0.513	0.717	1.78e-10
Tpgs2	1.13e-14	-0.465061	0.81	0.893	1.92e-10
Nipa2	1.13e-14	-0.466957	0.57	0.739	1.92e-10
Mafg	1.18e-14	0.380026	0.741	0.448	2e-10
Ncbp2	1.23e-14	-0.455645	0.829	0.898	2.09e-10
Cstf3	1.26e-14	0.447297	0.772	0.523	2.13e-10
Ssbp2	1.26e-14	0.449864	0.753	0.449	2.14e-10
Pigp	1.27e-14	-0.525251	0.589	0.766	2.16e-10
Gadd45gip1	1.33e-14	0.441528	0.848	0.639	2.25e-10
Nr2c2ap	1.41e-14	0.31691	0.646	0.32	2.38e-10
Atl3	1.41e-14	-0.453566	0.177	0.451	2.39e-10
Knop1	1.46e-14	0.413933	0.861	0.675	2.46e-10
Ctdp1	1.47e-14	0.265968	0.437	0.18	2.48e-10
Rhox7b	1.47e-14	0.279802	0.532	0.249	2.49e-10
Tubgcp2	1.49e-14	-0.476919	0.272	0.525	2.52e-10
Ublcp1	1.51e-14	-0.499616	0.399	0.625	2.55e-10
Zranb2	1.67e-14	-0.479719	0.652	0.803	2.83e-10
Kcnq1ot1	1.74e-14	-0.596994	0.342	0.585	2.94e-10
Zfp428	1.81e-14	0.459937	0.797	0.547	3.06e-10
Brms1	1.82e-14	0.300844	0.506	0.234	3.08e-10
Arpc3	1.83e-14	0.503657	0.956	0.812	3.09e-10
E2f2	1.89e-14	-0.423855	0.044	0.328	3.2e-10
Rrp7a	1.94e-14	0.395778	0.608	0.345	3.29e-10
Ralgds	1.97e-14	0.334961	0.551	0.276	3.34e-10
Them6	1.98e-14	-0.451228	0.234	0.501	3.36e-10
Ap2m1	2.04e-14	-0.502503	0.797	0.872	3.46e-10
Dld	2.06e-14	-0.478243	0.386	0.61	3.48e-10
Sypl	2.14e-14	-0.470664	0.703	0.809	3.63e-10
Tdrd1	2.31e-14	0.320566	0.544	0.271	3.91e-10
Sec23b	2.38e-14	-0.480175	0.348	0.584	4.03e-10
Gse1	2.48e-14	0.258662	0.487	0.217	4.21e-10
Ccp110	2.69e-14	-0.498988	0.266	0.527	4.55e-10
Tbl3	2.73e-14	-0.483995	0.551	0.726	4.63e-10
Chmp2b	2.87e-14	-0.465621	0.253	0.502	4.86e-10
Hnrnpul1	2.87e-14	-0.476356	0.696	0.848	4.86e-10
Ndufaf3	2.97e-14	-0.444506	0.089	0.377	5.02e-10
Lrrfip2	2.97e-14	0.316066	0.62	0.312	5.03e-10
Prpf40a	3e-14	-0.510462	0.671	0.806	5.07e-10
Vamp3	3e-14	-0.434835	0.759	0.851	5.09e-10
Ppp2r5e	3.01e-14	-0.450036	0.222	0.52	5.09e-10
Dis3	3.07e-14	-0.483064	0.538	0.685	5.19e-10
Zfyve21	3.13e-14	-0.4664	0.424	0.62	5.3e-10
Top1	3.21e-14	-0.474929	0.766	0.895	5.44e-10
Hspa14	3.37e-14	-0.473012	0.747	0.859	5.71e-10
Jmjd6	3.43e-14	0.365141	0.772	0.466	5.8e-10
Pten	3.73e-14	-0.457918	0.582	0.746	6.31e-10
Arl1	3.81e-14	-0.467909	0.728	0.858	6.45e-10
Wdr73	4e-14	0.26505	0.487	0.214	6.78e-10
Dag1	4.31e-14	0.368888	0.639	0.34	7.3e-10
Zfr	4.43e-14	-0.486984	0.614	0.795	7.5e-10
Larp1b	4.54e-14	-0.533663	0.487	0.685	7.69e-10
Unc50	4.54e-14	-0.463336	0.5	0.691	7.69e-10
Gal	4.56e-14	-0.39433	0.019	0.295	7.73e-10
Psmd9	4.65e-14	0.379467	0.842	0.58	7.87e-10
Tdg	4.87e-14	-0.466676	0.247	0.511	8.25e-10
Prpf18	4.89e-14	-0.461155	0.259	0.521	8.27e-10
Bub1	5e-14	-0.484093	0.329	0.589	8.47e-10
Abi1	5.01e-14	-0.441496	0.462	0.682	8.48e-10
Mkln1	5.05e-14	-0.479664	0.519	0.695	8.54e-10
Rnaset2b	5.11e-14	-0.538287	0.608	0.774	8.65e-10
Stt3b	5.18e-14	-0.468282	0.367	0.602	8.76e-10
Cttn	5.38e-14	-0.468398	0.335	0.593	9.11e-10
Higd1a	5.39e-14	-0.395032	0.937	0.978	9.13e-10
Hmces	5.4e-14	-0.466339	0.576	0.735	9.13e-10
Map7d2	5.4e-14	-0.448938	0.816	0.901	9.14e-10
Arrb2	5.55e-14	0.413108	0.665	0.396	9.4e-10
Sec62	5.55e-14	-0.440731	0.899	0.945	9.4e-10
Slc9b1	5.56e-14	0.280901	0.405	0.169	9.42e-10
Naa30	5.8e-14	-0.449861	0.532	0.672	9.82e-10
Ywhah	5.85e-14	-0.476288	0.633	0.761	9.9e-10
Rnf6	6.11e-14	0.381585	0.759	0.464	1.03e-09
Decr1	6.16e-14	-0.409458	0.082	0.369	1.04e-09
Cisd1	6.2e-14	-0.424278	0.886	0.939	1.05e-09
Tmf1	6.56e-14	-0.514252	0.361	0.6	1.11e-09
Snupn	6.9e-14	-0.441035	0.241	0.51	1.17e-09
Dpep3	7.1e-14	-0.608779	0.443	0.627	1.2e-09
Tomm40	7.43e-14	0.454448	0.854	0.667	1.26e-09
Fdft1	7.47e-14	0.461898	0.778	0.543	1.27e-09
Aamdc	7.52e-14	-0.465826	0.418	0.633	1.27e-09
Otud5	7.57e-14	0.297442	0.696	0.375	1.28e-09
Prpsap2	7.58e-14	-0.471073	0.532	0.7	1.28e-09
Suds3	7.66e-14	0.432132	0.848	0.631	1.3e-09
Rab2a	8.55e-14	-0.418458	0.892	0.93	1.45e-09
Atad5	8.63e-14	-0.475219	0.184	0.46	1.46e-09
Prdm9	8.8e-14	-0.376451	0.019	0.291	1.49e-09
Actl6a	8.84e-14	-0.451658	0.778	0.884	1.5e-09
Pgm3	8.9e-14	-0.451454	0.228	0.494	1.51e-09
Denr	8.93e-14	-0.349692	0.981	0.99	1.51e-09
Tmod3	9.2e-14	-0.424744	0.241	0.524	1.56e-09
Ppp1r12a	9.42e-14	-0.437357	0.734	0.835	1.6e-09
Zglp1	9.74e-14	-0.475332	0.386	0.626	1.65e-09
Polr3k	1.02e-13	-0.434083	0.468	0.668	1.72e-09
Llgl1	1.04e-13	0.312561	0.563	0.279	1.76e-09
Mtif2	1.07e-13	0.255964	0.437	0.184	1.81e-09
Mgea5	1.08e-13	0.380048	0.835	0.581	1.84e-09
Nup37	1.09e-13	0.370719	0.747	0.442	1.84e-09
Suv39h2	1.11e-13	-0.469213	0.576	0.736	1.88e-09
Ccdc90b	1.12e-13	-0.444239	0.551	0.724	1.9e-09
Rfk	1.13e-13	-0.468999	0.424	0.644	1.91e-09
Map3k7	1.18e-13	-0.450319	0.266	0.524	2e-09
Hnrnpk	1.19e-13	-0.365865	0.968	0.987	2.02e-09
Tc2n	1.26e-13	-0.416764	0.127	0.4	2.14e-09
Unc119	1.28e-13	0.388518	0.772	0.502	2.17e-09
Ttc9c	1.29e-13	0.253266	0.506	0.231	2.19e-09
Pkig	1.37e-13	-0.479806	0.513	0.721	2.33e-09
Fbxl5	1.4e-13	-0.475305	0.519	0.704	2.37e-09
Sf3b5	1.4e-13	0.410804	0.899	0.79	2.38e-09
Capg	1.5e-13	0.345615	0.367	0.157	2.54e-09
Wbp1	1.57e-13	-0.453746	0.43	0.646	2.66e-09
Mrpl28	1.58e-13	-0.37139	0.949	0.954	2.67e-09
Dph3	1.65e-13	0.398588	0.911	0.726	2.79e-09
Arfrp1	1.68e-13	-0.464152	0.487	0.686	2.85e-09
Cdc42	1.69e-13	-0.341683	0.93	0.943	2.85e-09
Gltp	1.71e-13	0.397004	0.88	0.703	2.89e-09
Piwil2	1.74e-13	0.322247	0.639	0.341	2.95e-09
Angel2	1.75e-13	-0.439453	0.677	0.809	2.96e-09
Vmp1	1.77e-13	-0.465961	0.627	0.776	3e-09
Rpl10-ps3	1.79e-13	-0.435614	0.576	0.745	3.04e-09
Dguok	1.86e-13	0.399769	0.671	0.407	3.15e-09
Psmg4	1.87e-13	0.431018	0.823	0.646	3.17e-09
Por	1.93e-13	0.304997	0.544	0.271	3.27e-09
Haus2	1.99e-13	-0.424962	0.177	0.447	3.37e-09
Fam104a	1.99e-13	-0.396123	0.918	0.959	3.37e-09
Gdi2	2.02e-13	-0.494147	0.797	0.87	3.42e-09
Tmem56	2.07e-13	-0.460025	0.285	0.524	3.5e-09
Dnajb3	2.08e-13	0.283059	0.5	0.235	3.51e-09
Slc9a6	2.09e-13	-0.446549	0.266	0.516	3.54e-09
Gm1673	2.21e-13	-0.410673	0.924	0.963	3.74e-09
Fam217b	2.27e-13	0.259028	0.411	0.175	3.84e-09
Kdm2b	2.28e-13	0.449333	0.627	0.363	3.85e-09
Mapre1	2.32e-13	-0.421451	0.899	0.902	3.93e-09
Ppp5c	2.34e-13	-0.456412	0.494	0.642	3.96e-09
Ptpra	2.37e-13	0.29603	0.589	0.295	4.02e-09
Srrt	2.37e-13	-0.477854	0.494	0.683	4.02e-09
Abcb6	2.46e-13	0.266728	0.399	0.168	4.16e-09
Yif1b	2.46e-13	-0.447516	0.627	0.765	4.16e-09
Srp54b	2.46e-13	-0.426228	0.823	0.894	4.16e-09
Cd151	2.52e-13	0.345963	0.614	0.312	4.27e-09
Commd1	2.54e-13	-0.457677	0.652	0.795	4.3e-09
Kif20b	2.64e-13	-0.557137	0.481	0.648	4.47e-09
Map1s	2.64e-13	0.289367	0.646	0.342	4.47e-09
Dhx36	2.69e-13	-0.490924	0.557	0.724	4.56e-09
Sgol1	2.7e-13	-0.46581	0.304	0.556	4.56e-09
Ddx17	2.91e-13	-0.452604	0.253	0.512	4.93e-09
Scp2	2.99e-13	0.365271	0.81	0.585	5.06e-09
Pde8a	3.07e-13	-0.393512	0.044	0.31	5.19e-09
Itsn2	3.21e-13	-0.448345	0.234	0.485	5.43e-09
Sucla2	3.22e-13	-0.482767	0.665	0.77	5.45e-09
Tmem50a	3.23e-13	0.403544	0.905	0.711	5.47e-09
Kxd1	3.27e-13	0.356651	0.665	0.36	5.54e-09
Stk38	3.27e-13	-0.468464	0.361	0.586	5.54e-09
Nuf2	3.38e-13	-0.43319	0.184	0.454	5.72e-09
Adrm1	3.39e-13	-0.408675	0.867	0.926	5.74e-09
Rhox2a	3.41e-13	-0.431785	0.203	0.465	5.78e-09
Hdgfrp2	3.54e-13	-0.451141	0.367	0.585	5.99e-09
R3hdm1	3.55e-13	0.401696	0.867	0.642	6e-09
Cdc5l	3.59e-13	-0.433427	0.886	0.92	6.09e-09
Ywhaz	3.65e-13	0.446803	0.835	0.601	6.19e-09
Pdxdc1	3.69e-13	-0.453301	0.538	0.691	6.25e-09
Kat2a	3.83e-13	0.408994	0.69	0.409	6.48e-09
Wdr46	3.89e-13	-0.446002	0.589	0.737	6.59e-09
Rabac1	3.94e-13	0.332192	0.601	0.331	6.67e-09
Fbxo7	3.99e-13	-0.439746	0.38	0.618	6.76e-09
Rangap1	4.18e-13	-0.480195	0.329	0.573	7.07e-09
Gpaa1	4.44e-13	-0.499559	0.316	0.541	7.52e-09
Ube3a	4.45e-13	-0.493929	0.722	0.831	7.54e-09
Hnrnpa3	4.76e-13	-0.430248	0.747	0.832	8.05e-09
Ppp1r14b	4.76e-13	-0.521887	0.747	0.836	8.06e-09
Tomm5	4.82e-13	0.268001	0.405	0.172	8.16e-09
Cct4	4.86e-13	-0.362081	0.981	0.975	8.22e-09
Mob1a	5.02e-13	-0.436579	0.354	0.579	8.5e-09
Ube2i	5.37e-13	-0.346037	0.956	0.989	9.1e-09
Wnk1	5.54e-13	-0.44324	0.778	0.859	9.38e-09
Agfg1	5.55e-13	-0.42625	0.285	0.537	9.39e-09
Rnf149	5.61e-13	0.446458	0.81	0.585	9.49e-09
Ube2e3	5.62e-13	-0.370641	0.975	0.965	9.52e-09
Stard3nl	5.77e-13	0.409757	0.867	0.695	9.77e-09
Tars	5.83e-13	-0.436344	0.373	0.582	9.86e-09
Fam136a	5.88e-13	-0.472489	0.709	0.838	9.95e-09
Ppp6r3	5.91e-13	-0.427209	0.234	0.493	1e-08
Cd164	6.16e-13	-0.442294	0.772	0.866	1.04e-08
Thumpd3	6.25e-13	0.38122	0.728	0.456	1.06e-08
Scoc	6.29e-13	-0.455086	0.43	0.633	1.06e-08
Herc2	6.3e-13	-0.480846	0.538	0.718	1.07e-08
2210016F16Rik	6.36e-13	-0.456542	0.557	0.717	1.08e-08
Neto2	6.48e-13	-0.427642	0.304	0.561	1.1e-08
Slc3a2	6.79e-13	0.428657	0.861	0.681	1.15e-08
2010320M18Rik	6.81e-13	0.2565	0.532	0.253	1.15e-08
Tax1bp1	6.86e-13	0.396733	0.943	0.821	1.16e-08
Syce2	7.42e-13	-0.399501	0.93	0.961	1.26e-08
Ncbp3	7.63e-13	-0.428204	0.304	0.563	1.29e-08
Inpp5f	7.91e-13	0.356199	0.62	0.331	1.34e-08
Cdca2	7.97e-13	-0.48206	0.304	0.526	1.35e-08
Myl6	8.63e-13	-0.276181	0.81	0.892	1.46e-08
Sec61a2	9.09e-13	-0.464699	0.538	0.707	1.54e-08
Wee1	9.13e-13	-0.379009	0.082	0.346	1.55e-08
Cetn3	9.17e-13	0.395937	0.918	0.833	1.55e-08
Pole4	9.2e-13	-0.408424	0.778	0.867	1.56e-08
Rbm44	9.26e-13	-0.452092	0.285	0.523	1.57e-08
Ctdspl2	9.43e-13	-0.481535	0.532	0.698	1.6e-08
Pak2	9.53e-13	-0.457687	0.386	0.617	1.61e-08
Serinc1	9.67e-13	-0.465999	0.443	0.638	1.64e-08
Zcchc11	9.74e-13	-0.438831	0.601	0.729	1.65e-08
Mga	9.77e-13	0.365756	0.766	0.502	1.65e-08
Map2k2	9.9e-13	-0.405792	0.911	0.939	1.68e-08
Herc1	1.02e-12	-0.441383	0.709	0.829	1.73e-08
Ndfip2	1.04e-12	-0.464935	0.354	0.573	1.76e-08
Vps4b	1.1e-12	-0.438822	0.443	0.657	1.86e-08
Fus	1.11e-12	-0.393458	0.962	0.96	1.88e-08
Supt6	1.16e-12	0.340702	0.538	0.281	1.96e-08
Cntrl	1.17e-12	-0.453659	0.437	0.641	1.98e-08
Mphosph6	1.18e-12	0.438171	0.816	0.583	2e-08
Vhl	1.21e-12	-0.442918	0.373	0.585	2.05e-08
Malsu1	1.24e-12	-0.429397	0.677	0.794	2.09e-08
Mrpl17	1.29e-12	-0.408398	0.854	0.917	2.19e-08
Nt5c2	1.34e-12	0.380519	0.753	0.514	2.28e-08
Uchl5	1.38e-12	-0.392567	0.57	0.778	2.34e-08
Fam63b	1.39e-12	-0.40901	0.108	0.382	2.35e-08
Nr1h2	1.43e-12	0.344452	0.557	0.312	2.41e-08
Hmg20b	1.44e-12	-0.456207	0.272	0.517	2.44e-08
Rpp40	1.52e-12	0.292664	0.576	0.298	2.57e-08
Gpcpd1	1.53e-12	-0.389699	0.247	0.51	2.59e-08
Rtn4	1.57e-12	-0.447025	0.703	0.8	2.66e-08
Arhgap5	1.6e-12	-0.462032	0.538	0.681	2.71e-08
Trnau1ap	1.63e-12	-0.43109	0.601	0.765	2.77e-08
Dapk2	1.65e-12	0.318236	0.633	0.347	2.8e-08
Gadd45a	1.71e-12	-0.441818	0.335	0.553	2.9e-08
Rbm39	1.74e-12	-0.320231	1	0.998	2.94e-08
Dtx2	1.8e-12	0.36849	0.791	0.568	3.04e-08
Sugt1	1.82e-12	0.283172	0.443	0.206	3.09e-08
Pex16	1.82e-12	0.33621	0.551	0.296	3.09e-08
Rab35	1.83e-12	0.276037	0.563	0.281	3.1e-08
Ykt6	1.85e-12	-0.452013	0.443	0.641	3.13e-08
Plod1	1.86e-12	-0.409341	0.285	0.526	3.14e-08
Dync1li2	1.86e-12	-0.418047	0.513	0.69	3.15e-08
Rpe	1.88e-12	-0.411497	0.215	0.481	3.18e-08
Arih2	1.93e-12	-0.436455	0.481	0.673	3.27e-08
Nup93	1.95e-12	-0.434204	0.57	0.741	3.3e-08
Fam114a2	1.99e-12	0.368815	0.778	0.51	3.37e-08
Dctpp1	2.03e-12	-0.383535	0.93	0.98	3.44e-08
Sdf4	2.05e-12	-0.440812	0.785	0.864	3.47e-08
Mcm2	2.08e-12	-0.444116	0.747	0.818	3.53e-08
Rab26os	2.11e-12	0.288153	0.646	0.34	3.57e-08
Mrps35	2.11e-12	-0.421567	0.513	0.689	3.58e-08
Trpc1	2.13e-12	-0.395172	0.133	0.396	3.6e-08
Btbd1	2.15e-12	-0.432953	0.791	0.87	3.64e-08
Hspa8	2.2e-12	-0.319259	0.994	0.997	3.73e-08
Gdpd1	2.24e-12	-0.455704	0.462	0.645	3.8e-08
Brap	2.31e-12	-0.439286	0.462	0.654	3.92e-08
Klhl12	2.33e-12	0.35168	0.703	0.42	3.94e-08
Tor1aip2	2.46e-12	0.338253	0.665	0.391	4.17e-08
Mrpl36	2.49e-12	0.309061	0.81	0.506	4.21e-08
Cse1l	2.5e-12	-0.454797	0.627	0.749	4.22e-08
Cox5b	2.57e-12	-0.277424	1	0.998	4.34e-08
Dcp2	2.57e-12	-0.443834	0.513	0.714	4.35e-08
Ap1b1	2.72e-12	0.288222	0.538	0.273	4.6e-08
Psmd5	2.8e-12	-0.422461	0.734	0.829	4.74e-08
2810428I15Rik	2.81e-12	-0.456668	0.747	0.879	4.76e-08
Xlr5a	2.82e-12	0.387405	0.747	0.471	4.77e-08
Imp3	2.94e-12	0.358493	0.88	0.654	4.97e-08
Hacd1	2.96e-12	-0.415712	0.329	0.551	5.01e-08
Clp1	3.01e-12	0.288422	0.494	0.249	5.09e-08
Eif4ebp1	3.03e-12	0.473245	0.88	0.804	5.14e-08
Eea1	3.1e-12	-0.479794	0.43	0.61	5.25e-08
Cdk2ap1	3.24e-12	-0.418463	0.639	0.772	5.48e-08
Ccni	3.25e-12	0.442585	0.797	0.602	5.5e-08
Uqcrb	3.25e-12	0.29939	0.994	0.971	5.51e-08
Cenpl	3.33e-12	-0.390867	0.114	0.379	5.63e-08
Dtl	3.36e-12	-0.503384	0.513	0.703	5.69e-08
Grcc10	3.42e-12	0.440586	0.842	0.656	5.79e-08
Atp6v1f	3.47e-12	0.326231	0.968	0.93	5.87e-08
Naa35	3.47e-12	-0.446723	0.785	0.856	5.88e-08
Ruvbl1	3.6e-12	0.429237	0.829	0.646	6.1e-08
Fbxo28	3.67e-12	-0.436526	0.494	0.661	6.22e-08
Slmap	3.69e-12	-0.438051	0.215	0.475	6.25e-08
4930447C04Rik	3.72e-12	-0.469608	0.741	0.823	6.3e-08
Dpp3	3.73e-12	0.326899	0.766	0.493	6.32e-08
Fmr1	3.85e-12	-0.441167	0.57	0.713	6.52e-08
Ino80b	3.97e-12	-0.436961	0.354	0.561	6.72e-08
Zfp706	4.06e-12	-0.373352	0.924	0.935	6.88e-08
Tm2d1	4.13e-12	0.393129	0.835	0.583	6.98e-08
Dnm1l	4.16e-12	-0.435094	0.316	0.546	7.04e-08
Foxr1	4.22e-12	0.26595	0.538	0.273	7.15e-08
Rap1a	4.24e-12	-0.439428	0.595	0.732	7.19e-08
Kif15	4.28e-12	-0.39052	0.108	0.371	7.25e-08
Ccnc	4.33e-12	-0.421361	0.323	0.54	7.33e-08
Rbck1	4.44e-12	0.297375	0.525	0.269	7.51e-08
Nupl1	4.48e-12	-0.398453	0.177	0.44	7.58e-08
Tmem33	4.5e-12	-0.439533	0.494	0.691	7.63e-08
Pex11a	4.78e-12	-0.413681	0.209	0.449	8.09e-08
Vps16	4.82e-12	-0.42297	0.361	0.568	8.17e-08
Hsp90b1	4.9e-12	-0.429071	0.937	0.963	8.29e-08
Hormad1	5.08e-12	-0.467964	0.285	0.506	8.6e-08
Zfp518a	5.21e-12	-0.438145	0.43	0.651	8.82e-08
Yipf4	5.23e-12	-0.439817	0.639	0.76	8.86e-08
Gpbp1	5.43e-12	-0.373681	0.911	0.948	9.2e-08
Ssr1	5.5e-12	-0.433782	0.88	0.929	9.31e-08
Dxo	5.56e-12	-0.429081	0.709	0.796	9.41e-08
Fam3c	5.74e-12	0.272913	0.386	0.168	9.71e-08
Tpm4	5.81e-12	-0.366932	0.108	0.364	9.84e-08
Naa38	6.07e-12	-0.364531	0.956	0.973	1.03e-07
Mlec	6.22e-12	-0.433901	0.563	0.733	1.05e-07
Polr2a	6.31e-12	-0.448058	0.703	0.807	1.07e-07
Nudt22	6.38e-12	-0.393057	0.152	0.407	1.08e-07
Map4	6.45e-12	0.302145	0.563	0.288	1.09e-07
Nrarp	6.59e-12	-0.428071	0.247	0.494	1.12e-07
Crip2	6.8e-12	-0.441076	0.595	0.763	1.15e-07
Hmgn3	7.21e-12	-0.485455	0.475	0.657	1.22e-07
Cux1	7.34e-12	-0.418555	0.171	0.423	1.24e-07
Cutc	7.65e-12	-0.397046	0.177	0.431	1.3e-07
Bnip3l	7.71e-12	0.363861	0.975	0.937	1.3e-07
Mtbp	7.81e-12	-0.354517	0.076	0.329	1.32e-07
Ccdc91	7.86e-12	0.283128	0.481	0.242	1.33e-07
Gm42418	7.88e-12	-0.415398	0.918	0.962	1.33e-07
Ngfrap1	7.96e-12	-0.504518	0.38	0.563	1.35e-07
Rogdi	8.17e-12	-0.428345	0.506	0.667	1.38e-07
Eri1	8.37e-12	-0.446303	0.494	0.659	1.42e-07
Nudcd2	8.39e-12	0.333197	0.759	0.464	1.42e-07
Ginm1	8.42e-12	-0.397243	0.209	0.442	1.42e-07
1700018B24Rik	8.45e-12	-0.483515	0.633	0.77	1.43e-07
Sntb2	8.5e-12	-0.405061	0.316	0.525	1.44e-07
B230219D22Rik	8.87e-12	-0.447588	0.468	0.655	1.5e-07
Ehmt1	9.03e-12	-0.424292	0.5	0.644	1.53e-07
Amfr	9.56e-12	-0.425098	0.342	0.584	1.62e-07
Mrpl24	9.63e-12	0.374385	0.924	0.753	1.63e-07
Snhg20	1e-11	0.262577	0.449	0.21	1.7e-07
Sh3bp5	1.04e-11	-0.316612	0.025	0.263	1.76e-07
Fh1	1.08e-11	-0.444608	0.487	0.668	1.83e-07
Ippk	1.12e-11	-0.380494	0.196	0.461	1.89e-07
Scap	1.14e-11	0.32413	0.665	0.383	1.93e-07
Nus1	1.15e-11	-0.392499	0.506	0.672	1.94e-07
Bub3	1.16e-11	0.309887	0.892	0.659	1.96e-07
Nudt17	1.16e-11	-0.381909	0.076	0.322	1.97e-07
Pphln1	1.18e-11	0.392089	0.842	0.661	1.99e-07
Triap1	1.18e-11	-0.376397	0.165	0.404	2e-07
Fam135a	1.2e-11	-0.431299	0.291	0.512	2.03e-07
Lmo1	1.23e-11	-0.443618	0.361	0.589	2.08e-07
Mpc1	1.24e-11	-0.511274	0.703	0.764	2.09e-07
Siah1b	1.28e-11	-0.424387	0.595	0.766	2.17e-07
Fam92a	1.31e-11	-0.39771	0.241	0.477	2.22e-07
Hint2	1.32e-11	-0.422731	0.601	0.728	2.24e-07
Cdc25a	1.32e-11	-0.439504	0.367	0.576	2.24e-07
Kif1b	1.33e-11	-0.427611	0.373	0.589	2.25e-07
Eif4b	1.36e-11	0.440946	0.829	0.669	2.31e-07
Sipa1l1	1.38e-11	0.284292	0.69	0.383	2.34e-07
Zfp612	1.4e-11	-0.348689	0.095	0.341	2.37e-07
Htra2	1.41e-11	-0.359493	0.146	0.399	2.4e-07
Ppt1	1.44e-11	-0.4092	0.259	0.5	2.44e-07
Tmem18	1.45e-11	-0.433187	0.449	0.648	2.45e-07
Dnajc4	1.45e-11	-0.360144	0.095	0.337	2.46e-07
Wfdc15a	1.46e-11	0.261856	0.557	0.285	2.48e-07
Crls1	1.54e-11	-0.386081	0.31	0.529	2.61e-07
Plekha5	1.56e-11	0.306751	0.525	0.279	2.65e-07
Azi2	1.57e-11	-0.414224	0.487	0.667	2.66e-07
Rpn2	1.59e-11	-0.412061	0.778	0.859	2.69e-07
Erc1	1.6e-11	0.313474	0.57	0.311	2.71e-07
H2afx	1.6e-11	-0.597487	0.551	0.684	2.71e-07
Tmem123	1.63e-11	-0.434814	0.551	0.696	2.76e-07
Bhlhe41	1.64e-11	0.329828	0.297	0.118	2.78e-07
Mrpl27	1.71e-11	0.258072	0.595	0.304	2.89e-07
Noa1	1.75e-11	-0.350419	0.373	0.594	2.96e-07
Chka	1.87e-11	-0.426276	0.43	0.625	3.16e-07
Nop16	1.92e-11	0.368851	0.715	0.497	3.25e-07
Golgb1	1.94e-11	0.455558	0.924	0.785	3.29e-07
Agps	2.01e-11	-0.416122	0.43	0.612	3.41e-07
Cnep1r1	2.03e-11	-0.441489	0.386	0.576	3.43e-07
Sin3a	2.05e-11	0.347099	0.722	0.445	3.47e-07
Pmpcb	2.21e-11	-0.4379	0.43	0.617	3.73e-07
H2bfm	2.21e-11	-0.328584	0.025	0.257	3.74e-07
Nudt16l1	2.22e-11	-0.381869	0.494	0.66	3.75e-07
Dda1	2.23e-11	-0.40113	0.424	0.628	3.78e-07
Ogt	2.24e-11	0.374233	0.715	0.487	3.79e-07
Atp13a3	2.25e-11	-0.41641	0.361	0.585	3.81e-07
Tpst2	2.31e-11	0.265349	0.652	0.357	3.92e-07
Mrpl51	2.41e-11	-0.403142	0.791	0.862	4.07e-07
Entpd5	2.54e-11	-0.353829	0.089	0.33	4.3e-07
Nr2f6	2.68e-11	0.345746	0.722	0.451	4.54e-07
Cenpf	2.7e-11	-0.518694	0.924	0.938	4.57e-07
Arf6	2.71e-11	0.402354	0.911	0.773	4.59e-07
Tmem60	2.76e-11	0.334658	0.778	0.541	4.67e-07
Lpgat1	2.76e-11	-0.407661	0.367	0.565	4.67e-07
Hnrnpll	2.77e-11	-0.417463	0.38	0.604	4.68e-07
Igf2bp1	2.77e-11	0.396287	0.709	0.449	4.69e-07
Cyb5r4	2.77e-11	-0.401819	0.297	0.519	4.7e-07
Utp18	2.78e-11	-0.410551	0.671	0.806	4.71e-07
Eci1	2.95e-11	-0.411529	0.639	0.715	5e-07
Ctps	2.97e-11	-0.406645	0.778	0.843	5.03e-07
Sap18	3.19e-11	-0.376209	0.867	0.951	5.39e-07
mt-Nd4l	3.27e-11	0.308767	0.772	0.523	5.54e-07
Zfp511	3.32e-11	-0.372714	0.152	0.389	5.62e-07
Rfc4	3.33e-11	-0.393546	0.816	0.897	5.64e-07
Sass6	3.4e-11	-0.374146	0.114	0.353	5.76e-07
Rbl1	3.45e-11	-0.362894	0.101	0.338	5.84e-07
Rras2	3.48e-11	-0.433988	0.481	0.658	5.88e-07
Cops6	3.49e-11	-0.351207	0.937	0.956	5.92e-07
Fam76b	3.5e-11	-0.396594	0.234	0.453	5.92e-07
Vkorc1l1	3.51e-11	-0.396448	0.241	0.462	5.95e-07
Ngdn	4e-11	-0.400274	0.703	0.784	6.76e-07
Dnph1	4.1e-11	-0.419374	0.475	0.648	6.93e-07
Rbm8a	4.18e-11	-0.317377	0.968	0.98	7.07e-07
Atf2	4.22e-11	-0.414809	0.589	0.718	7.15e-07
Alg3	4.29e-11	-0.354934	0.209	0.449	7.26e-07
Mrpl45	4.39e-11	0.35532	0.747	0.513	7.43e-07
Orc6	4.58e-11	-0.427093	0.747	0.815	7.76e-07
Mthfd2	4.71e-11	-0.427716	0.715	0.818	7.97e-07
Acly	4.73e-11	0.378498	0.709	0.471	8.01e-07
Pou4f1	4.75e-11	-0.40078	0.19	0.43	8.04e-07
Trp53i13	4.96e-11	-0.409749	0.424	0.63	8.4e-07
Ccnb2	5.07e-11	-0.445261	0.544	0.717	8.59e-07
Alkbh1	5.17e-11	0.262959	0.557	0.305	8.75e-07
Thrap3	5.22e-11	-0.373859	0.892	0.924	8.84e-07
Pafah1b3	5.35e-11	0.329081	0.924	0.809	9.06e-07
Oip5	5.38e-11	-0.369063	0.158	0.396	9.11e-07
Zswim7	5.66e-11	0.355569	0.778	0.537	9.59e-07
Ndufa8	5.73e-11	0.337006	0.861	0.676	9.7e-07
Cenpv	5.86e-11	0.423518	0.722	0.507	9.92e-07
Park7	5.87e-11	0.370398	0.975	0.978	9.94e-07
Taok1	6.03e-11	-0.43166	0.443	0.6	1.02e-06
Arfip2	6.04e-11	-0.397321	0.222	0.442	1.02e-06
Zfp398	6.08e-11	-0.372435	0.165	0.406	1.03e-06
Tk1	6.15e-11	-0.430168	0.285	0.52	1.04e-06
Mrps10	6.36e-11	0.373775	0.772	0.537	1.08e-06
Tpd52l2	6.49e-11	-0.391256	0.772	0.828	1.1e-06
Trpm7	6.59e-11	-0.412149	0.297	0.498	1.12e-06
Tyms	6.64e-11	-0.460355	0.538	0.697	1.12e-06
Cstf2	6.76e-11	-0.404673	0.38	0.586	1.14e-06
Ddhd2	6.81e-11	-0.475187	0.487	0.674	1.15e-06
Zfp367	7.08e-11	-0.359336	0.051	0.282	1.2e-06
2810417H13Rik	7.29e-11	-0.347592	0.158	0.42	1.23e-06
Etv3	7.58e-11	-0.305051	0.057	0.294	1.28e-06
Ndufc1	7.75e-11	-0.369891	0.88	0.931	1.31e-06
BC055324	7.81e-11	-0.399446	0.411	0.617	1.32e-06
Pgls	8.03e-11	0.342441	0.867	0.708	1.36e-06
Ypel1	8.09e-11	0.256917	0.551	0.293	1.37e-06
Taldo1	8.21e-11	0.373426	0.943	0.868	1.39e-06
Slc24a5	8.21e-11	-0.624762	0.196	0.424	1.39e-06
Apip	8.32e-11	-0.404232	0.614	0.728	1.41e-06
Cxadr	8.64e-11	-0.355932	0.114	0.361	1.46e-06
Psma1	8.77e-11	-0.354656	0.899	0.915	1.49e-06
Cdh2	9.3e-11	-0.336885	0.076	0.31	1.57e-06
Ube2w	9.47e-11	-0.419414	0.639	0.767	1.6e-06
Romo1	9.62e-11	0.389475	0.886	0.788	1.63e-06
Ssna1	9.64e-11	-0.363726	0.88	0.917	1.63e-06
2410018L13Rik	9.92e-11	-0.317485	0.025	0.251	1.68e-06
Mtpn	1.01e-10	-0.394171	0.608	0.735	1.71e-06
Bbip1	1.02e-10	-0.408314	0.494	0.637	1.72e-06
Phlda3	1.02e-10	-0.359626	0.127	0.366	1.74e-06
Asap1	1.04e-10	0.362154	0.804	0.593	1.76e-06
Hnrnpc	1.05e-10	-0.361015	0.937	0.942	1.77e-06
Diaph3	1.06e-10	-0.365872	0.127	0.36	1.79e-06
Whamm	1.08e-10	-0.331787	0.076	0.312	1.82e-06
Cct2	1.09e-10	0.291765	0.962	0.948	1.85e-06
Phax	1.1e-10	0.344219	0.835	0.615	1.87e-06
Itgb1bp1	1.14e-10	-0.357217	0.247	0.473	1.93e-06
Dgcr2	1.15e-10	-0.379287	0.31	0.519	1.95e-06
Pds5a	1.15e-10	-0.409733	0.399	0.585	1.95e-06
Cpeb1	1.16e-10	-0.408457	0.386	0.559	1.96e-06
Hspa4l	1.16e-10	-0.433834	0.462	0.608	1.97e-06
Cenpe	1.17e-10	-0.521009	0.627	0.732	1.98e-06
Tm9sf3	1.22e-10	-0.361525	0.709	0.776	2.07e-06
Dnaja2	1.23e-10	0.283355	0.968	0.929	2.08e-06
Dpf2	1.24e-10	-0.421809	0.722	0.801	2.1e-06
Matr3	1.24e-10	-0.376611	0.911	0.936	2.1e-06
Fanca	1.25e-10	-0.373186	0.171	0.396	2.11e-06
Pdcd2	1.26e-10	-0.379869	0.816	0.84	2.13e-06
Fbxo31	1.3e-10	0.370934	0.918	0.793	2.2e-06
Hist1h1a	1.34e-10	-0.387092	0.082	0.306	2.28e-06
Hint3	1.35e-10	-0.420039	0.468	0.63	2.28e-06
Itm2c	1.38e-10	0.296766	0.43	0.21	2.33e-06
[truncated: 902 more rows]
