# Supplementary material for: Single-cell transcriptome analyses reveal critical regulators of spermatogonial stem cell fate transitions
Source: BMC Genomics. 2024 Feb 3;25:138. doi: 10.1186/s12864-024-10072-0 (PMC10837949; doi:10.1186/s12864-024-10072-0)
Supplement: Supplementary file 6 — Supplementary Material 6 [file 12864_2024_10072_MOESM6_ESM.xlsx]

## Sheet: UP
Category	Term	Count	%	PValue	Genes	List Total	Pop Hits	Pop Total	Fold Enrichment	Bonferroni	Benjamini	FDR
GOTERM_BP_DIRECT	GO:0006355~regulation of transcription, DNA-templated	49	21.3974	9.91241e-06	ENSMUSG00000025066, ENSMUSG00000021381, ENSMUSG00000058550, ENSMUSG00000048481, ENSMUSG00000070348, ENSMUSG00000046714, ENSMUSG00000000782, ENSMUSG00000032368, ENSMUSG00000079184, ENSMUSG00000075394, ENSMUSG00000022528, ENSMUSG00000031586, ENSMUSG00000024921, ENSMUSG00000039967, ENSMUSG00000037868, ENSMUSG00000029641, ENSMUSG00000034384, ENSMUSG00000061887, ENSMUSG00000060969, ENSMUSG00000017724,…	204	2279	18082	1.90576	0.0125589	0.0125589	0.0161447
GOTERM_BP_DIRECT	GO:0006351~transcription, DNA-templated	43	18.7773	1.07576e-05	ENSMUSG00000025066, ENSMUSG00000021381, ENSMUSG00000058550, ENSMUSG00000048481, ENSMUSG00000070348, ENSMUSG00000046714, ENSMUSG00000000782, ENSMUSG00000032368, ENSMUSG00000079184, ENSMUSG00000075394, ENSMUSG00000022528, ENSMUSG00000031586, ENSMUSG00000024921, ENSMUSG00000039967, ENSMUSG00000037868, ENSMUSG00000029641, ENSMUSG00000034384, ENSMUSG00000061887, ENSMUSG00000017724, ENSMUSG00000036867,…	204	1885	18082	2.02196	0.0136224	0.00683457	0.0175213
GOTERM_BP_DIRECT	GO:0045944~positive regulation of transcription from RNA polymerase II promoter	24	10.4803	0.00081933	ENSMUSG00000022141, ENSMUSG00000046714, ENSMUSG00000027547, ENSMUSG00000032368, ENSMUSG00000026496, ENSMUSG00000013089, ENSMUSG00000022528, ENSMUSG00000039967, ENSMUSG00000024921, ENSMUSG00000027544, ENSMUSG00000037868, ENSMUSG00000021379, ENSMUSG00000021250, ENSMUSG00000003992, ENSMUSG00000005609, ENSMUSG00000034384, ENSMUSG00000061887, ENSMUSG00000002455, ENSMUSG00000017724, ENSMUSG00000021816,…	204	995	18082	2.13798	0.648334	0.188617	1.32625
GOTERM_BP_DIRECT	GO:0000122~negative regulation of transcription from RNA polymerase II promoter	20	8.73362	0.000581399	ENSMUSG00000038393, ENSMUSG00000022141, ENSMUSG00000048481, ENSMUSG00000007880, ENSMUSG00000046714, ENSMUSG00000070348, ENSMUSG00000063870, ENSMUSG00000000782, ENSMUSG00000027547, ENSMUSG00000022528, ENSMUSG00000030180, ENSMUSG00000027544, ENSMUSG00000029249, ENSMUSG00000021379, ENSMUSG00000005609, ENSMUSG00000021765, ENSMUSG00000020593, ENSMUSG00000030256, ENSMUSG00000024986, ENSMUSG00000058665	204	729	18082	2.43175	0.523601	0.169207	0.942822
GOTERM_BP_DIRECT	GO:0045893~positive regulation of transcription, DNA-templated	19	8.29694	9.12384e-05	ENSMUSG00000025066, ENSMUSG00000046714, ENSMUSG00000007880, ENSMUSG00000032368, ENSMUSG00000013089, ENSMUSG00000030110, ENSMUSG00000043668, ENSMUSG00000022528, ENSMUSG00000018965, ENSMUSG00000030180, ENSMUSG00000024921, ENSMUSG00000027544, ENSMUSG00000029249, ENSMUSG00000037868, ENSMUSG00000021250, ENSMUSG00000061887, ENSMUSG00000017724, ENSMUSG00000032745, ENSMUSG00000000247	204	576	18082	2.9238	0.109822	0.0380359	0.148511
GOTERM_BP_DIRECT	GO:0007049~cell cycle	15	6.55022	0.00964317	ENSMUSG00000021693, ENSMUSG00000038393, ENSMUSG00000022141, ENSMUSG00000070348, ENSMUSG00000041408, ENSMUSG00000040385, ENSMUSG00000021537, ENSMUSG00000014402, ENSMUSG00000029147, ENSMUSG00000042275, ENSMUSG00000014956, ENSMUSG00000000184, ENSMUSG00000025035, ENSMUSG00000022610, ENSMUSG00000030983	204	614	18082	2.16541	0.999996	0.516521	14.601
GOTERM_BP_DIRECT	GO:0006357~regulation of transcription from RNA polymerase II promoter	13	5.67686	0.00182136	ENSMUSG00000021381, ENSMUSG00000027523, ENSMUSG00000048481, ENSMUSG00000000782, ENSMUSG00000013089, ENSMUSG00000022528, ENSMUSG00000029249, ENSMUSG00000024026, ENSMUSG00000021250, ENSMUSG00000034384, ENSMUSG00000020593, ENSMUSG00000024986, ENSMUSG00000018076	204	397	18082	2.90248	0.902153	0.252143	2.92579
GOTERM_BP_DIRECT	GO:0007399~nervous system development	11	4.80349	0.0103927	ENSMUSG00000021693, ENSMUSG00000025089, ENSMUSG00000021250, ENSMUSG00000034384, ENSMUSG00000007880, ENSMUSG00000026223, ENSMUSG00000032368, ENSMUSG00000052512, ENSMUSG00000030110, ENSMUSG00000000247, ENSMUSG00000024921	204	377	18082	2.58623	0.999998	0.522888	15.6478
GOTERM_BP_DIRECT	GO:0051301~cell division	10	4.36681	0.0256968	ENSMUSG00000021693, ENSMUSG00000014956, ENSMUSG00000025035, ENSMUSG00000000184, ENSMUSG00000070348, ENSMUSG00000041408, ENSMUSG00000040385, ENSMUSG00000021537, ENSMUSG00000014402, ENSMUSG00000042275	204	374	18082	2.36998	1	0.734905	34.56
GOTERM_BP_DIRECT	GO:0006412~translation	10	4.36681	0.037695	ENSMUSG00000039221, ENSMUSG00000029486, ENSMUSG00000073702, ENSMUSG00000090733, ENSMUSG00000006941, ENSMUSG00000050621, ENSMUSG00000041453, ENSMUSG00000079641, ENSMUSG00000039209, ENSMUSG00000042275	204	401	18082	2.21041	1	0.763284	46.5205
GOTERM_BP_DIRECT	GO:0042493~response to drug	9	3.93013	0.03789	ENSMUSG00000038393, ENSMUSG00000027523, ENSMUSG00000021250, ENSMUSG00000036323, ENSMUSG00000070348, ENSMUSG00000019843, ENSMUSG00000030110, ENSMUSG00000019960, ENSMUSG00000027544	204	339	18082	2.3532	1	0.75515	46.6967
GOTERM_BP_DIRECT	GO:0030036~actin cytoskeleton organization	7	3.05677	0.00538658	ENSMUSG00000024346, ENSMUSG00000041688, ENSMUSG00000017631, ENSMUSG00000025856, ENSMUSG00000030403, ENSMUSG00000020733, ENSMUSG00000024835	204	142	18082	4.36944	0.998978	0.411235	8.42182
GOTERM_BP_DIRECT	GO:0016477~cell migration	7	3.05677	0.0209756	ENSMUSG00000000631, ENSMUSG00000025089, ENSMUSG00000028530, ENSMUSG00000022528, ENSMUSG00000025510, ENSMUSG00000024835, ENSMUSG00000027544	204	191	18082	3.24849	1	0.675731	29.1991
GOTERM_BP_DIRECT	GO:0007420~brain development	7	3.05677	0.035353	ENSMUSG00000021379, ENSMUSG00000022141, ENSMUSG00000017631, ENSMUSG00000061878, ENSMUSG00000032368, ENSMUSG00000019943, ENSMUSG00000000247	204	216	18082	2.8725	1	0.751084	44.3605
GOTERM_BP_DIRECT	GO:0019827~stem cell population maintenance	6	2.62009	0.00121246	ENSMUSG00000022141, ENSMUSG00000005609, ENSMUSG00000007880, ENSMUSG00000027547, ENSMUSG00000041359, ENSMUSG00000042275	204	71	18082	7.49047	0.787077	0.198263	1.95673
GOTERM_BP_DIRECT	GO:0045444~fat cell differentiation	6	2.62009	0.00195268	ENSMUSG00000037868, ENSMUSG00000021379, ENSMUSG00000022141, ENSMUSG00000070348, ENSMUSG00000036867, ENSMUSG00000020593	204	79	18082	6.73194	0.917264	0.241869	3.1336
GOTERM_BP_DIRECT	GO:0001843~neural tube closure	6	2.62009	0.00474964	ENSMUSG00000007880, ENSMUSG00000035247, ENSMUSG00000027547, ENSMUSG00000030403, ENSMUSG00000000247, ENSMUSG00000030323	204	97	18082	5.48272	0.997689	0.424109	7.46186
GOTERM_BP_DIRECT	GO:0030182~neuron differentiation	6	2.62009	0.0143343	ENSMUSG00000025089, ENSMUSG00000034384, ENSMUSG00000026223, ENSMUSG00000030110, ENSMUSG00000000247, ENSMUSG00000058665	204	127	18082	4.18759	1	0.620488	20.9568
GOTERM_BP_DIRECT	GO:0006470~protein dephosphorylation	6	2.62009	0.0198221	ENSMUSG00000014956, ENSMUSG00000040385, ENSMUSG00000021816, ENSMUSG00000034573, ENSMUSG00000019960, ENSMUSG00000029147	204	138	18082	3.85379	1	0.670399	27.828
GOTERM_BP_DIRECT	GO:0043524~negative regulation of neuron apoptotic process	6	2.62009	0.0342592	ENSMUSG00000005413, ENSMUSG00000019843, ENSMUSG00000043668, ENSMUSG00000007888, ENSMUSG00000031765, ENSMUSG00000058665	204	160	18082	3.3239	1	0.761587	43.324
GOTERM_BP_DIRECT	GO:0034613~cellular protein localization	5	2.18341	0.00336357	ENSMUSG00000021379, ENSMUSG00000022141, ENSMUSG00000041688, ENSMUSG00000048285, ENSMUSG00000020733	204	55	18082	8.05793	0.986374	0.349217	5.34016
GOTERM_BP_DIRECT	GO:0001501~skeletal system development	5	2.18341	0.0325377	ENSMUSG00000027523, ENSMUSG00000046714, ENSMUSG00000021765, ENSMUSG00000032368, ENSMUSG00000075394	204	107	18082	4.14193	1	0.766443	41.6557
GOTERM_BP_DIRECT	GO:0051056~regulation of small GTPase mediated signal transduction	4	1.74672	0.00100459	ENSMUSG00000041688, ENSMUSG00000004633, ENSMUSG00000042700, ENSMUSG00000056917	204	18	18082	19.6972	0.722379	0.192315	1.62383
GOTERM_BP_DIRECT	GO:0003281~ventricular septum development	4	1.74672	0.00881067	ENSMUSG00000035247, ENSMUSG00000027547, ENSMUSG00000036867, ENSMUSG00000022528	204	38	18082	9.33024	0.999987	0.528683	13.4242
GOTERM_BP_DIRECT	GO:0048701~embryonic cranial skeleton morphogenesis	4	1.74672	0.00946717	ENSMUSG00000039476, ENSMUSG00000022141, ENSMUSG00000027523, ENSMUSG00000046714	204	39	18082	9.091	0.999995	0.531402	14.3535
GOTERM_BP_DIRECT	GO:0001657~ureteric bud development	4	1.74672	0.0166496	ENSMUSG00000046714, ENSMUSG00000036867, ENSMUSG00000030110, ENSMUSG00000007888	204	48	18082	7.38644	1	0.657111	23.9274
GOTERM_BP_DIRECT	GO:0009953~dorsal/ventral pattern formation	4	1.74672	0.0175919	ENSMUSG00000000247, ENSMUSG00000019960, ENSMUSG00000058665, ENSMUSG00000030323	204	49	18082	7.23569	1	0.659583	25.1061
GOTERM_BP_DIRECT	GO:0032922~circadian regulation of gene expression	4	1.74672	0.0311823	ENSMUSG00000014956, ENSMUSG00000040385, ENSMUSG00000030256, ENSMUSG00000030180	204	61	18082	5.81228	1	0.775964	40.31
GOTERM_BP_DIRECT	GO:0010977~negative regulation of neuron projection development	4	1.74672	0.0352359	ENSMUSG00000030357, ENSMUSG00000026223, ENSMUSG00000037475, ENSMUSG00000022528	204	64	18082	5.53983	1	0.760514	44.2504
GOTERM_BP_DIRECT	GO:0042472~inner ear morphogenesis	4	1.74672	0.0472984	ENSMUSG00000039476, ENSMUSG00000017631, ENSMUSG00000003721, ENSMUSG00000032368	204	72	18082	4.92429	1	0.794859	54.5811
GOTERM_BP_DIRECT	GO:0050807~regulation of synapse organization	3	1.31004	0.00531895	ENSMUSG00000092341, ENSMUSG00000064023, ENSMUSG00000013089	204	10	18082	26.5912	0.998886	0.432575	8.32034
GOTERM_BP_DIRECT	GO:0071294~cellular response to zinc ion	3	1.31004	0.0076868	ENSMUSG00000031762, ENSMUSG00000026496, ENSMUSG00000031765	204	12	18082	22.1593	0.999947	0.50478	11.8113
GOTERM_BP_DIRECT	GO:0009888~tissue development	3	1.31004	0.0189168	ENSMUSG00000021381, ENSMUSG00000027547, ENSMUSG00000025579	204	19	18082	13.9954	1	0.669391	26.7345
GOTERM_BP_DIRECT	GO:0035050~embryonic heart tube development	3	1.31004	0.0271811	ENSMUSG00000046714, ENSMUSG00000024986, ENSMUSG00000030323	204	23	18082	11.5614	1	0.741115	36.1652
GOTERM_BP_DIRECT	GO:0048844~artery morphogenesis	3	1.31004	0.0317638	ENSMUSG00000039476, ENSMUSG00000046714, ENSMUSG00000022528	204	25	18082	10.6365	1	0.770042	40.8909
GOTERM_BP_DIRECT	GO:0043001~Golgi to plasma membrane protein transport	3	1.31004	0.0317638	ENSMUSG00000028955, ENSMUSG00000020315, ENSMUSG00000026696	204	25	18082	10.6365	1	0.770042	40.8909
GOTERM_BP_DIRECT	GO:2001244~positive regulation of intrinsic apoptotic signaling pathway	3	1.31004	0.0444136	ENSMUSG00000002015, ENSMUSG00000020733, ENSMUSG00000024521	204	30	18082	8.86373	1	0.791016	52.2883
GOTERM_BP_DIRECT	GO:0021537~telencephalon development	3	1.31004	0.0444136	ENSMUSG00000024346, ENSMUSG00000022528, ENSMUSG00000000247	204	30	18082	8.86373	1	0.791016	52.2883
GOTERM_BP_DIRECT	GO:0043029~T cell homeostasis	3	1.31004	0.0471337	ENSMUSG00000021816, ENSMUSG00000075376, ENSMUSG00000024521	204	31	18082	8.5778	1	0.80209	54.4531
GOTERM_BP_DIRECT	GO:0061010~gall bladder development	2	0.873362	0.033305	ENSMUSG00000022141, ENSMUSG00000024986	204	3	18082	59.0915	1	0.762971	42.4049
GOTERM_BP_DIRECT	GO:0010273~detoxification of copper ion	2	0.873362	0.0441596	ENSMUSG00000031762, ENSMUSG00000031765	204	4	18082	44.3186	1	0.798016	52.0813

## Sheet: DOWN
Category	Term	Count	%	PValue	Genes	List Total	Pop Hits	Pop Total	Fold Enrichment	Bonferroni	Benjamini	FDR
GOTERM_BP_DIRECT	GO:0045944~positive regulation of transcription from RNA polymerase II promoter	20	11.236	0.00149789	ENSMUSG00000009555, ENSMUSG00000070493, ENSMUSG00000044303, ENSMUSG00000071341, ENSMUSG00000028964, ENSMUSG00000001288, ENSMUSG00000041415, ENSMUSG00000027466, ENSMUSG00000006378, ENSMUSG00000032171, ENSMUSG00000026234, ENSMUSG00000055148, ENSMUSG00000044312, ENSMUSG00000029848, ENSMUSG00000034832, ENSMUSG00000034160, ENSMUSG00000037169, ENSMUSG00000044167, ENSMUSG00000059625, ENSMUSG00000066551	163	995	18082	2.2298	0.822158	0.292043	2.38226
GOTERM_BP_DIRECT	GO:0043066~negative regulation of apoptotic process	14	7.86517	0.00178368	ENSMUSG00000030069, ENSMUSG00000028964, ENSMUSG00000001288, ENSMUSG00000038845, ENSMUSG00000078566, ENSMUSG00000035064, ENSMUSG00000026234, ENSMUSG00000029591, ENSMUSG00000025364, ENSMUSG00000001642, ENSMUSG00000024014, ENSMUSG00000031245, ENSMUSG00000044167, ENSMUSG00000057113	163	566	18082	2.74391	0.872116	0.2902	2.83069
GOTERM_BP_DIRECT	GO:0010468~regulation of gene expression	11	6.17978	0.00047022	ENSMUSG00000040274, ENSMUSG00000044303, ENSMUSG00000040856, ENSMUSG00000010760, ENSMUSG00000001288, ENSMUSG00000041415, ENSMUSG00000059796, ENSMUSG00000027478, ENSMUSG00000030519, ENSMUSG00000002985, ENSMUSG00000059625	163	308	18082	3.96188	0.418312	0.165237	0.753652
GOTERM_BP_DIRECT	GO:0006915~apoptotic process	11	6.17978	0.0327739	ENSMUSG00000034974, ENSMUSG00000078566, ENSMUSG00000044303, ENSMUSG00000030814, ENSMUSG00000024014, ENSMUSG00000034160, ENSMUSG00000020267, ENSMUSG00000024012, ENSMUSG00000044167, ENSMUSG00000064326, ENSMUSG00000063694	163	570	18082	2.1408	1	0.798003	41.4908
GOTERM_BP_DIRECT	GO:0098609~cell-cell adhesion	9	5.05618	0.000308641	ENSMUSG00000029581, ENSMUSG00000059040, ENSMUSG00000091971, ENSMUSG00000030870, ENSMUSG00000063524, ENSMUSG00000071644, ENSMUSG00000055762, ENSMUSG00000040659, ENSMUSG00000026701	163	189	18082	5.2825	0.299254	0.162894	0.495281
GOTERM_BP_DIRECT	GO:0010628~positive regulation of gene expression	9	5.05618	0.0275397	ENSMUSG00000040274, ENSMUSG00000028964, ENSMUSG00000034160, ENSMUSG00000001288, ENSMUSG00000041415, ENSMUSG00000031245, ENSMUSG00000037169, ENSMUSG00000027478, ENSMUSG00000038845	163	399	18082	2.50224	1	0.79982	36.1847
GOTERM_BP_DIRECT	GO:0006412~translation	9	5.05618	0.0282543	ENSMUSG00000001056, ENSMUSG00000027613, ENSMUSG00000071644, ENSMUSG00000002767, ENSMUSG00000003429, ENSMUSG00000059796, ENSMUSG00000055762, ENSMUSG00000069041, ENSMUSG00000036781	163	401	18082	2.48976	1	0.777049	36.9348
GOTERM_BP_DIRECT	GO:0006397~mRNA processing	8	4.49438	0.0261827	ENSMUSG00000027176, ENSMUSG00000040824, ENSMUSG00000029279, ENSMUSG00000030779, ENSMUSG00000030512, ENSMUSG00000016921, ENSMUSG00000078348, ENSMUSG00000009076	163	322	18082	2.75609	1	0.816954	34.7372
GOTERM_BP_DIRECT	GO:0042493~response to drug	8	4.49438	0.0332782	ENSMUSG00000039323, ENSMUSG00000009555, ENSMUSG00000006519, ENSMUSG00000044303, ENSMUSG00000070544, ENSMUSG00000025745, ENSMUSG00000027478, ENSMUSG00000038845	163	339	18082	2.61788	1	0.776774	41.9795
GOTERM_BP_DIRECT	GO:0008283~cell proliferation	7	3.93258	0.014481	ENSMUSG00000030069, ENSMUSG00000062248, ENSMUSG00000024014, ENSMUSG00000028964, ENSMUSG00000060743, ENSMUSG00000041415, ENSMUSG00000029223	163	220	18082	3.52967	1	0.698894	20.9131
GOTERM_BP_DIRECT	GO:0016569~covalent chromatin modification	7	3.93258	0.032963	ENSMUSG00000034974, ENSMUSG00000013787, ENSMUSG00000029279, ENSMUSG00000034832, ENSMUSG00000034160, ENSMUSG00000031245, ENSMUSG00000015749	163	266	18082	2.91928	1	0.786588	41.6744
GOTERM_BP_DIRECT	GO:0070301~cellular response to hydrogen peroxide	6	3.37079	0.000155989	ENSMUSG00000078566, ENSMUSG00000055148, ENSMUSG00000044303, ENSMUSG00000001642, ENSMUSG00000028964, ENSMUSG00000044167	163	57	18082	11.6771	0.164491	0.164491	0.250607
GOTERM_BP_DIRECT	GO:0009615~response to virus	6	3.37079	0.000947392	ENSMUSG00000040274, ENSMUSG00000025491, ENSMUSG00000079017, ENSMUSG00000071644, ENSMUSG00000029561, ENSMUSG00000028832	163	84	18082	7.92375	0.664426	0.238891	1.513
GOTERM_BP_DIRECT	GO:0035264~multicellular organism growth	6	3.37079	0.00452309	ENSMUSG00000055148, ENSMUSG00000030779, ENSMUSG00000060743, ENSMUSG00000001288, ENSMUSG00000041415, ENSMUSG00000030519	163	120	18082	5.54663	0.994606	0.479415	7.03219
GOTERM_BP_DIRECT	GO:0006364~rRNA processing	6	3.37079	0.00555428	ENSMUSG00000025364, ENSMUSG00000044303, ENSMUSG00000001056, ENSMUSG00000027752, ENSMUSG00000017999, ENSMUSG00000027133	163	126	18082	5.2825	0.998365	0.509794	8.56914
GOTERM_BP_DIRECT	GO:0051607~defense response to virus	6	3.37079	0.0173403	ENSMUSG00000078566, ENSMUSG00000022476, ENSMUSG00000057948, ENSMUSG00000025491, ENSMUSG00000029561, ENSMUSG00000041415	163	167	18082	3.9856	1	0.739048	24.5242
GOTERM_BP_DIRECT	GO:0042254~ribosome biogenesis	5	2.80899	0.00840502	ENSMUSG00000001056, ENSMUSG00000027613, ENSMUSG00000067274, ENSMUSG00000017999, ENSMUSG00000027133	163	89	18082	6.23216	0.99994	0.52667	12.695
GOTERM_BP_DIRECT	GO:0050821~protein stabilization	5	2.80899	0.028152	ENSMUSG00000032171, ENSMUSG00000024014, ENSMUSG00000028964, ENSMUSG00000038845, ENSMUSG00000057113	163	128	18082	4.3333	1	0.791224	36.8279
GOTERM_BP_DIRECT	GO:0007017~microtubule-based process	4	2.24719	0.00586355	ENSMUSG00000001525, ENSMUSG00000023004, ENSMUSG00000067702, ENSMUSG00000067338	163	41	18082	10.8227	0.998858	0.459835	9.02542
GOTERM_BP_DIRECT	GO:0032868~response to insulin	4	2.24719	0.0258901	ENSMUSG00000027613, ENSMUSG00000034160, ENSMUSG00000016921, ENSMUSG00000025745	163	71	18082	6.24972	1	0.830947	34.4211
GOTERM_BP_DIRECT	GO:0008104~protein localization	4	2.24719	0.0340289	ENSMUSG00000026764, ENSMUSG00000002985, ENSMUSG00000028763, ENSMUSG00000057113	163	79	18082	5.61684	1	0.77172	42.7
GOTERM_BP_DIRECT	GO:0060548~negative regulation of cell death	4	2.24719	0.0351291	ENSMUSG00000078566, ENSMUSG00000028964, ENSMUSG00000034160, ENSMUSG00000016921	163	80	18082	5.54663	1	0.770375	43.7407
GOTERM_BP_DIRECT	GO:1903428~positive regulation of reactive oxygen species biosynthetic process	3	1.68539	0.00215595	ENSMUSG00000006519, ENSMUSG00000028964, ENSMUSG00000034160	163	8	18082	41.5997	0.916786	0.29896	3.41192
GOTERM_BP_DIRECT	GO:0009303~rRNA transcription	3	1.68539	0.00583175	ENSMUSG00000044303, ENSMUSG00000070544, ENSMUSG00000057113	163	13	18082	25.5998	0.998815	0.490224	8.9786
GOTERM_BP_DIRECT	GO:0006275~regulation of DNA replication	3	1.68539	0.00775882	ENSMUSG00000013787, ENSMUSG00000030779, ENSMUSG00000006715	163	15	18082	22.1865	0.999873	0.52657	11.7753
GOTERM_BP_DIRECT	GO:0002479~antigen processing and presentation of exogenous peptide antigen via MHC class I, TAP-dependent	3	1.68539	0.0294509	ENSMUSG00000031897, ENSMUSG00000069744, ENSMUSG00000032301	163	30	18082	11.0933	1	0.776258	38.1723
GOTERM_BP_DIRECT	GO:0048477~oogenesis	3	1.68539	0.0371116	ENSMUSG00000029848, ENSMUSG00000060743, ENSMUSG00000059625	163	34	18082	9.78816	1	0.777378	45.5715
GOTERM_BP_DIRECT	GO:0042177~negative regulation of protein catabolic process	3	1.68539	0.0391339	ENSMUSG00000032171, ENSMUSG00000028964, ENSMUSG00000038845	163	35	18082	9.5085	1	0.784099	47.3813
GOTERM_BP_DIRECT	GO:0002931~response to ischemia	3	1.68539	0.0411972	ENSMUSG00000035064, ENSMUSG00000031490, ENSMUSG00000029223	163	36	18082	9.24438	1	0.790571	49.1695
GOTERM_BP_DIRECT	GO:0045786~negative regulation of cell cycle	3	1.68539	0.0411972	ENSMUSG00000040274, ENSMUSG00000044303, ENSMUSG00000006715	163	36	18082	9.24438	1	0.790571	49.1695
GOTERM_BP_DIRECT	GO:0071549~cellular response to dexamethasone stimulus	3	1.68539	0.0433006	ENSMUSG00000031490, ENSMUSG00000044167, ENSMUSG00000027478	163	37	18082	8.99453	1	0.796803	50.9338
GOTERM_BP_DIRECT	GO:0007346~regulation of mitotic cell cycle	3	1.68539	0.0433006	ENSMUSG00000034974, ENSMUSG00000062248, ENSMUSG00000024014	163	37	18082	8.99453	1	0.796803	50.9338
GOTERM_BP_DIRECT	GO:0051276~chromosome organization	3	1.68539	0.0454434	ENSMUSG00000075266, ENSMUSG00000028873, ENSMUSG00000008690	163	38	18082	8.75783	1	0.79316	52.6718
GOTERM_BP_DIRECT	GO:0040034~regulation of development, heterochronic	2	1.1236	0.0178386	ENSMUSG00000040681, ENSMUSG00000003038	163	2	18082	110.933	1	0.726368	25.1374
GOTERM_BP_DIRECT	GO:0031118~rRNA pseudouridine synthesis	2	1.1236	0.0266389	ENSMUSG00000001056, ENSMUSG00000027133	163	3	18082	73.955	1	0.80545	35.2273
GOTERM_BP_DIRECT	GO:0031120~snRNA pseudouridine synthesis	2	1.1236	0.0266389	ENSMUSG00000001056, ENSMUSG00000027133	163	3	18082	73.955	1	0.80545	35.2273
GOTERM_BP_DIRECT	GO:0034137~positive regulation of toll-like receptor 2 signaling pathway	2	1.1236	0.0440052	ENSMUSG00000006519, ENSMUSG00000066551	163	5	18082	44.373	1	0.792164	51.5118
GOTERM_BP_DIRECT	GO:0010424~DNA methylation on cytosine within a CG sequence	2	1.1236	0.0440052	ENSMUSG00000013787, ENSMUSG00000027478	163	5	18082	44.373	1	0.792164	51.5118
