# Supplementary material for: Single-cell transcriptome analyses reveal critical regulators of spermatogonial stem cell fate transitions
Source: BMC Genomics. 2024 Feb 3;25:138. doi: 10.1186/s12864-024-10072-0 (PMC10837949; doi:10.1186/s12864-024-10072-0)
Supplement: Supplementary file 7 — Supplementary Material 7 [file 12864_2024_10072_MOESM7_ESM.xls]

## Sheet: Supplemental data 6. Eomes_TM_v
	p_val	avg_log2FC	pct.1	pct.2	p_val_adj
Ubb	1.73e-113	1.10269	1	0.916	6.13e-109
Anp32b	5.74e-113	-2.30785	0.103	0.807	2.03e-108
Rnps1	9.31e-106	-1.52725	0.08	0.766	3.3e-101
Fkbp6	1.03e-104	-1.85294	0.025	0.682	3.65e-100
Morf4l1	1.67e-104	1.1816	1	0.977	5.93e-100
Rpl14	1.62e-103	-2.08955	0.091	0.766	5.74e-99
Rpl34	2.84e-103	-1.87526	0.502	0.977	1.01e-98
Ncl	6.87e-103	-2.50587	0.073	0.753	2.43e-98
Trrap	9.13e-102	-1.80631	0.053	0.723	3.23e-97
Fth1	2.87e-100	-1.9118	0.27	0.916	1.02e-95
Akr1a1	2.44e-98	-1.18977	0.023	0.654	8.65e-94
Ssb	8.69e-98	-1.99955	0.093	0.73	3.07e-93
Haspin	2.05e-97	1.43748	0.996	0.631	7.25e-93
Hmgb2	3.19e-97	-2.12021	0.119	0.768	1.13e-92
Tsn	1.04e-94	-1.57253	0.144	0.789	3.69e-90
Hnrnpa0	2.36e-94	-1.58948	0.19	0.84	8.36e-90
Ddx39b	1.34e-93	-1.29648	0.089	0.738	4.75e-89
Supt16	2.93e-93	-1.69512	0.215	0.85	1.04e-88
Rcc2	9.08e-93	-1.39535	0.071	0.718	3.22e-88
Adam3	4.71e-92	1.42322	0.998	0.601	1.67e-87
Pcgf5	8.47e-92	-1.6741	0.167	0.802	3e-87
Dazl	2.25e-91	-2.65197	0.171	0.794	7.95e-87
Snrpb	4.91e-91	-1.68915	0.146	0.768	1.74e-86
Gm28438	2.03e-90	-1.88821	0.199	0.822	7.19e-86
Taf7	2.41e-90	-1.45529	0.103	0.748	8.54e-86
Rpl10a	6.18e-90	-1.08304	0.021	0.613	2.19e-85
Kmt2d	6.54e-90	-1.27543	0.06	0.682	2.32e-85
U2af2	8.45e-90	-1.51383	0.194	0.822	2.99e-85
Kat6a	1.25e-89	-1.48153	0.069	0.697	4.44e-85
Marchf11	1.35e-89	1.39677	0.993	0.57	4.78e-85
Uchl1	1.81e-89	-2.28927	0.028	0.618	6.4e-85
Spesp1	2.77e-89	1.38756	0.989	0.56	9.82e-85
Fsip2	5.34e-89	1.46386	0.984	0.585	1.89e-84
Txnrd3	1.2e-88	1.23163	0.996	0.802	4.23e-84
Arf5	4.42e-88	-0.93177	0.103	0.766	1.56e-83
Lrrc46	9.5e-88	1.31775	0.995	0.618	3.36e-83
Toporsl	1.01e-87	1.53969	0.963	0.473	3.57e-83
Bc1	1.1e-87	-2.41678	0.066	0.682	3.9e-83
Ube2d2b	1.15e-87	1.47271	0.991	0.58	4.07e-83
Psap	1.86e-87	-1.34236	0.027	0.611	6.58e-83
Nae1	7.28e-87	-1.13435	0.073	0.684	2.58e-82
Rnf227	8.09e-87	-1.14775	0.005	0.562	2.87e-82
Rest	9.92e-87	-1.81018	0.012	0.575	3.51e-82
Hmgb1	1.4e-86	-1.36543	0.109	0.748	4.95e-82
Tpr	1.52e-86	-1.92398	0.37	0.911	5.38e-82
Rpsa	1.55e-86	-1.45836	0.164	0.835	5.49e-82
1700029F12Rik	1.69e-86	1.24809	0.996	0.603	5.97e-82
Rps2	3.35e-86	-1.58119	0.251	0.921	1.19e-81
Lbr	3.51e-86	-1.263	0.059	0.659	1.24e-81
Dnmt1	4.63e-86	-1.16171	0.055	0.669	1.64e-81
Rpl10a-ps1	4.84e-86	-0.928494	0.018	0.59	1.71e-81
Rock2	6.16e-86	-1.39716	0.018	0.585	2.18e-81
Ctnnb1	1.65e-85	-1.59339	0.128	0.743	5.85e-81
Vamp3	2.2e-85	-1.4331	0.158	0.768	7.79e-81
Ckap2	4.61e-85	-1.0227	0.021	0.588	1.63e-80
Fhl4	5.82e-85	1.26944	0.998	0.628	2.06e-80
Phip	2.43e-84	-1.31171	0.018	0.578	8.61e-80
Plaa	5.47e-84	-1.14843	0.021	0.58	1.94e-79
Prdx6b	1.16e-83	1.30201	0.998	0.603	4.12e-79
Cdc42	1.18e-83	-1.51653	0.121	0.723	4.19e-79
Sertad2	1.38e-83	1.37809	0.959	0.636	4.89e-79
Mark2	1.41e-83	-1.49021	0.13	0.735	4.99e-79
Rack1	1.93e-83	-1.36311	0.132	0.738	6.82e-79
Rbx1	3.03e-83	-1.42395	0.222	0.822	1.07e-78
Ptma	4.01e-83	-3.06318	0.208	0.824	1.42e-78
Ssbp1	4.26e-83	-1.10649	0.016	0.567	1.51e-78
Hnrnpl	5.07e-83	-1.378	0.157	0.758	1.79e-78
Prmt1	1.11e-82	-1.19076	0.041	0.613	3.93e-78
Dhx9	3.55e-82	-1.339	0.153	0.768	1.26e-77
Ttc3	1.28e-81	-1.56861	0.082	0.674	4.52e-77
Txnip	3.79e-81	-1.75253	0.043	0.606	1.34e-76
Nedd4	8.04e-81	-1.36497	0.005	0.529	2.85e-76
Slc2a5	1.9e-80	1.33593	0.995	0.588	6.71e-76
Ap2m1	4.44e-80	-1.20711	0.133	0.748	1.57e-75
Hnrnpa2b1	4.88e-80	-2.16315	0.55	0.975	1.73e-75
mt-Atp8	8.5e-80	-2.02102	0.26	0.837	3.01e-75
Hnrnpdl	8.98e-80	-1.23944	0.149	0.768	3.18e-75
4930449C09Rik	9.03e-80	1.3715	0.989	0.501	3.2e-75
Sumo2	9.73e-80	-1.8496	0.285	0.822	3.44e-75
Tiparp	1.34e-79	-1.01605	0.034	0.585	4.73e-75
Bzw1	2.21e-79	-1.57875	0.217	0.84	7.81e-75
Brd4	2.82e-79	-1.65431	0.142	0.743	9.97e-75
Gm17359	3.79e-79	1.28458	0.97	0.555	1.34e-74
Dag1	6.1e-79	-1.15259	0.052	0.618	2.16e-74
Scaf11	6.94e-79	-1.54286	0.007	0.524	2.46e-74
Ccnk	7.31e-79	1.02086	1	0.875	2.59e-74
Tomm34	7.35e-79	-1.0764	0.096	0.69	2.6e-74
Gm5781	8.57e-79	-1.15076	0.174	0.827	3.03e-74
Hnrnpul2	9.26e-79	-1.16461	0.075	0.651	3.28e-74
Ggnbp2	1.32e-78	0.843883	1	0.962	4.68e-74
Mapre1	1.37e-78	-1.12789	0.109	0.7	4.83e-74
Tmed9	1.48e-78	-1.03592	0.02	0.55	5.24e-74
Psme4	6.95e-78	1.08505	0.991	0.804	2.46e-73
Ccdc7b	8.92e-78	1.34556	0.973	0.448	3.16e-73
Zmym5	1.05e-77	-1.08364	0.073	0.644	3.73e-73
Apc	1.09e-77	-1.45239	0.009	0.522	3.84e-73
mt-Nd2	1.19e-77	-3.57192	0.706	0.964	4.21e-73
Dcaf13	2.25e-77	-0.891123	0.02	0.547	7.97e-73
1700123L14Rik	4.46e-77	1.34233	0.995	0.585	1.58e-72
Akap12	4.71e-77	1.48729	0.998	0.659	1.67e-72
Lypd4	6.33e-77	1.21761	0.998	0.593	2.24e-72
Mov10l1	7.84e-77	-1.05306	0.062	0.636	2.77e-72
Rps15	1.05e-76	-1.46682	0.327	0.913	3.73e-72
Esf1	1.16e-76	-1.16457	0.057	0.616	4.09e-72
P4hb	1.36e-76	-1.30976	0.117	0.715	4.81e-72
Taf1d	1.71e-76	-1.17446	0.183	0.804	6.04e-72
Spata1	1.87e-76	1.12942	0.995	0.74	6.64e-72
BC051142	2.4e-76	1.23407	0.998	0.667	8.49e-72
Nmt2	3.19e-76	-1.43512	0.053	0.598	1.13e-71
Srrm1	4.08e-76	-1.75275	0.445	0.888	1.44e-71
Tm2d3	4.69e-76	-0.80378	0.005	0.506	1.66e-71
Rps3	6.16e-76	-1.94926	0.404	0.891	2.18e-71
Safb	6.77e-76	-0.990342	0.11	0.707	2.4e-71
mt-Nd1	1.02e-75	-3.47252	0.785	0.962	3.62e-71
Vcp-rs	1.11e-75	-0.849132	0.069	0.649	3.94e-71
Snrpe	1.49e-75	-1.37782	0.246	0.807	5.29e-71
Polr2g	1.6e-75	-1.06953	0.123	0.712	5.65e-71
Anapc4	1.69e-75	-1.00939	0.025	0.545	5.99e-71
Mphosph6	1.79e-75	-0.95616	0.007	0.509	6.33e-71
Gapdh	1.89e-75	-1.56796	0.028	0.547	6.69e-71
Nudc	2.31e-75	-1.23939	0.203	0.794	8.19e-71
Prdx1	2.6e-75	-2.02724	0.26	0.878	9.19e-71
Rars	4.76e-75	-1.08209	0.078	0.649	1.69e-70
Lsm6	2.45e-74	-0.881176	0.034	0.562	8.68e-70
Thrap3	2.5e-74	-1.36784	0.358	0.888	8.86e-70
Pcbp1	3.86e-74	-1.61221	0.208	0.751	1.37e-69
Dcakd	3.91e-74	-1.14416	0.066	0.618	1.38e-69
Sucla2	4.23e-74	1.06138	0.991	0.73	1.5e-69
Ncor2	4.42e-74	-2.09088	0.039	0.555	1.56e-69
Tnrc6c	5.11e-74	-1.4733	0.279	0.896	1.81e-69
Cox6b1	5.53e-74	-1.49871	0.164	0.768	1.96e-69
Sh3glb1	5.93e-74	0.925487	1	0.908	2.1e-69
Mars1	6.41e-74	-0.845713	0.077	0.654	2.27e-69
Catsper2	7.58e-74	1.24886	0.984	0.623	2.68e-69
Wdr43	8.34e-74	-1.06066	0.025	0.539	2.95e-69
Pfn1	1.01e-73	-1.45418	0.294	0.804	3.59e-69
Rps27a	1.11e-73	-1.78068	0.372	0.84	3.92e-69
Gm8430	1.22e-73	-1.24763	0.208	0.779	4.33e-69
Actn4	1.26e-73	-0.813529	0.012	0.511	4.46e-69
Ppp2r5c	1.27e-73	1.06082	0.995	0.837	4.51e-69
Pabpc2	1.28e-73	1.28979	0.995	0.57	4.51e-69
Gk2	1.72e-73	1.22306	0.986	0.56	6.08e-69
Vdac2	2.16e-73	1.12259	0.993	0.779	7.66e-69
Hspa14	2.22e-73	-0.8816	0.028	0.542	7.87e-69
Arpp19	2.37e-73	-0.897133	0.139	0.751	8.4e-69
Pdcd7	2.79e-73	-0.979908	0.064	0.603	9.89e-69
Nsfl1c	2.96e-73	-0.807512	0.043	0.583	1.05e-68
Ccdc178	7.31e-73	1.35532	0.907	0.394	2.59e-68
Cirbp	1.18e-72	-1.01456	0.107	0.674	4.19e-68
Maz	1.2e-72	-1.166	0.012	0.501	4.23e-68
Rplp1	1.31e-72	-1.76099	0.76	0.987	4.62e-68
Ccdc60	1.38e-72	1.19269	0.996	0.57	4.88e-68
Rsl1d1	1.43e-72	-1.16173	0.164	0.746	5.06e-68
Xpo1	2.27e-72	-1.18224	0.196	0.781	8.03e-68
Tcp11	3.48e-72	1.16086	0.998	0.649	1.23e-67
Gm28437	6.29e-72	-2.68668	0.774	0.954	2.23e-67
Bbof1	1.05e-71	1.25184	0.968	0.603	3.72e-67
Ropn1l	1.25e-71	1.03766	1	0.763	4.42e-67
Polr2b	1.28e-71	-0.962642	0.055	0.585	4.53e-67
Luc7l3	1.36e-71	-1.16115	0.142	0.7	4.8e-67
Akap8	2.6e-71	-0.856461	0.085	0.654	9.2e-67
Sarnp	2.66e-71	-1.1394	0.176	0.751	9.42e-67
Aqp11	2.96e-71	1.28491	0.995	0.562	1.05e-66
Snx6	4.39e-71	-1.12815	0.055	0.58	1.56e-66
Rpgrip1	4.88e-71	1.18848	0.963	0.585	1.73e-66
Lrrc34	6.69e-71	1.2553	0.936	0.519	2.37e-66
Rac1	6.8e-71	-0.958775	0.08	0.631	2.41e-66
Tcte1	6.81e-71	1.37975	0.902	0.481	2.41e-66
Srsf9	7.36e-71	-1.24998	0.24	0.814	2.6e-66
Parg	8.43e-71	-0.749808	0.037	0.555	2.99e-66
Hp1bp3	8.82e-71	-1.23327	0.091	0.644	3.12e-66
Nutf2-ps1	1.73e-70	-0.808788	0.044	0.567	6.12e-66
Ccdc96	1.87e-70	1.24633	0.931	0.547	6.61e-66
Ube4b	1.99e-70	-1.15846	0.169	0.776	7.05e-66
Lsm14b	2.02e-70	-0.793449	0.064	0.603	7.14e-66
Tfdp1	2.22e-70	-0.974766	0.046	0.552	7.84e-66
Utp20	2.44e-70	-1.26944	0.059	0.583	8.64e-66
Papolb	2.58e-70	1.19697	0.986	0.588	9.12e-66
H2az2	3.21e-70	-1.30794	0.164	0.748	1.14e-65
Cfap206	4.75e-70	1.10344	0.993	0.606	1.68e-65
Prss46	5.04e-70	1.56648	0.806	0.328	1.78e-65
Zfp518a	5.41e-70	-0.951651	0.039	0.55	1.91e-65
Phactr4	5.7e-70	-0.730376	0.028	0.532	2.02e-65
Tnrc6a	5.99e-70	-1.42495	0.141	0.7	2.12e-65
Ccdc173	6.84e-70	1.1612	0.963	0.598	2.42e-65
Zfp36l2	7.09e-70	-1.35828	0.004	0.466	2.51e-65
Leprotl1	7.23e-70	-0.744497	0.039	0.555	2.56e-65
Pfdn2	7.86e-70	-0.892428	0.087	0.641	2.78e-65
1500011B03Rik	8.86e-70	-1.10308	0.114	0.664	3.14e-65
Setd2	9.24e-70	-1.29432	0.149	0.72	3.27e-65
Ppm1g	9.33e-70	0.891797	0.995	0.898	3.3e-65
Rps15a	1.19e-69	-1.39169	0.464	0.944	4.19e-65
Tdrd1	1.79e-69	-1.77807	0.251	0.786	6.34e-65
Qrich2	2.14e-69	1.17604	0.936	0.539	7.57e-65
Spag17	2.19e-69	1.10596	0.991	0.611	7.74e-65
Ptprs	2.25e-69	-0.988454	0.078	0.621	7.97e-65
Ankrd10	2.41e-69	-0.864589	0.052	0.573	8.53e-65
Drosha	3.01e-69	-0.964994	0.05	0.567	1.06e-64
Ypel5	3.15e-69	-0.929246	0.158	0.763	1.11e-64
Gpn3	3.36e-69	-0.820969	0.021	0.506	1.19e-64
Glrx5	3.43e-69	-0.830052	0.087	0.646	1.21e-64
Stau1	4.8e-69	-0.900631	0.064	0.59	1.7e-64
Polr2m	4.82e-69	-0.76892	0.064	0.603	1.71e-64
Rps16-ps2	5.96e-69	-1.15828	0.18	0.789	2.11e-64
Enkur	6.28e-69	1.11017	0.957	0.667	2.22e-64
Stk31	6.54e-69	-1.22326	0.221	0.761	2.31e-64
Ski	7.54e-69	-1.20745	0.007	0.468	2.67e-64
Cdkn3	8.05e-69	1.15126	0.968	0.565	2.85e-64
Eid3	9.05e-69	1.16147	0.977	0.573	3.2e-64
Rpl4	9.32e-69	-1.97693	0.617	0.957	3.3e-64
Fa2h	9.63e-69	1.29924	0.87	0.351	3.41e-64
Llgl1	1.05e-68	-1.28236	0.002	0.455	3.71e-64
Sub1	1.06e-68	-1.19903	0.377	0.891	3.73e-64
Stat3	1.23e-68	-0.788767	0.011	0.478	4.36e-64
Sf3b3	1.42e-68	-0.988787	0.11	0.672	5.02e-64
Med13l	1.51e-68	-1.31309	0.112	0.664	5.36e-64
Oaz1	1.53e-68	-1.31416	0.326	0.906	5.41e-64
1700010I14Rik	1.83e-68	1.17265	0.995	0.641	6.47e-64
Tex19.1	2.12e-68	-1.12761	0.002	0.455	7.52e-64
Parp1	2.62e-68	-1.51782	0.272	0.847	9.29e-64
Rpia	2.66e-68	-0.760203	0.011	0.476	9.43e-64
Cetn4	2.71e-68	1.09838	0.993	0.608	9.59e-64
Emg1	3.02e-68	-0.87692	0.146	0.728	1.07e-63
Tex30	3.25e-68	-1.19346	0.242	0.804	1.15e-63
Gm15500	3.26e-68	-1.18413	0.265	0.868	1.15e-63
Ppp2r2d	3.56e-68	1.13607	0.931	0.725	1.26e-63
Rbm8a	3.71e-68	-1.04398	0.148	0.71	1.31e-63
Eef1b2	4.24e-68	-1.41002	0.491	0.947	1.5e-63
Pkd2l1	4.27e-68	-0.724045	0.023	0.509	1.51e-63
Anapc1	4.79e-68	-0.794164	0.032	0.529	1.7e-63
Marchf10	5.1e-68	1.09241	0.991	0.611	1.8e-63
Ube2e3	5.66e-68	-0.756994	0.03	0.522	2e-63
4930447C04Rik	6.31e-68	-0.894822	0.025	0.506	2.24e-63
Slc3a2	6.41e-68	-0.915465	0.121	0.682	2.27e-63
Fkbp3	6.8e-68	-0.920802	0.053	0.567	2.41e-63
Ythdf1	7.33e-68	-0.984842	0.071	0.593	2.6e-63
Srsf2	8.15e-68	-1.46836	0.425	0.924	2.89e-63
Taf2	9.43e-68	-0.901027	0.071	0.59	3.34e-63
Gpatch8	9.87e-68	-1.07265	0.125	0.679	3.49e-63
Psme3	1.08e-67	-1.21266	0.336	0.901	3.83e-63
Ccdc175	1.25e-67	1.24486	0.947	0.57	4.44e-63
Gm10925	1.6e-67	-2.72666	0.648	0.891	5.68e-63
Fubp1	1.75e-67	-1.14265	0.242	0.837	6.18e-63
Ssbp3	2.08e-67	-1.91966	0.251	0.809	7.37e-63
Gigyf1	3.22e-67	-0.862273	0.023	0.499	1.14e-62
Rpl19	3.45e-67	-1.01486	0.203	0.812	1.22e-62
Zmym1	3.78e-67	-0.793247	0.007	0.463	1.34e-62
Phb2	3.81e-67	-0.834307	0.144	0.74	1.35e-62
Ccdc38	4.01e-67	1.42612	0.972	0.595	1.42e-62
Glg1	4.04e-67	-1.248	0.096	0.631	1.43e-62
Gnl3	4.53e-67	-1.18637	0.199	0.784	1.6e-62
Zmynd15	5.47e-67	1.20047	0.881	0.415	1.94e-62
Tcf25	5.63e-67	-0.973447	0.055	0.562	1.99e-62
Lig1	6.21e-67	-1.03639	0.08	0.611	2.2e-62
Phospho2	6.86e-67	1.3596	0.968	0.7	2.43e-62
Spice1	8.78e-67	-0.816649	0.064	0.575	3.11e-62
Phkg2	8.82e-67	0.996973	1	0.73	3.12e-62
Ccdc30	1.65e-66	1.10605	0.968	0.58	5.85e-62
Zfp281	1.74e-66	-0.810932	0.062	0.585	6.15e-62
Kmt2b	1.84e-66	-1.16726	0.21	0.774	6.53e-62
Zfp292	2e-66	-1.5984	0.018	0.476	7.07e-62
Uimc1	2e-66	-0.816722	0.039	0.532	7.07e-62
mt-Co1	2.02e-66	-2.54573	0.856	0.949	7.16e-62
Rev1	2.3e-66	-0.705693	0.078	0.618	8.16e-62
Zfp654	2.33e-66	1.13595	0.938	0.585	8.25e-62
Hspe1	2.34e-66	-1.95169	0.119	0.649	8.27e-62
Smchd1	2.59e-66	-1.19311	0.064	0.57	9.18e-62
Xpo7	3.17e-66	-0.731277	0.071	0.606	1.12e-61
Siva1	3.37e-66	-0.810523	0.048	0.552	1.19e-61
Piwil2	3.95e-66	-0.971618	0.128	0.679	1.4e-61
Jak1	4.49e-66	-1.27952	0.011	0.461	1.59e-61
Nsd1	4.65e-66	-1.10911	0.08	0.601	1.65e-61
Gm28661	5.54e-66	-0.903801	0.075	0.611	1.96e-61
Dgke	6.84e-66	-0.741524	0.007	0.455	2.42e-61
Gnl2	6.88e-66	-1.06939	0.217	0.751	2.44e-61
Pias2	6.92e-66	0.900434	0.996	0.85	2.45e-61
Ccdc136	7.08e-66	0.975074	0.995	0.771	2.51e-61
Larp1b	7.47e-66	1.10628	0.977	0.687	2.64e-61
Igf1r	1.15e-65	-1.58075	0.002	0.438	4.06e-61
Pak1ip1	1.33e-65	-1.08497	0.228	0.807	4.7e-61
Ddx10	1.42e-65	-1.0213	0.167	0.74	5.01e-61
Arhgdia	1.45e-65	-0.883959	0.13	0.702	5.13e-61
Ywhab	1.46e-65	-1.19436	0.194	0.779	5.18e-61
Gkap1	1.58e-65	1.13867	0.995	0.845	5.58e-61
Zswim6	1.68e-65	-0.811687	0.068	0.593	5.94e-61
1700034J05Rik	1.76e-65	1.2582	0.883	0.338	6.22e-61
Cenpq	1.87e-65	-0.914691	0.078	0.593	6.62e-61
Phf20	2.24e-65	-1.08174	0.109	0.649	7.94e-61
Rpl15	2.38e-65	-0.822298	0.144	0.712	8.42e-61
Fbxo9	2.8e-65	-0.786641	0.057	0.562	9.93e-61
mt-Cytb	2.87e-65	-3.08117	0.852	0.987	1.02e-60
Lsm7	3e-65	-0.689844	0.02	0.483	1.06e-60
Tnks2	3.6e-65	-1.07053	0.002	0.435	1.27e-60
Rpl17	3.78e-65	-1.5995	0.703	0.964	1.34e-60
Dvl2	3.79e-65	-0.718746	0.039	0.524	1.34e-60
Tcf7	4.37e-65	-1.02341	0.007	0.448	1.55e-60
Kansl2	4.38e-65	-0.725007	0.08	0.608	1.55e-60
Eif4a2	4.74e-65	-0.980628	0.176	0.72	1.68e-60
Bag5	5.23e-65	1.15497	0.984	0.603	1.85e-60
Ywhaz	5.94e-65	-1.18771	0.552	0.959	2.1e-60
Kmt2c	8.08e-65	-2.08566	0.08	0.573	2.86e-60
Acsl3	1.01e-64	-0.715578	0.064	0.58	3.57e-60
Rpl22	1.05e-64	-1.12234	0.297	0.868	3.71e-60
Luc7l	1.12e-64	-1.0048	0.155	0.707	3.97e-60
Ccnd2	1.29e-64	-2.3266	0.009	0.448	4.55e-60
Wbp11	1.32e-64	1.14943	0.993	0.898	4.69e-60
Casc3	1.68e-64	-0.778059	0.093	0.626	5.96e-60
Gm29216	1.82e-64	-2.32687	0.786	0.924	6.44e-60
Gclc	2.85e-64	-0.784258	0.071	0.585	1.01e-59
Cox8a	2.95e-64	-1.54283	0.071	0.562	1.04e-59
Klf10	3.48e-64	-0.870953	0.021	0.478	1.23e-59
Atp5g3	3.71e-64	-1.27648	0.299	0.822	1.31e-59
Ncapd3	5.38e-64	-0.73728	0.057	0.56	1.91e-59
Hells	5.43e-64	-1.08184	0.08	0.593	1.92e-59
Mtf2	5.68e-64	-1.1658	0.206	0.733	2.01e-59
Mns1	7.06e-64	1.02029	0.986	0.807	2.5e-59
Zyg11b	9.77e-64	-0.943125	0.007	0.44	3.46e-59
Kmt2a	1.06e-63	-1.8941	0.007	0.438	3.74e-59
Map4k4	1.12e-63	-1.41347	0.005	0.435	3.95e-59
Rps3a1	1.14e-63	-1.96271	0.427	0.947	4.05e-59
Rab18	1.15e-63	-0.746642	0.037	0.514	4.05e-59
Hspa8	1.19e-63	-1.15347	0.112	0.641	4.23e-59
Tdrd5	1.32e-63	-1.1353	0.082	0.573	4.66e-59
Cbx1	1.5e-63	-0.833967	0.078	0.585	5.29e-59
Ppa1	1.67e-63	-0.850107	0.039	0.511	5.91e-59
Zfand5	1.69e-63	-1.00397	0.214	0.812	5.97e-59
Zcwpw1	1.84e-63	-0.854745	0.036	0.504	6.52e-59
mt-Nd4	2.04e-63	-2.51186	0.84	0.962	7.21e-59
Sf3b6	2.2e-63	-0.749869	0.059	0.555	7.77e-59
Scaf8	2.2e-63	-0.81541	0.069	0.58	7.78e-59
Abcf1	2.3e-63	-1.12043	0.45	0.947	8.13e-59
Ssu72	2.32e-63	-0.652596	0.032	0.501	8.21e-59
Chd6	2.44e-63	-1.41793	0.023	0.468	8.65e-59
Nasp	2.54e-63	1.07709	0.998	0.863	8.98e-59
Huwe1	2.74e-63	-2.61084	0.107	0.593	9.7e-59
Ccdc65	3.02e-63	1.08665	0.972	0.588	1.07e-58
Sptlc2	3.14e-63	-0.699286	0.037	0.511	1.11e-58
Zcchc10	3.34e-63	-0.700741	0.03	0.494	1.18e-58
Msl1	3.43e-63	0.877758	0.986	0.888	1.22e-58
Pacrg	3.54e-63	1.09085	0.959	0.585	1.25e-58
Acly	4.55e-63	-0.930956	0.034	0.499	1.61e-58
Arl4a	5.7e-63	0.955008	0.995	0.802	2.02e-58
Stag1	6.31e-63	-0.853532	0.094	0.613	2.23e-58
Ecpas	6.53e-63	-0.904571	0.165	0.738	2.31e-58
Sec62	7.24e-63	-0.975637	0.205	0.743	2.56e-58
Svip	7.44e-63	1.13833	0.979	0.58	2.63e-58
Rpl21	7.53e-63	-1.54333	0.537	0.959	2.67e-58
Nfat5	8.88e-63	-0.849643	0.059	0.55	3.14e-58
Med17	9.32e-63	-0.663958	0.06	0.56	3.3e-58
Mybbp1a	1.09e-62	-0.895881	0.046	0.519	3.84e-58
Abitram	1.16e-62	-0.873982	0.084	0.575	4.12e-58
Flcn	1.28e-62	-0.684936	0.053	0.547	4.52e-58
Chuk	1.62e-62	-0.748506	0.06	0.557	5.75e-58
Mpzl1	1.68e-62	-1.13604	0.05	0.519	5.94e-58
Sdc4	1.9e-62	-2.08705	0.004	0.425	6.71e-58
Phf23	2.42e-62	-0.880617	0.164	0.735	8.57e-58
Rnaseh2a	2.59e-62	1.06526	0.961	0.674	9.17e-58
Hdgfl1	2.62e-62	1.24666	0.954	0.57	9.28e-58
Rpl32	2.83e-62	-1.24499	0.847	0.985	1e-57
Srsf6	3.29e-62	-0.913776	0.212	0.761	1.17e-57
Thap11	3.44e-62	-0.798269	0.009	0.438	1.22e-57
Pdk2	4.22e-62	1.09259	0.947	0.616	1.49e-57
Rhot2	4.94e-62	-0.801433	0.089	0.606	1.75e-57
Api5	5.34e-62	-0.869727	0.091	0.588	1.89e-57
Nop56	5.76e-62	-1.16395	0.036	0.491	2.04e-57
Abl2	7.04e-62	-0.825992	0.071	0.57	2.49e-57
Odf2	7.2e-62	1.02068	0.998	0.712	2.55e-57
Stt3b	7.39e-62	0.920152	0.968	0.728	2.62e-57
Rps19	9.3e-62	-1.35884	0.333	0.921	3.29e-57
Zpbp2	9.33e-62	1.14678	0.929	0.539	3.3e-57
Ap1ar	9.42e-62	-0.66204	0.028	0.483	3.33e-57
Cpsf7	1.11e-61	-0.841321	0.08	0.583	3.92e-57
Polr2f	1.59e-61	-0.844881	0.126	0.669	5.63e-57
Numa1	1.69e-61	-0.895158	0.055	0.537	5.97e-57
Eif4a1	2.1e-61	-1.26587	0.285	0.835	7.42e-57
Fdft1	2.6e-61	1.01013	0.916	0.646	9.19e-57
Brk1	2.62e-61	-0.937867	0.157	0.702	9.26e-57
Prss39	2.63e-61	1.1633	0.961	0.382	9.32e-57
Rps18	2.65e-61	-1.24153	0.436	0.931	9.38e-57
Fam114a2	2.76e-61	-0.933078	0.125	0.634	9.77e-57
Erg28	2.91e-61	-0.625975	0.03	0.489	1.03e-56
Hectd1	2.93e-61	-1.2336	0.242	0.774	1.04e-56
D10Wsu102e	2.95e-61	-1.64748	0.037	0.483	1.04e-56
Washc2	3.11e-61	-0.860137	0.025	0.468	1.1e-56
Hbp1	3.31e-61	-1.34695	0.098	0.593	1.17e-56
Ankrd26	3.44e-61	-1.02559	0.007	0.427	1.22e-56
Acat1	3.64e-61	-0.873743	0.089	0.593	1.29e-56
Pprc1	4.18e-61	-1.03121	0.002	0.412	1.48e-56
Trim71	4.51e-61	-1.6596	0.005	0.42	1.59e-56
Usp3	5.24e-61	-1.00708	0.037	0.494	1.85e-56
Ube2r2	6.31e-61	-0.836373	0.206	0.784	2.23e-56
Mapk1	6.85e-61	-0.882846	0.125	0.656	2.42e-56
Ccnh	7.03e-61	-0.810268	0.117	0.636	2.49e-56
Psmb1	8.93e-61	-1.29169	0.384	0.835	3.16e-56
Dyrk3	8.98e-61	1.10732	0.856	0.468	3.18e-56
Gls	1.05e-60	-0.737712	0.03	0.483	3.73e-56
Itgb1	1.08e-60	-0.986743	0.004	0.415	3.82e-56
Hmga1	1.15e-60	-0.515949	0.009	0.43	4.07e-56
Camta1	1.2e-60	-0.948723	0.201	0.776	4.25e-56
Rps5	1.23e-60	-1.53703	0.584	0.972	4.35e-56
Zbtb16	1.35e-60	-1.84868	0.012	0.43	4.77e-56
Tmco1	1.48e-60	-0.62613	0.03	0.481	5.24e-56
Mad2l1	1.5e-60	-0.653906	0.007	0.425	5.3e-56
Gm8960	1.99e-60	-0.786242	0.073	0.57	7.06e-56
Nup93	2.05e-60	-0.658159	0.037	0.496	7.27e-56
Gm13340	2.13e-60	-0.760616	0.069	0.567	7.52e-56
Ktn1	2.26e-60	-1.00104	0.005	0.417	7.98e-56
Selenok	2.29e-60	-0.938806	0.208	0.781	8.11e-56
Smarcc1	2.38e-60	-1.07673	0.224	0.794	8.42e-56
Spata17	2.39e-60	1.0518	0.927	0.56	8.47e-56
Golga7	2.57e-60	-0.877216	0.238	0.779	9.1e-56
Usp5	2.69e-60	-0.87116	0.133	0.651	9.54e-56
Ckap4	2.78e-60	1.08086	0.941	0.634	9.84e-56
Gabpb2	3.15e-60	-0.614531	0.041	0.511	1.12e-55
Cmtm2a	3.58e-60	1.06802	0.996	0.585	1.27e-55
Hmga1b	3.61e-60	-0.562297	0.032	0.486	1.28e-55
Csnk2b	3.91e-60	0.933949	1	0.817	1.38e-55
Hnrnpd	4.14e-60	-1.09629	0.37	0.903	1.46e-55
Bclaf1	4.16e-60	-1.15189	0.342	0.837	1.47e-55
Atf4	4.39e-60	-0.685747	0.073	0.575	1.55e-55
Gm42918	4.55e-60	1.1312	0.856	0.458	1.61e-55
Ppp1ca	4.71e-60	-1.46734	0.005	0.415	1.67e-55
Rsrp1	4.89e-60	-0.990406	0.194	0.712	1.73e-55
Gpat2	4.97e-60	-0.75838	0.078	0.573	1.76e-55
Gm128	6.26e-60	1.07485	0.934	0.524	2.22e-55
Adprh	6.46e-60	-0.734935	0.073	0.56	2.29e-55
Asrgl1	6.49e-60	1.00443	0.996	0.712	2.3e-55
Mga	7.18e-60	-1.39663	0.219	0.761	2.54e-55
Kif5b	7.62e-60	-0.782364	0.05	0.519	2.7e-55
R3hdm2	7.98e-60	-0.869411	0.198	0.746	2.83e-55
1700001J11Rik	8.13e-60	1.09526	0.858	0.422	2.88e-55
Elp2	8.28e-60	-0.789555	0.11	0.639	2.93e-55
Lsm8	8.82e-60	-0.92112	0.133	0.654	3.12e-55
Blmh	9.55e-60	-0.810035	0.032	0.481	3.38e-55
Pold1	9.62e-60	-0.803677	0.032	0.478	3.4e-55
Phyhipl	9.8e-60	1.20894	0.95	0.588	3.47e-55
Alyref	1.01e-59	-0.635528	0.037	0.494	3.57e-55
Nbeal1	1.14e-59	-0.998995	0.062	0.534	4.04e-55
Atp11b	1.18e-59	-0.85426	0.098	0.603	4.18e-55
Banf1	1.23e-59	-1.17151	0.356	0.855	4.36e-55
Acrbp	1.34e-59	1.03066	0.948	0.583	4.73e-55
Tbpl1	1.46e-59	1.06304	0.973	0.751	5.15e-55
Chd8	1.52e-59	-0.933357	0.135	0.674	5.39e-55
Rplp2	1.87e-59	-1.6909	0.73	0.992	6.63e-55
Celf1	1.93e-59	-0.89641	0.135	0.662	6.83e-55
Rbm17	1.93e-59	-0.797508	0.13	0.646	6.83e-55
Tsr1	2.07e-59	-0.644393	0.014	0.438	7.32e-55
Gltp	2.11e-59	-0.969396	0.014	0.433	7.46e-55
Cnih4	2.41e-59	-0.601647	0.011	0.425	8.51e-55
Adam1b	2.7e-59	1.22841	0.847	0.491	9.55e-55
Acr	2.7e-59	1.07012	0.97	0.58	9.57e-55
Lman1	3.05e-59	-0.811088	0.007	0.415	1.08e-54
G3bp1	3.31e-59	-0.842762	0.116	0.623	1.17e-54
Abhd17b	3.58e-59	1.15059	0.904	0.613	1.27e-54
Znhit2	4.32e-59	1.06515	0.931	0.565	1.53e-54
Timm29	4.42e-59	-0.522175	0.043	0.511	1.56e-54
Ppfia1	4.56e-59	-0.803419	0.109	0.628	1.61e-54
1700020D05Rik	5.17e-59	1.13626	0.891	0.471	1.83e-54
Mcam	5.59e-59	-1.4959	0.004	0.405	1.98e-54
Hsbp1	6.06e-59	0.903645	0.998	0.84	2.14e-54
Adgrl1	6.12e-59	-1.44559	0.012	0.422	2.16e-54
Tamm41	6.38e-59	-0.675015	0.064	0.547	2.26e-54
4931406P16Rik	7e-59	-0.752293	0.037	0.486	2.48e-54
Ndufc2	7.27e-59	-0.904825	0.165	0.669	2.57e-54
Zc3h13	8.69e-59	-1.0838	0.05	0.501	3.08e-54
Kpna6	1.17e-58	1.0811	0.92	0.679	4.15e-54
Clta	1.27e-58	-0.639303	0.009	0.417	4.5e-54
Cmtm2b	1.32e-58	1.0511	0.991	0.573	4.69e-54
F11r	1.34e-58	-1.05392	0.004	0.402	4.76e-54
mt-Nd5	1.39e-58	-3.06513	0.746	0.901	4.93e-54
Fam222b	1.61e-58	-0.941612	0.119	0.639	5.7e-54
Ssr1	1.69e-58	-0.936726	0.304	0.85	5.98e-54
Kras	1.97e-58	-0.772377	0.1	0.606	6.96e-54
Tdrd7	1.98e-58	0.973273	0.922	0.728	7.02e-54
Gtsf2	2.11e-58	1.22893	0.815	0.351	7.47e-54
Slc6a21	2.26e-58	1.04132	0.906	0.539	8e-54
Sox4	2.58e-58	-1.85844	0.014	0.42	9.15e-54
Hipk3	2.69e-58	1.04647	0.907	0.636	9.51e-54
Rpl5	2.88e-58	-1.73347	0.658	0.967	1.02e-53
Atrx	2.98e-58	-1.61085	0.007	0.407	1.05e-53
Rnf139	3.25e-58	1.01957	0.966	0.654	1.15e-53
Dnaaf1	3.34e-58	1.04645	0.959	0.59	1.18e-53
Rbis	3.46e-58	-0.59491	0.007	0.41	1.22e-53
Hnrnpc	3.55e-58	-1.21845	0.47	0.901	1.26e-53
Uba6	3.56e-58	-0.721521	0.048	0.506	1.26e-53
Pmf1	3.89e-58	-0.62872	0.037	0.486	1.38e-53
Stard6	4.09e-58	0.992908	0.989	0.598	1.45e-53
Mat2b	4.38e-58	-1.02745	0.064	0.529	1.55e-53
Rpa2	4.5e-58	-0.789026	0.025	0.453	1.59e-53
Pnn	5.04e-58	-1.11679	0.254	0.768	1.78e-53
Ppp1r8	5.12e-58	-0.697915	0.043	0.494	1.81e-53
Sccpdh	5.24e-58	0.9856	0.991	0.695	1.85e-53
Ensa	6.2e-58	-0.982023	0.338	0.858	2.19e-53
Mtch2	6.54e-58	0.789427	0.995	0.878	2.32e-53
Zfp638	6.6e-58	-0.82686	0.149	0.664	2.34e-53
Ptbp3	6.99e-58	-1.08621	0.142	0.672	2.47e-53
Rps6	7.14e-58	-0.937526	0.319	0.875	2.53e-53
Cntrob	8.63e-58	-0.581094	0.023	0.45	3.05e-53
Adipor2	9.06e-58	-0.879606	0.109	0.613	3.21e-53
Cep126	1.08e-57	0.99817	0.956	0.651	3.81e-53
Sall4	1.19e-57	-1.4611	0.002	0.392	4.21e-53
Zswim2	1.3e-57	1.1506	0.826	0.43	4.6e-53
Nfatc3	1.31e-57	-0.700571	0.057	0.522	4.63e-53
Prmt5	1.34e-57	-0.733111	0.087	0.578	4.73e-53
Fyn	1.44e-57	-1.21964	0.002	0.392	5.09e-53
Coro1c	1.48e-57	-0.739384	0.016	0.427	5.24e-53
Ssmem1	1.55e-57	0.998818	0.936	0.545	5.5e-53
Prrc2c	1.56e-57	-1.65078	0.354	0.875	5.54e-53
Mis18a	1.58e-57	-0.621331	0.046	0.501	5.59e-53
Shmt2	1.63e-57	-0.750493	0.028	0.458	5.76e-53
Nup85	1.64e-57	-0.795286	0.073	0.539	5.81e-53
Map1s	1.74e-57	-0.702417	0.068	0.55	6.16e-53
Cst3	1.99e-57	-1.20674	0.178	0.692	7.03e-53
Cdc7	2.36e-57	-0.58167	0.021	0.443	8.35e-53
Rps8	2.38e-57	-1.78799	0.653	0.985	8.42e-53
Topbp1	2.44e-57	-0.615722	0.025	0.45	8.65e-53
C2cd6	2.67e-57	1.02216	0.972	0.593	9.47e-53
Wdr61	2.9e-57	-0.673152	0.075	0.56	1.03e-52
Nol7	3.3e-57	-0.699288	0.039	0.481	1.17e-52
Epg5	3.39e-57	-0.940285	0.005	0.399	1.2e-52
Rbm39	3.66e-57	-1.59702	0.607	0.919	1.3e-52
Tubb4b	3.75e-57	0.771754	1	0.885	1.33e-52
Selenoh	3.87e-57	-0.924628	0.009	0.407	1.37e-52
Rtcb	4.28e-57	-0.786215	0.085	0.57	1.51e-52
1700086L19Rik	4.53e-57	1.07519	0.931	0.468	1.6e-52
Zwilch	4.54e-57	-0.678701	0.11	0.631	1.61e-52
Sars	4.89e-57	-0.739715	0.096	0.598	1.73e-52
Trp53inp1	5.54e-57	-0.786221	0.018	0.43	1.96e-52
Jmjd1c	6.36e-57	-0.915985	0.148	0.677	2.25e-52
Cnbp	6.38e-57	-1.30008	0.582	0.944	2.26e-52
Mtr	7.09e-57	-0.895561	0.089	0.575	2.51e-52
Tardbp	7.23e-57	-1.17216	0.31	0.786	2.56e-52
Hnrnpm	8.5e-57	-1.05152	0.235	0.715	3.01e-52
Tpm3	1.02e-56	-0.958662	0.167	0.692	3.61e-52
Rpl31	1.06e-56	-1.3161	0.742	0.969	3.76e-52
Ep300	1.2e-56	-1.24548	0.238	0.796	4.24e-52
Emc1	1.24e-56	-0.65949	0.068	0.542	4.38e-52
Hsp90ab1	1.24e-56	-1.96572	0.715	0.985	4.4e-52
Usp8	1.26e-56	0.900563	0.986	0.819	4.45e-52
Eml4	1.42e-56	-0.86094	0.142	0.672	5.02e-52
Mycbp2	1.52e-56	-1.5161	0.482	0.954	5.4e-52
Trim24	1.54e-56	0.945137	0.966	0.888	5.44e-52
Ccdc25	1.63e-56	-0.696891	0.066	0.534	5.76e-52
Ret	1.74e-56	-1.37641	0.004	0.389	6.17e-52
Me2	1.85e-56	-0.83829	0.078	0.555	6.54e-52
Git1	1.88e-56	0.932987	0.986	0.753	6.67e-52
Nap1l1	1.93e-56	-1.62833	0.683	0.969	6.82e-52
Gm5963	2.09e-56	-0.761289	0.176	0.735	7.38e-52
Smarca2	2.09e-56	0.980291	0.97	0.83	7.4e-52
Zbtb43	2.25e-56	-0.789822	0.002	0.384	7.98e-52
Ccdc90b	2.27e-56	-0.576008	0.075	0.56	8.05e-52
Gjc1	2.28e-56	-0.770313	0.055	0.509	8.06e-52
Psma7	2.54e-56	-0.831741	0.053	0.501	9e-52
Fam229b	2.61e-56	0.99213	0.995	0.644	9.22e-52
Rabep1	2.71e-56	-0.857562	0.121	0.636	9.58e-52
Oxa1l	2.96e-56	-0.625684	0.05	0.501	1.05e-51
Ints7	2.96e-56	-0.67654	0.078	0.552	1.05e-51
Mdh2	3.39e-56	-1.06122	0.062	0.506	1.2e-51
Sec23a	3.47e-56	-0.668875	0.014	0.415	1.23e-51
Dut	3.73e-56	-0.692713	0.041	0.478	1.32e-51
Zdhhc5	4.32e-56	0.912369	0.957	0.758	1.53e-51
Srsf3	4.36e-56	-1.01397	0.272	0.779	1.54e-51
Cebpz	4.58e-56	-1.04472	0.278	0.809	1.62e-51
Ankrd11	4.58e-56	-1.28524	0.319	0.87	1.62e-51
Uso1	4.75e-56	-0.665459	0.03	0.453	1.68e-51
Rps28	5.2e-56	-1.63833	0.947	0.995	1.84e-51
Akap13	5.33e-56	-1.22203	0.027	0.438	1.89e-51
Ppp1r10	5.33e-56	0.98034	0.911	0.725	1.89e-51
Usp1	5.43e-56	0.947019	0.996	0.766	1.92e-51
Mrpl42	6.69e-56	-0.74703	0.192	0.751	2.37e-51
Cs	7.12e-56	-0.771095	0.16	0.687	2.52e-51
Fem1b	7.25e-56	1.03186	0.877	0.562	2.57e-51
Abca1	7.48e-56	-1.57707	0.009	0.397	2.65e-51
Cep85	9.62e-56	-0.990743	0.198	0.677	3.4e-51
1810058I24Rik	9.76e-56	-0.636918	0.128	0.656	3.46e-51
Sumo3	1e-55	-1.01149	0.153	0.659	3.55e-51
Glipr1l1	1.04e-55	1.1289	0.82	0.397	3.67e-51
Prpf39	1.05e-55	-0.604072	0.032	0.458	3.71e-51
Casp8ap2	1.05e-55	-1.0628	0.073	0.529	3.72e-51
Adam5	1.13e-55	0.977922	0.995	0.626	4.01e-51
Plaat5	1.18e-55	1.01222	0.993	0.595	4.16e-51
Rfx7	1.28e-55	-0.620371	0.039	0.473	4.55e-51
Syncrip	1.3e-55	-0.974079	0.158	0.672	4.59e-51
Gm7331	1.37e-55	-1.10635	0.31	0.87	4.86e-51
Ldhal6b	1.44e-55	1.02787	0.996	0.606	5.09e-51
Rps15a-ps6	1.5e-55	-1.10329	0.375	0.919	5.29e-51
Iqub	1.52e-55	1.09305	0.817	0.496	5.37e-51
Pomp	1.66e-55	-1.08836	0.262	0.761	5.89e-51
Brca2	1.72e-55	-1.18118	0.329	0.87	6.07e-51
Atp2b1	1.72e-55	-1.05717	0.005	0.387	6.09e-51
Zfp39	1.78e-55	1.28848	0.829	0.537	6.29e-51
Foxo1	1.98e-55	-1.18542	0.005	0.387	7.01e-51
Gm11478	2.03e-55	-0.772979	0.133	0.651	7.2e-51
Tmem101	2.26e-55	-0.5033	0.012	0.407	8.01e-51
Smim7	2.3e-55	-0.447673	0.011	0.405	8.15e-51
Stpg4	2.34e-55	0.989499	0.996	0.626	8.28e-51
Rictor	2.44e-55	-0.971652	0.044	0.473	8.63e-51
1700028P14Rik	2.44e-55	1.20546	0.863	0.427	8.64e-51
Champ1	2.79e-55	-0.543829	0.011	0.402	9.86e-51
4930544G11Rik	2.98e-55	1.00807	0.947	0.547	1.05e-50
N4bp1	3.67e-55	-0.550698	0.014	0.412	1.3e-50
Gm2000	4.21e-55	-0.887466	0.237	0.819	1.49e-50
Sox13	4.3e-55	-1.365	0.011	0.394	1.52e-50
Tekt1	4.81e-55	0.992094	0.931	0.565	1.7e-50
Rps21	4.91e-55	-1.38206	0.504	0.954	1.74e-50
Nme1	4.94e-55	-0.832651	0.212	0.763	1.75e-50
Caprin2	5.06e-55	-0.816967	0.021	0.422	1.79e-50
Rpl3	5.1e-55	-0.837818	0.217	0.774	1.81e-50
Fbrsl1	5.51e-55	-0.671199	0.002	0.377	1.95e-50
Rpl36a	6.13e-55	-1.50823	0.002	0.377	2.17e-50
Srsf1	7.07e-55	-0.877948	0.214	0.728	2.5e-50
Rpl35	7.14e-55	-1.46351	0.786	0.977	2.53e-50
Btbd1	7.19e-55	0.896977	0.988	0.781	2.55e-50
Wdr75	7.26e-55	-0.862701	0.149	0.669	2.57e-50
Hacd3	7.41e-55	-0.616864	0.123	0.636	2.62e-50
Helz	7.64e-55	-0.979664	0.116	0.613	2.7e-50
Nol9	8.41e-55	-0.542714	0.023	0.43	2.98e-50
Ttll6	9.15e-55	0.987884	0.888	0.511	3.24e-50
Tdrd6	1.01e-54	1.0501	0.979	0.58	3.59e-50
Nudt4	1.09e-54	0.908216	0.988	0.743	3.86e-50
Dusp6	1.29e-54	-1.42549	0.002	0.374	4.56e-50
Actl7b	1.33e-54	1.07751	0.891	0.476	4.71e-50
Mdn1	1.35e-54	-2.81176	0.352	0.86	4.77e-50
Sae1	1.59e-54	-0.880338	0.235	0.733	5.64e-50
Tlk1	1.69e-54	-0.670089	0.101	0.595	5.97e-50
Zrsr2	1.75e-54	-1.24268	0.011	0.392	6.18e-50
Cdk4	1.87e-54	-0.760327	0.023	0.427	6.62e-50
U2af1	2.09e-54	-0.573474	0.039	0.466	7.4e-50
Cfap36	2.21e-54	0.922393	0.995	0.738	7.81e-50
Mysm1	2.29e-54	-0.664509	0.018	0.415	8.09e-50
Nme8	2.33e-54	1.06084	0.877	0.41	8.25e-50
1110032A03Rik	2.84e-54	0.909078	0.977	0.674	1e-49
Tekt2	2.91e-54	1.13693	0.874	0.524	1.03e-49
Mis18bp1	3.12e-54	-0.760805	0.064	0.517	1.1e-49
Pogk	3.31e-54	-0.467897	0.016	0.412	1.17e-49
Afdn	3.67e-54	-0.947787	0.231	0.771	1.3e-49
C2cd5	3.85e-54	-0.508509	0.007	0.387	1.36e-49
Rpl27	4.68e-54	-1.03064	0.486	0.929	1.66e-49
Copb2	5.04e-54	-0.889068	0.217	0.735	1.78e-49
Fbxo3	5.86e-54	-0.838468	0.053	0.481	2.07e-49
Snx9	5.94e-54	-0.846579	0.132	0.634	2.1e-49
Lsm3	6.45e-54	-0.442374	0.032	0.45	2.28e-49
4932438A13Rik	7.28e-54	-1.51309	0.6	0.972	2.58e-49
Jund	7.58e-54	-1.76355	0.174	0.623	2.68e-49
Rbm22	7.73e-54	-0.569831	0.025	0.43	2.73e-49
Fcho2	8.01e-54	-0.696793	0.03	0.44	2.83e-49
Gm15501	8.22e-54	-0.528071	0.066	0.532	2.91e-49
Larp7	8.68e-54	0.855643	0.995	0.852	3.07e-49
Stard3nl	9.01e-54	-0.614851	0.018	0.41	3.19e-49
Rpl14-ps1	9.19e-54	-0.572681	0.014	0.405	3.25e-49
Ppig	9.37e-54	-1.21954	0.432	0.845	3.32e-49
Fam76a	9.67e-54	0.964953	0.941	0.756	3.42e-49
Rps8-ps4	1.01e-53	-0.888374	0.155	0.669	3.59e-49
Twistnb	1.09e-53	-0.612077	0.041	0.468	3.87e-49
Sfpq	1.16e-53	-1.03388	0.415	0.88	4.11e-49
Epn2	1.22e-53	-0.815664	0.13	0.623	4.3e-49
Zfhx3	1.28e-53	-0.899027	0.123	0.616	4.54e-49
Pnrc1	1.29e-53	-0.731152	0.066	0.517	4.56e-49
Stxbp1	1.33e-53	-0.559633	0.028	0.438	4.72e-49
Rpl6	1.39e-53	-1.56185	0.678	0.98	4.92e-49
Gykl1	1.57e-53	1.00715	0.92	0.545	5.57e-49
Wtap	1.64e-53	-0.665283	0.055	0.491	5.8e-49
Ddhd2	1.65e-53	-0.799731	0.011	0.389	5.85e-49
Rps11	1.85e-53	-1.35691	0.717	0.98	6.55e-49
Tsc22d3	1.89e-53	-1.30425	0.016	0.397	6.69e-49
Psmc3ip	1.95e-53	0.996668	0.957	0.616	6.91e-49
Epb41l4b	1.99e-53	-1.09231	0.002	0.366	7.06e-49
Ola1	2.13e-53	-0.656782	0.103	0.583	7.55e-49
Cdk9	2.54e-53	-0.631112	0.062	0.509	9e-49
Gm13942	2.78e-53	1.0349	0.881	0.545	9.83e-49
Pgam1	2.91e-53	-1.01541	0.064	0.494	1.03e-48
Pfas	3.13e-53	-0.617053	0.021	0.417	1.11e-48
Pip5k1c	3.54e-53	-0.852898	0.005	0.374	1.25e-48
Mms19	3.57e-53	-0.47889	0.041	0.471	1.26e-48
Ppp1r12a	3.79e-53	-0.950679	0.24	0.756	1.34e-48
Ppm1d	4.23e-53	1.04391	0.906	0.606	1.5e-48
Ppp1cb	4.35e-53	-0.725175	0.128	0.623	1.54e-48
Gpi1	4.77e-53	-1.07976	0.176	0.664	1.69e-48
Phf5a	4.86e-53	-0.804808	0.206	0.751	1.72e-48
Plekha8	5.22e-53	-0.673509	0.114	0.606	1.85e-48
Celf2	5.65e-53	-0.874729	0.02	0.407	2e-48
Pias4	5.78e-53	1.11081	0.863	0.654	2.05e-48
Skap2	6.2e-53	-0.542555	0.009	0.384	2.19e-48
Klf7	6.27e-53	-1.29141	0.004	0.369	2.22e-48
4931417E11Rik	6.42e-53	1.02597	0.836	0.514	2.27e-48
Sirt1	6.85e-53	-0.581806	0.062	0.509	2.43e-48
Foxo3	7.82e-53	-1.11234	0.012	0.387	2.77e-48
Rad50	7.86e-53	-1.02574	0.126	0.611	2.78e-48
Psen1	7.87e-53	0.944129	0.886	0.585	2.79e-48
Kdm5a	8.6e-53	-0.943635	0.208	0.735	3.05e-48
Esrp1	9.05e-53	-1.3168	0.002	0.364	3.2e-48
Wdr36	9.68e-53	-0.598228	0.034	0.445	3.43e-48
Ezh1	9.81e-53	-0.698761	0.064	0.509	3.47e-48
Coprs	9.95e-53	-0.981968	0.272	0.761	3.52e-48
Rpl28	1.01e-52	-1.09001	0.82	0.975	3.59e-48
Resf1	1.04e-52	-1.11772	0.05	0.466	3.69e-48
Tle5	1.1e-52	-0.980687	0.034	0.435	3.9e-48
Xpc	1.14e-52	-0.770779	0.014	0.394	4.04e-48
Zcchc14	1.49e-52	-0.686479	0.08	0.542	5.29e-48
Mrpl3	2.03e-52	-0.609452	0.109	0.595	7.19e-48
Cage1	2.17e-52	0.955058	0.911	0.573	7.68e-48
6820408C15Rik	2.18e-52	1.0605	0.779	0.461	7.71e-48
Dmrtb1	2.28e-52	0.951673	0.959	0.55	8.07e-48
Rps26	2.4e-52	-1.26618	0.923	0.987	8.5e-48
Med6	2.54e-52	-0.55599	0.06	0.509	8.99e-48
Thoc3	2.56e-52	-0.671019	0.117	0.613	9.04e-48
Shc1	2.6e-52	-0.555686	0.016	0.399	9.19e-48
Rpl17-ps3	2.61e-52	-0.690328	0.196	0.753	9.22e-48
Kctd18	2.65e-52	-0.614228	0.048	0.473	9.38e-48
Ubfd1	2.85e-52	-0.635705	0.057	0.486	1.01e-47
Uqcr11	3.1e-52	-0.719103	0.238	0.791	1.1e-47
Rnf20	3.37e-52	-0.622214	0.037	0.445	1.19e-47
Cetn1	3.47e-52	0.933347	0.988	0.598	1.23e-47
Letm2	4.34e-52	0.927812	0.923	0.649	1.54e-47
Pnisr	4.45e-52	-1.00253	0.302	0.781	1.58e-47
Dock6	4.59e-52	-0.598013	0.048	0.473	1.62e-47
Kif2a	4.6e-52	0.808333	0.984	0.924	1.63e-47
Vps41	4.8e-52	-0.557969	0.027	0.425	1.7e-47
Plxna1	5.45e-52	-0.916653	0.007	0.372	1.93e-47
Bahcc1	5.47e-52	-1.1363	0.007	0.369	1.94e-47
Hcfc2	5.94e-52	0.944691	0.92	0.733	2.1e-47
Gabarap	6.37e-52	0.68339	0.998	0.926	2.25e-47
Psma2	6.46e-52	-0.789984	0.125	0.601	2.29e-47
Dync1li1	6.76e-52	-0.616023	0.039	0.45	2.39e-47
Slc12a6	7.15e-52	-0.636155	0.112	0.606	2.53e-47
Polr3b	7.76e-52	-0.555184	0.021	0.407	2.75e-47
Nkiras1	7.89e-52	-0.520342	0.021	0.412	2.79e-47
Itgae	7.95e-52	1.01488	0.845	0.501	2.81e-47
Fam168b	7.98e-52	-0.737714	0.059	0.486	2.82e-47
Pik3c3	8.19e-52	-0.529017	0.034	0.443	2.9e-47
Psmg4	8.88e-52	-0.465515	0.077	0.539	3.14e-47
Prelid1	1.18e-51	-0.62603	0.009	0.374	4.17e-47
Polr2j	1.2e-51	-0.621708	0.093	0.557	4.25e-47
Calcoco1	1.22e-51	-0.604007	0.071	0.524	4.31e-47
Ankrd17	1.35e-51	-1.30745	0.319	0.832	4.78e-47
Tmem87b	1.37e-51	-0.64268	0.011	0.379	4.86e-47
Glul	1.41e-51	-1.2476	0.091	0.519	5e-47
Wasl	1.47e-51	-0.821505	0.089	0.545	5.19e-47
Jtb	1.5e-51	-0.56263	0.021	0.407	5.29e-47
Ccdc83	1.58e-51	1.04886	0.867	0.517	5.6e-47
Cdiptos	1.62e-51	1.18719	0.883	0.354	5.75e-47
Kpna3	1.68e-51	-0.554469	0.062	0.499	5.94e-47
Rbm5	1.76e-51	-0.931361	0.285	0.794	6.22e-47
Snrnp40	1.81e-51	-0.595403	0.071	0.517	6.42e-47
Ttc19	2e-51	-0.675427	0.018	0.394	7.09e-47
Cmas	2.12e-51	-0.630881	0.073	0.519	7.51e-47
Adam32	2.16e-51	0.971125	0.989	0.601	7.66e-47
Spata16	2.19e-51	1.01491	0.954	0.578	7.76e-47
Phf12	2.3e-51	-0.553471	0.048	0.473	8.13e-47
Tprn	2.35e-51	1.03295	0.875	0.58	8.33e-47
Uba3	2.56e-51	-0.445941	0.009	0.374	9.07e-47
Mrps17	2.74e-51	-0.573534	0.105	0.59	9.71e-47
Egr4	2.77e-51	-1.10048	0.002	0.354	9.8e-47
Nlrp14	2.85e-51	0.941711	0.945	0.573	1.01e-46
Rimbp3	2.9e-51	1.00715	0.883	0.524	1.03e-46
Baz1b	2.91e-51	-1.13539	0.125	0.583	1.03e-46
Eny2	3e-51	-0.616793	0.139	0.636	1.06e-46
Abi1	3.04e-51	-0.626539	0.009	0.372	1.08e-46
Samhd1	3.06e-51	-0.92905	0.039	0.435	1.08e-46
Phax	3.07e-51	-0.658927	0.004	0.359	1.09e-46
Cks2	3.47e-51	-1.80102	0.278	0.728	1.23e-46
Kdm2a	3.91e-51	-0.818615	0.228	0.756	1.38e-46
Mat2a	4.14e-51	-0.915726	0.181	0.662	1.47e-46
Utp4	5.32e-51	-0.86329	0.212	0.74	1.88e-46
Tsga10	5.73e-51	0.939925	0.952	0.59	2.03e-46
Wdfy3	5.81e-51	-0.971921	0.272	0.763	2.06e-46
Psmd14	6.34e-51	-0.689679	0.151	0.641	2.24e-46
Alg2	6.35e-51	-0.566112	0.018	0.394	2.25e-46
Iqcb1	6.38e-51	-0.648389	0.098	0.557	2.26e-46
Dstn	6.69e-51	-1.27523	0.123	0.575	2.37e-46
Supt4a	7.8e-51	-0.714959	0.157	0.664	2.76e-46
Rai1	8.27e-51	-0.9542	0.02	0.394	2.93e-46
Slc25a36	8.31e-51	-0.711962	0.077	0.522	2.94e-46
Gmps	8.73e-51	0.858577	0.959	0.789	3.09e-46
Mbd1	9.05e-51	-0.514169	0.023	0.41	3.2e-46
Surf6	9.54e-51	-0.567592	0.009	0.372	3.38e-46
Id4	1.01e-50	-0.892078	0.149	0.613	3.57e-46
Usp14	1.07e-50	-0.681718	0.189	0.733	3.78e-46
Slc30a3	1.23e-50	0.943125	0.9	0.565	4.35e-46
Adad2	1.29e-50	-0.772281	0.046	0.45	4.55e-46
Ccdc81	1.53e-50	1.23694	0.753	0.247	5.43e-46
Kif9	1.55e-50	0.965186	0.9	0.567	5.49e-46
Ublcp1	1.66e-50	-0.544301	0.025	0.41	5.86e-46
Otub1	1.7e-50	-0.524876	0.107	0.595	6.02e-46
Lsm5	1.92e-50	-0.554645	0.011	0.374	6.79e-46
Mrps5	1.92e-50	-0.64243	0.077	0.522	6.8e-46
Tex22	1.95e-50	0.981203	0.893	0.529	6.89e-46
Naa35	1.97e-50	-0.857576	0.269	0.768	6.96e-46
Gtf2a1l	2e-50	0.962518	0.89	0.542	7.08e-46
Nup54	2.1e-50	-0.608647	0.048	0.463	7.44e-46
Rasl2-9	2.13e-50	1.13201	0.838	0.481	7.53e-46
Smg1	2.3e-50	-1.36756	0.507	0.957	8.14e-46
Stx16	2.42e-50	-0.64512	0.087	0.532	8.57e-46
Rad21	2.62e-50	-1.1581	0.253	0.756	9.27e-46
Dennd5b	2.65e-50	-1.07619	0.165	0.634	9.38e-46
Med4	2.69e-50	-0.566735	0.087	0.545	9.53e-46
Fam217b	2.77e-50	-0.577418	0.05	0.471	9.81e-46
Rpl7a	2.78e-50	-1.00809	0.532	0.931	9.82e-46
Ankib1	2.88e-50	-0.471456	0.071	0.522	1.02e-45
Nfyb	2.98e-50	-0.678518	0.021	0.399	1.05e-45
Marchf5	3.16e-50	-0.523587	0.128	0.628	1.12e-45
Uba5	3.28e-50	-0.484355	0.036	0.438	1.16e-45
Rhoa	3.41e-50	-0.840164	0.224	0.735	1.21e-45
Psmc4	4.13e-50	-0.562597	0.114	0.595	1.46e-45
Sestd1	4.36e-50	-0.584258	0.1	0.573	1.54e-45
Gm10138	5.56e-50	0.949844	0.865	0.534	1.97e-45
Fbxl3	6.28e-50	-0.511957	0.044	0.455	2.22e-45
Nucks1	6.73e-50	-0.640033	0.121	0.606	2.38e-45
Sfr1	6.77e-50	-1.29723	0.466	0.85	2.4e-45
Rnf8	6.8e-50	-0.47119	0.043	0.45	2.41e-45
Tent5c	7.18e-50	0.988147	0.918	0.481	2.54e-45
Orc3	7.84e-50	-0.527032	0.06	0.491	2.77e-45
Pafah1b1	8.01e-50	0.711974	0.988	0.916	2.84e-45
Add1	8.79e-50	-0.598343	0.02	0.394	3.11e-45
Hnrnpk	9.18e-50	-1.02125	0.537	0.901	3.25e-45
Nrbp1	9.59e-50	-0.941276	0.196	0.702	3.39e-45
Rpl12	1.02e-49	-1.18643	0.516	0.929	3.62e-45
Tpm3-rs7	1.15e-49	-0.788785	0.105	0.56	4.06e-45
Cfap97	1.24e-49	1.17111	0.915	0.682	4.38e-45
Upf1	1.25e-49	-0.783622	0.196	0.672	4.43e-45
Marcksl1	1.29e-49	-1.20498	0.004	0.349	4.55e-45
Qser1	1.44e-49	-0.751899	0.135	0.606	5.08e-45
Mrps16	1.47e-49	-0.586581	0.052	0.463	5.19e-45
Arf6	1.48e-49	-0.963222	0.372	0.868	5.24e-45
Rpl31-ps8	1.6e-49	-0.809782	0.299	0.847	5.68e-45
Cenph	1.63e-49	-0.669011	0.068	0.494	5.76e-45
Pgd	1.64e-49	-0.649263	0.012	0.372	5.79e-45
Fubp3	1.66e-49	-0.627311	0.02	0.389	5.88e-45
Ezr	1.98e-49	-0.529515	0.032	0.422	7e-45
Ckap2l	2.01e-49	0.989859	0.847	0.59	7.1e-45
Patl1	2.04e-49	-0.765387	0.004	0.346	7.21e-45
Vps54	2.04e-49	-0.594807	0.025	0.399	7.23e-45
Jade1	2.05e-49	-1.05846	0.011	0.361	7.26e-45
Mkrn1	2.07e-49	0.838701	0.979	0.799	7.31e-45
Lyar	2.11e-49	0.993377	1	0.88	7.47e-45
Tsnax	2.21e-49	-0.638659	0.155	0.651	7.82e-45
Psmb2	2.47e-49	-1.09824	0.326	0.83	8.75e-45
Zwint	2.83e-49	-0.826231	0.178	0.672	1e-44
Cnn3	2.86e-49	-0.941608	0.007	0.354	1.01e-44
Atp6v1e1	3.02e-49	-0.653777	0.114	0.58	1.07e-44
Cdc5l	3.35e-49	-1.06185	0.407	0.837	1.19e-44
Dicer1	3.53e-49	-0.808493	0.002	0.341	1.25e-44
Arpc5	3.67e-49	-0.827105	0.048	0.445	1.3e-44
Gm11837	3.68e-49	0.911339	0.995	0.626	1.3e-44
Nipbl	3.77e-49	0.810593	0.993	0.936	1.34e-44
Trappc3	3.88e-49	-0.472375	0.014	0.377	1.37e-44
Marf1	3.99e-49	-0.686091	0.107	0.573	1.41e-44
Morc2b	4e-49	0.975975	0.95	0.557	1.42e-44
Sgk3	5.07e-49	-0.802207	0.062	0.478	1.8e-44
Micu2	5.25e-49	-0.559577	0.069	0.499	1.86e-44
Nrm	5.34e-49	1.1375	0.694	0.249	1.89e-44
Sgpl1	5.59e-49	-0.919108	0.004	0.344	1.98e-44
Tbl1x	5.85e-49	-1.10828	0.011	0.359	2.07e-44
Mknk2	6.15e-49	-0.658424	0.158	0.672	2.18e-44
Pgp	6.49e-49	0.875999	0.982	0.687	2.3e-44
Poc1b	6.98e-49	1.08436	0.79	0.483	2.47e-44
Map3k4	7.64e-49	-0.536377	0.023	0.394	2.71e-44
Psmb4	9.92e-49	-1.0635	0.482	0.883	3.51e-44
Myl12a	9.96e-49	-0.659083	0.105	0.562	3.53e-44
Pla2g12a	1.07e-48	-0.348442	0.098	0.585	3.79e-44
Wdr3	1.13e-48	-0.801174	0.02	0.382	3.99e-44
Ryk	1.21e-48	-0.844894	0.009	0.356	4.29e-44
Zfp541	1.29e-48	0.947185	0.881	0.598	4.58e-44
Ddx6	1.35e-48	-0.996663	0.251	0.74	4.78e-44
Srrm2	1.37e-48	-1.32099	0.712	0.926	4.84e-44
Mia2	1.37e-48	-0.745359	0.151	0.626	4.86e-44
Gm5835	1.59e-48	-0.706635	0.174	0.679	5.63e-44
1700104B16Rik	1.59e-48	0.947459	0.92	0.557	5.64e-44
Prr5	1.72e-48	-0.861115	0.007	0.349	6.09e-44
Cnot6l	1.73e-48	-1.00404	0.05	0.44	6.11e-44
Elof1	1.76e-48	0.864595	0.966	0.687	6.23e-44
Prkdc	1.78e-48	-0.872988	0.046	0.438	6.31e-44
Spin1	2.44e-48	-0.802416	0	0.331	8.64e-44
Sike1	2.48e-48	-0.465299	0.012	0.366	8.79e-44
Cfap43	2.66e-48	0.922886	0.906	0.58	9.42e-44
Cttn	2.67e-48	-0.453411	0.014	0.372	9.45e-44
Hic2	2.82e-48	-0.550107	0.004	0.341	9.97e-44
Eif6	3.57e-48	-0.742267	0.189	0.684	1.26e-43
Ccdc112	4.02e-48	-0.446429	0.043	0.443	1.42e-43
Srsf10	4.16e-48	-0.882819	0.445	0.901	1.47e-43
1700016K19Rik	4.33e-48	0.901473	0.966	0.641	1.53e-43
Bdp1	4.48e-48	-0.982034	0.132	0.588	1.59e-43
Usf2	4.54e-48	-0.531273	0.039	0.43	1.61e-43
Gm11808	4.94e-48	-0.783818	0.276	0.83	1.75e-43
Cenpa	4.98e-48	-1.03291	0.002	0.333	1.76e-43
Pou2f2	5.15e-48	-0.926906	0.126	0.565	1.82e-43
Adsl	6.06e-48	-0.440068	0.048	0.453	2.14e-43
Srsf11	6.19e-48	-1.06394	0.646	0.944	2.19e-43
Csnk2a1	6.56e-48	-0.680807	0.057	0.458	2.32e-43
Cdc42se2	6.81e-48	-0.532597	0.004	0.338	2.41e-43
Stat2	7.37e-48	-0.480928	0.005	0.344	2.61e-43
Rab14	7.85e-48	-0.808512	0.272	0.804	2.78e-43
Mcm6	8.2e-48	-0.630762	0.043	0.433	2.9e-43
Hook3	8.77e-48	-0.65544	0.044	0.438	3.1e-43
Gm11942	8.91e-48	-0.567723	0.142	0.644	3.15e-43
Cdc42bpa	9.23e-48	-0.639225	0.094	0.542	3.27e-43
E2f6	9.56e-48	-0.689923	0.069	0.483	3.38e-43
Bod1l	9.95e-48	-0.909657	0.153	0.631	3.52e-43
Ap3s2	9.98e-48	-0.466059	0.044	0.445	3.53e-43
Mllt6	1.03e-47	-0.996939	0.004	0.336	3.65e-43
Mlf2	1.13e-47	-0.682727	0.119	0.573	4.01e-43
Lin7a	1.18e-47	0.958805	0.872	0.555	4.16e-43
Rps24	1.27e-47	-1.08439	0.968	0.995	4.5e-43
Ptpdc1	1.35e-47	0.993865	0.95	0.758	4.77e-43
Ccdc110	1.36e-47	0.95932	0.872	0.514	4.8e-43
Sinhcaf	1.36e-47	-0.973896	0.002	0.331	4.81e-43
Pdap1	1.41e-47	-0.981907	0.546	0.934	5e-43
Krt88	1.57e-47	1.16718	0.733	0.244	5.56e-43
Tmem106c	1.59e-47	-0.496375	0.059	0.468	5.62e-43
Igf2bp1	1.65e-47	-1.60785	0.08	0.466	5.84e-43
Aida	1.66e-47	-0.570175	0.077	0.504	5.87e-43
Dkkl1	1.73e-47	0.893768	0.998	0.634	6.13e-43
Msh2	1.81e-47	-0.810864	0.009	0.349	6.42e-43
Rad51	1.84e-47	-0.496314	0.046	0.443	6.5e-43
Oxsr1	1.84e-47	-0.813317	0.044	0.43	6.51e-43
Ccdc7a	1.97e-47	1.00217	0.954	0.44	6.98e-43
Ptpn12	2.1e-47	-0.650841	0.027	0.392	7.43e-43
Taf1	2.1e-47	-1.11157	0.004	0.333	7.45e-43
Cds1	2.13e-47	0.972569	0.861	0.621	7.53e-43
Ehmt1	2.25e-47	-0.784196	0.004	0.333	7.98e-43
Ubl7	2.34e-47	0.884716	0.927	0.697	8.28e-43
Zfp148	2.37e-47	-0.61151	0.046	0.438	8.37e-43
Tmem234	2.41e-47	-0.745497	0.198	0.667	8.53e-43
Pcgf3	2.48e-47	-0.567145	0.018	0.374	8.79e-43
2900097C17Rik	2.49e-47	-0.58759	0.096	0.545	8.81e-43
Rps12	2.54e-47	-1.2831	0.883	0.985	8.99e-43
Actr3	2.72e-47	-0.880132	0.19	0.687	9.64e-43
Galnt3	2.88e-47	1.01408	0.835	0.537	1.02e-42
Snx4	2.99e-47	-0.644713	0.149	0.616	1.06e-42
Rnf44	3.04e-47	-0.917264	0.288	0.779	1.08e-42
Cic	3.06e-47	-0.576401	0.123	0.598	1.08e-42
Cks1b	3.39e-47	-0.663273	0.016	0.364	1.2e-42
Zfp574	3.4e-47	0.955232	0.92	0.679	1.2e-42
Slk	3.75e-47	-0.996165	0.21	0.71	1.33e-42
Spink2	3.78e-47	0.923393	0.998	0.628	1.34e-42
Rad9b	3.78e-47	-0.546363	0.075	0.496	1.34e-42
Gsr	4.94e-47	-0.884588	0.012	0.351	1.75e-42
Dock7	5.16e-47	-0.657498	0.128	0.606	1.83e-42
Asz1	5.5e-47	-0.639569	0.117	0.573	1.95e-42
Wdr83os	6.14e-47	-0.411299	0.032	0.41	2.17e-42
Prpsap1	6.2e-47	-0.697751	0.151	0.641	2.19e-42
Zfp770	6.44e-47	-0.433959	0.023	0.384	2.28e-42
Prpf3	6.89e-47	-0.636973	0.157	0.644	2.44e-42
Hmgn1	7e-47	-1.24491	0.352	0.835	2.48e-42
Egr1	7.41e-47	-1.10188	0.021	0.372	2.62e-42
Cfap126	7.44e-47	0.951024	0.863	0.542	2.63e-42
2300009A05Rik	7.56e-47	0.909871	0.843	0.585	2.68e-42
Map7d2	7.7e-47	-0.911684	0.004	0.331	2.72e-42
Heatr1	7.76e-47	-0.74008	0.146	0.623	2.75e-42
Atp8b3	8.11e-47	0.853357	0.959	0.601	2.87e-42
Gars	8.62e-47	-0.660771	0.153	0.628	3.05e-42
Szt2	8.73e-47	-0.728927	0.005	0.336	3.09e-42
Angel1	8.74e-47	0.940423	0.854	0.623	3.09e-42
Ndufa4	9.28e-47	-0.72133	0.018	0.366	3.29e-42
Rsph3b	9.52e-47	-0.36628	0.046	0.445	3.37e-42
Tex19.2	1.02e-46	-0.405604	0.012	0.356	3.59e-42
Rhob	1.02e-46	-0.754728	0.002	0.326	3.62e-42
Chd3	1.03e-46	-0.678292	0.153	0.646	3.65e-42
Prrc2b	1.04e-46	-0.970587	0	0.321	3.68e-42
Strn	1.08e-46	-0.494012	0.03	0.399	3.83e-42
Ube2g1	1.11e-46	-0.441185	0.025	0.387	3.94e-42
Rpl7	1.12e-46	-0.997133	0.617	0.936	3.96e-42
Zfp664	1.21e-46	-0.522854	0.105	0.56	4.27e-42
Nop2	1.27e-46	-0.573351	0.139	0.621	4.51e-42
Ddx39	1.35e-46	-0.624827	0.109	0.545	4.79e-42
Zfas1	1.44e-46	-0.541713	0.021	0.377	5.08e-42
Yrdc	1.59e-46	-0.600466	0.096	0.527	5.62e-42
Large2	1.71e-46	-0.90017	0.027	0.379	6.06e-42
Tekt4	1.87e-46	0.979323	0.749	0.333	6.61e-42
Tex2	1.89e-46	0.884574	0.915	0.687	6.69e-42
Tubb5	2.01e-46	-1.20444	0.002	0.323	7.13e-42
Fbxo31	2.03e-46	-0.782621	0.005	0.333	7.17e-42
Ddx3x	2.06e-46	-0.829108	0.018	0.361	7.3e-42
Ndufb9	2.09e-46	-0.712031	0.222	0.728	7.38e-42
Stpg1	2.09e-46	1.13212	0.772	0.359	7.4e-42
Cdk2	2.12e-46	-0.63454	0.082	0.499	7.5e-42
Git2	2.17e-46	-0.46278	0.043	0.433	7.67e-42
Dynlrb1	2.19e-46	-0.838061	0.044	0.42	7.76e-42
Stard7	2.24e-46	-0.465845	0.052	0.45	7.92e-42
Ccnb1ip1	2.3e-46	-0.429641	0.002	0.323	8.14e-42
Cyc1	2.51e-46	-0.423397	0.027	0.392	8.87e-42
Plaat1	2.67e-46	0.958892	0.851	0.532	9.45e-42
Arc	2.77e-46	1.00787	0.811	0.43	9.82e-42
mt-Td	3.16e-46	-0.632337	0.107	0.562	1.12e-41
Ptpra	3.34e-46	-0.572945	0.069	0.483	1.18e-41
Cep63	3.56e-46	0.832288	0.959	0.664	1.26e-41
Nt5c2	3.65e-46	-0.723442	0.313	0.837	1.29e-41
Nadk	3.68e-46	-0.479794	0.103	0.557	1.3e-41
Tagln2	4.02e-46	-1.08801	0.012	0.346	1.42e-41
Chaf1a	4.34e-46	0.843489	0.916	0.73	1.53e-41
Rap1b	4.68e-46	-0.733128	0.057	0.445	1.66e-41
Zpbp	5.06e-46	0.880594	0.884	0.57	1.79e-41
Rpl38	5.57e-46	-0.995258	0.788	0.972	1.97e-41
Clgn	5.73e-46	0.929761	0.996	0.725	2.03e-41
Hjurp	5.78e-46	-0.655834	0.174	0.659	2.05e-41
Tcf3	5.81e-46	-0.855803	0.002	0.321	2.05e-41
Cox14	5.87e-46	-0.428207	0.02	0.374	2.08e-41
Crisp2	6.19e-46	0.902849	0.998	0.7	2.19e-41
Cfap161	6.29e-46	1.05339	0.813	0.514	2.22e-41
Coq2	6.29e-46	-0.430648	0.032	0.402	2.23e-41
Clic4	6.53e-46	-0.902189	0.247	0.682	2.31e-41
Dennd6a	6.89e-46	-0.436391	0.011	0.346	2.44e-41
Fat1	7.18e-46	-0.867322	0.039	0.407	2.54e-41
Hibadh	8.09e-46	-0.511383	0.075	0.489	2.86e-41
Skil	8.37e-46	-0.528492	0.032	0.399	2.96e-41
Spg21	8.98e-46	-0.569255	0.091	0.527	3.18e-41
Tubgcp5	9.16e-46	-0.421235	0.002	0.321	3.24e-41
Birc6	9.18e-46	-1.43013	0.237	0.707	3.25e-41
Tex12	9.38e-46	-0.510131	0.02	0.366	3.32e-41
Cfap45	1.02e-45	0.938411	0.824	0.56	3.6e-41
Rpl8	1.12e-45	-0.95198	0.66	0.964	3.95e-41
Efcab6	1.13e-45	0.91674	0.854	0.489	3.99e-41
Prpf8	1.13e-45	-0.859219	0.301	0.758	4e-41
Insig1	1.21e-45	-0.729126	0.016	0.356	4.3e-41
Max	1.27e-45	-0.530989	0.034	0.402	4.49e-41
Stk33	1.3e-45	0.900677	0.973	0.59	4.6e-41
Iars2	1.32e-45	-0.512806	0.041	0.42	4.68e-41
Mink1	1.39e-45	-0.617666	0.044	0.425	4.91e-41
Mael	1.41e-45	0.660879	1	0.949	4.99e-41
Clec2m	1.49e-45	0.872699	0.998	0.616	5.26e-41
Atic	1.58e-45	-0.769995	0.002	0.318	5.58e-41
Ssr3	1.58e-45	-0.457703	0.028	0.389	5.6e-41
Atp6ap1l	1.62e-45	0.887121	0.459	0.051	5.74e-41
Ppp3cb	1.63e-45	-0.672393	0.173	0.656	5.76e-41
Arrb2	1.65e-45	-0.775573	0.002	0.318	5.84e-41
Slco6c1	1.68e-45	0.949391	0.822	0.491	5.95e-41
Lrrc42	1.79e-45	-0.59005	0.101	0.542	6.32e-41
Gm7444	2.17e-45	0.968708	0.79	0.438	7.68e-41
Lrpprc	2.21e-45	-0.641098	0.215	0.735	7.82e-41
Eif2b3	2.35e-45	-0.539777	0.011	0.341	8.32e-41
Mrpl9	2.46e-45	-0.372246	0.071	0.496	8.7e-41
Ccdc88a	2.59e-45	0.782382	0.959	0.906	9.16e-41
Crlf3	2.65e-45	-0.860786	0.004	0.321	9.38e-41
Ptdss2	2.78e-45	0.794667	0.947	0.73	9.83e-41
Fam217a	2.79e-45	1.14311	0.802	0.308	9.87e-41
Trip13	2.87e-45	-0.490426	0.068	0.478	1.02e-40
Mapk8	2.91e-45	-0.465006	0.117	0.585	1.03e-40
Polr3d	2.98e-45	-0.610359	0.021	0.369	1.06e-40
Irf2bpl	3.06e-45	-0.897673	0.002	0.316	1.08e-40
Ran	3.11e-45	0.672467	0.998	0.969	1.1e-40
Sp1	3.24e-45	-0.803513	0.247	0.715	1.15e-40
Lin28a	3.3e-45	-1.07894	0.011	0.336	1.17e-40
Hspd1	3.33e-45	-0.865003	0.023	0.364	1.18e-40
Ankrd12	3.45e-45	-1.43742	0.44	0.893	1.22e-40
Gxylt1	3.67e-45	-0.387213	0.03	0.397	1.3e-40
Septin7	3.73e-45	-0.878663	0.299	0.789	1.32e-40
Cc2d1b	3.74e-45	-0.460925	0.069	0.486	1.32e-40
Iars	3.81e-45	-0.538303	0.094	0.529	1.35e-40
Gatd1	4.02e-45	-0.535684	0.075	0.489	1.42e-40
Tars	4.03e-45	-0.472151	0.014	0.351	1.43e-40
Stx12	4.46e-45	-0.564868	0.075	0.481	1.58e-40
Pik3ca	4.48e-45	-0.553451	0.073	0.486	1.59e-40
Sp2	4.82e-45	-0.51307	0.071	0.476	1.7e-40
Ckap5	4.82e-45	-0.728553	0.24	0.768	1.71e-40
Rps10-ps1	4.92e-45	-0.571638	0.125	0.59	1.74e-40
Naa50	4.99e-45	-0.626034	0.089	0.514	1.77e-40
Clasp2	4.99e-45	-0.519408	0.034	0.399	1.77e-40
Nop16	5.36e-45	-0.43142	0.016	0.356	1.9e-40
Rrn3	5.46e-45	-0.493263	0.041	0.415	1.93e-40
Fam169a	5.66e-45	-0.556685	0.084	0.509	2e-40
Tmem199	5.91e-45	-0.420874	0.018	0.359	2.09e-40
Rbfox2	6.6e-45	-0.653458	0.085	0.504	2.34e-40
Haus3	6.66e-45	-0.496846	0.064	0.468	2.36e-40
Gm49594	6.94e-45	-0.611814	0.142	0.616	2.46e-40
Tpt1	7.12e-45	-0.905798	0.792	0.952	2.52e-40
Psmd5	7.21e-45	-0.610538	0.085	0.504	2.55e-40
Slc7a1	7.28e-45	-0.364879	0.011	0.341	2.58e-40
Spag6	7.33e-45	1.09104	0.676	0.229	2.59e-40
A26c3	8.06e-45	0.906007	0.836	0.534	2.85e-40
Phf13	8.12e-45	-1.44601	0.625	0.883	2.88e-40
Tprkb	8.94e-45	-0.487767	0.007	0.328	3.16e-40
Ctsf	8.96e-45	-0.621305	0.002	0.313	3.17e-40
Gstm5	9.08e-45	0.805424	1	0.753	3.21e-40
Rab35	9.33e-45	-0.481251	0.044	0.425	3.3e-40
Ndufa12	9.37e-45	0.811271	0.993	0.697	3.32e-40
BC061237	9.79e-45	0.95495	0.496	0.089	3.47e-40
Morc3	1.03e-44	-0.723219	0.169	0.636	3.65e-40
Nol6	1.05e-44	-0.553114	0.032	0.392	3.7e-40
Gm5142	1.09e-44	0.901477	0.877	0.448	3.87e-40
C530008M17Rik	1.1e-44	0.870476	0.904	0.58	3.91e-40
Zc3h7b	1.11e-44	-0.781308	0.007	0.326	3.93e-40
Mcm3	1.13e-44	-0.599881	0.002	0.313	4.02e-40
Ubr2	1.21e-44	-0.948824	0.052	0.42	4.29e-40
Eif2b1	1.23e-44	-0.447807	0.073	0.486	4.34e-40
Plk1	1.36e-44	1.09291	0.726	0.338	4.82e-40
Pdcd11	1.5e-44	-0.674627	0.055	0.433	5.31e-40
Acrv1	1.66e-44	1.16402	0.769	0.265	5.88e-40
Nucb1	1.69e-44	-0.654403	0.144	0.598	5.97e-40
Isy1	1.7e-44	-0.450112	0.014	0.346	6.02e-40
Rnf2	1.72e-44	-0.556895	0.096	0.517	6.1e-40
Med11	1.78e-44	-0.308691	0.018	0.359	6.29e-40
9430015G10Rik	1.8e-44	-0.568606	0.069	0.468	6.37e-40
Rpl23a	1.8e-44	-1.10709	0.473	0.906	6.38e-40
Mtdh	1.8e-44	0.820757	0.952	0.822	6.38e-40
Tmem190	1.86e-44	1.1008	0.749	0.257	6.6e-40
Tcea1	1.88e-44	-0.55915	0.105	0.542	6.66e-40
Rtn4	1.91e-44	-0.530749	0.121	0.573	6.77e-40
4930579G24Rik	1.96e-44	-0.996386	0.053	0.42	6.92e-40
Atm	2e-44	-0.846283	0.016	0.346	7.09e-40
Spaca1	2.07e-44	1.15694	0.753	0.275	7.32e-40
Mir17hg	2.23e-44	-0.401865	0.004	0.316	7.88e-40
Armc3	2.44e-44	0.859045	0.859	0.542	8.62e-40
Tcf12	2.52e-44	-0.693801	0.044	0.412	8.91e-40
A930018P22Rik	2.63e-44	0.932276	0.685	0.28	9.32e-40
Ccdc47	2.66e-44	-0.454776	0.073	0.486	9.42e-40
Ftsj3	2.71e-44	-0.584282	0.089	0.509	9.61e-40
Sbk1	2.74e-44	-0.79687	0	0.305	9.68e-40
Vps16	2.79e-44	-0.393667	0.037	0.41	9.86e-40
Rpl9	2.95e-44	-1.02197	0.738	0.957	1.04e-39
Tmtc4	3.08e-44	-0.84249	0.036	0.387	1.09e-39
Wdr6	3.24e-44	-0.478251	0.043	0.417	1.15e-39
Slc25a17	3.31e-44	-0.476714	0.023	0.369	1.17e-39
Dmrt1	3.39e-44	-1.0282	0.009	0.326	1.2e-39
Tmem181b-ps	3.71e-44	-0.325748	0.027	0.382	1.31e-39
Pspc1	3.8e-44	-0.588508	0.101	0.522	1.34e-39
4930453N24Rik	3.95e-44	0.805976	0.968	0.679	1.4e-39
Cops8	4.1e-44	-0.68724	0.176	0.628	1.45e-39
Zfp131	4.24e-44	-0.742559	0.29	0.802	1.5e-39
Ywhag	4.4e-44	-0.821487	0.004	0.313	1.56e-39
Zmym2	4.6e-44	-0.652739	0.181	0.641	1.63e-39
H19	4.6e-44	-1.02906	0.005	0.318	1.63e-39
Sipa1	4.72e-44	-0.6642	0.018	0.351	1.67e-39
Fastkd1	4.82e-44	-0.418911	0.007	0.326	1.71e-39
Nip7	4.92e-44	-0.502359	0.044	0.415	1.74e-39
Lca5l	4.97e-44	0.856462	0.973	0.626	1.76e-39
Etv5	4.99e-44	-1.04097	0.004	0.313	1.77e-39
Kif1c	5.33e-44	-0.743928	0.002	0.308	1.89e-39
Pgk2	5.41e-44	0.924394	0.907	0.468	1.91e-39
Hmgb3	5.7e-44	-0.794779	0.005	0.318	2.02e-39
Trmt6	5.91e-44	-0.730603	0.066	0.45	2.09e-39
Anapc5	5.93e-44	-0.556787	0.125	0.575	2.1e-39
Rfx2	6.16e-44	0.859626	0.964	0.598	2.18e-39
Ftl1-ps1	6.4e-44	-0.831539	0.002	0.308	2.27e-39
Txndc17	7.01e-44	-0.360013	0.03	0.387	2.48e-39
Bcl2l12	7.27e-44	-0.80516	0.11	0.517	2.57e-39
Cdca7	7.35e-44	-0.92805	0.002	0.308	2.6e-39
Efcab9	7.77e-44	1.15078	0.74	0.234	2.75e-39
Ldb1	7.95e-44	-0.81708	0.005	0.316	2.81e-39
Fam120a	8.61e-44	-0.423699	0.004	0.313	3.05e-39
Etaa1	8.65e-44	-0.572266	0.012	0.336	3.06e-39
Pnpt1	9.33e-44	-0.392614	0.014	0.344	3.3e-39
Bnip3l	9.87e-44	-0.513647	0.121	0.575	3.49e-39
Fbxo22	1.02e-43	-0.46789	0.027	0.374	3.62e-39
Pank3	1.04e-43	-0.476659	0.004	0.313	3.68e-39
Fip1l1	1.06e-43	-0.757606	0.285	0.768	3.76e-39
Gtf2h2	1.1e-43	-0.488654	0.091	0.519	3.91e-39
Hnrnpa1	1.13e-43	-1.04614	0.254	0.74	4e-39
Nelfcd	1.18e-43	-0.493203	0.048	0.425	4.16e-39
Ttc14	1.21e-43	-0.659148	0.196	0.672	4.28e-39
Pim1	1.23e-43	-1.61905	0.196	0.626	4.35e-39
Gm10073	1.4e-43	-0.468953	0.125	0.59	4.95e-39
Grpel2	1.42e-43	-0.576763	0.036	0.392	5.02e-39
Ppif	1.42e-43	-0.476172	0.016	0.346	5.03e-39
Mgat5	1.59e-43	-0.3643	0.037	0.402	5.62e-39
Smarcd1	1.71e-43	-0.552938	0.098	0.524	6.06e-39
Zcrb1	1.76e-43	-0.82661	0.404	0.847	6.24e-39
Eef1a1	1.84e-43	-0.965026	0.73	0.919	6.53e-39
Zfp346	1.91e-43	-0.521713	0.066	0.463	6.76e-39
Ifitm7	2.08e-43	0.91743	0.804	0.445	7.37e-39
Adam17	2.13e-43	-0.471969	0.053	0.438	7.53e-39
Mrpl45	2.15e-43	-0.436162	0.091	0.522	7.61e-39
Gm4204	2.27e-43	-0.476941	0.064	0.453	8.04e-39
Spata33	2.28e-43	0.838789	0.993	0.7	8.07e-39
Kansl1	2.31e-43	-0.756125	0.326	0.842	8.17e-39
Cdca7l	2.37e-43	-0.56017	0.057	0.435	8.38e-39
Rps25	2.42e-43	-0.824771	0.906	0.964	8.56e-39
Ppcdc	2.45e-43	-0.321227	0.004	0.31	8.66e-39
Fank1	2.46e-43	0.841498	0.959	0.578	8.69e-39
Yy1	2.61e-43	-0.636969	0.126	0.56	9.25e-39
Prpf19	2.75e-43	-0.480535	0.043	0.407	9.74e-39
Zfp462	2.78e-43	-1.15273	0.146	0.55	9.83e-39
Ggn	2.8e-43	0.913126	0.884	0.471	9.92e-39
Ppp2ca	2.84e-43	-0.667024	0.123	0.555	1.01e-38
Dnajb3	3e-43	0.78459	0.989	0.656	1.06e-38
Ccdc115	3.03e-43	-0.3619	0.012	0.336	1.07e-38
Mphosph8	3.15e-43	-1.1681	0.482	0.822	1.12e-38
Glis3	3.18e-43	-0.954388	0.005	0.313	1.12e-38
Krtcap2	3.34e-43	-0.717232	0.31	0.802	1.18e-38
Pbx2	3.35e-43	-0.928277	0.021	0.349	1.18e-38
Agl	3.35e-43	-0.470993	0.016	0.344	1.19e-38
D030056L22Rik	3.46e-43	-0.85494	0.24	0.684	1.22e-38
Cenpo	3.5e-43	-0.33874	0.016	0.346	1.24e-38
Pole4	3.79e-43	-0.493858	0.091	0.511	1.34e-38
U2surp	4.43e-43	-0.735445	0.24	0.718	1.57e-38
Trmt112	4.44e-43	-0.486805	0.119	0.562	1.57e-38
Ndufa3	4.51e-43	-0.658288	0.242	0.718	1.6e-38
Axin1	4.73e-43	-0.422573	0.105	0.542	1.67e-38
Mrgbp	4.74e-43	-0.753827	0.181	0.621	1.68e-38
Abr	4.75e-43	-0.726405	0.007	0.316	1.68e-38
Casp9	5.07e-43	-0.460361	0.043	0.41	1.8e-38
Zfp207	5.38e-43	-0.860214	0.324	0.802	1.9e-38
Mcm5	5.47e-43	-0.774368	0.062	0.438	1.94e-38
Gnpnat1	5.48e-43	-0.47821	0.05	0.422	1.94e-38
Brat1	5.52e-43	-0.466551	0.053	0.433	1.95e-38
Trp53bp1	5.56e-43	-0.683251	0.267	0.789	1.97e-38
Senp3	5.66e-43	-0.697651	0.198	0.684	2e-38
Cdk12	5.68e-43	-0.726655	0.254	0.746	2.01e-38
1700051A21Rik	5.8e-43	0.882224	0.879	0.55	2.05e-38
4930579F01Rik	5.83e-43	1.04963	0.658	0.226	2.06e-38
Capns1	5.87e-43	0.888958	0.827	0.562	2.08e-38
Paip1	6.04e-43	-0.609427	0.057	0.427	2.14e-38
Rpa3	6.57e-43	-0.501039	0.025	0.361	2.33e-38
Tsga10ip	6.58e-43	0.937587	0.781	0.506	2.33e-38
Taldo1	6.61e-43	-0.881208	0.023	0.351	2.34e-38
Ulk1	7.3e-43	-0.524727	0.073	0.471	2.59e-38
Smyd2	7.63e-43	-0.534509	0.034	0.382	2.7e-38
Lrrc6	7.75e-43	0.896647	0.838	0.545	2.74e-38
Mob1a	7.83e-43	-0.427455	0.052	0.427	2.77e-38
Tmem89	8.23e-43	0.911059	0.797	0.463	2.91e-38
Hexim1	8.72e-43	-0.446996	0.02	0.351	3.09e-38
Atp6v1h	8.97e-43	-0.648971	0.198	0.659	3.17e-38
Fgd5	9.03e-43	-0.866395	0.004	0.305	3.2e-38
Commd10	9.25e-43	-0.504504	0.087	0.496	3.28e-38
Gtf2h5	9.28e-43	-0.40815	0.048	0.422	3.28e-38
Mtmr6	9.32e-43	0.819779	0.973	0.771	3.3e-38
Jag2	9.45e-43	-0.517259	0.009	0.321	3.34e-38
Eif4ebp2	9.8e-43	-1.10201	0.409	0.86	3.47e-38
Exosc5	1.01e-42	0.816815	0.918	0.654	3.56e-38
Klhl9	1.01e-42	-0.385313	0.037	0.397	3.57e-38
2810408I11Rik	1.02e-42	0.910682	0.867	0.618	3.61e-38
Mbtps1	1.04e-42	-0.595687	0.053	0.422	3.67e-38
Ttyh3	1.04e-42	-0.624689	0.073	0.463	3.68e-38
Ndufa10	1.12e-42	-0.649828	0.253	0.758	3.96e-38
Mageb4	1.19e-42	-0.828355	0.002	0.3	4.23e-38
Arhgap44	1.22e-42	-0.477567	0.036	0.389	4.32e-38
Npc2	1.3e-42	-0.506918	0.149	0.621	4.62e-38
Faim	1.3e-42	-0.356796	0.023	0.361	4.62e-38
Apex1	1.37e-42	-0.627207	0.176	0.659	4.85e-38
Lkaaear1	1.39e-42	0.987867	0.827	0.448	4.93e-38
Rps18-ps3	1.41e-42	-0.470923	0.132	0.595	4.98e-38
Dyrk1a	1.54e-42	-0.622228	0.116	0.542	5.45e-38
Timeless	1.57e-42	-0.462011	0.018	0.344	5.55e-38
Taf8	1.61e-42	-0.413355	0.041	0.402	5.71e-38
Vps26a	1.64e-42	0.825972	0.934	0.758	5.8e-38
Rasa2	1.68e-42	-0.695505	0.098	0.506	5.95e-38
Fbxo11	1.86e-42	-0.419661	0.03	0.374	6.58e-38
Esd	1.92e-42	-0.778827	0.007	0.313	6.8e-38
Iqca	1.97e-42	1.03859	0.587	0.188	6.99e-38
Odr4	2.04e-42	-0.43461	0.039	0.397	7.21e-38
Tex21	2.06e-42	1.09719	0.753	0.364	7.29e-38
CK137956	2.24e-42	0.952468	0.81	0.433	7.94e-38
Llph	2.35e-42	-0.425251	0.023	0.356	8.32e-38
Stk24	2.37e-42	-0.731987	0.004	0.303	8.39e-38
AC149090.1	2.44e-42	-0.690303	0.096	0.486	8.64e-38
Csnk1e	2.56e-42	-0.807978	0.007	0.31	9.08e-38
Wipf2	2.63e-42	-0.59293	0.105	0.529	9.3e-38
Rxylt1	2.65e-42	-0.493366	0.016	0.338	9.37e-38
Snhg11	2.7e-42	-0.997757	0	0.293	9.55e-38
Tmsb10	2.98e-42	0.645031	0.998	0.929	1.06e-37
Rad1	3.05e-42	-0.284654	0.009	0.321	1.08e-37
Exosc8	3.07e-42	-0.658365	0.011	0.321	1.09e-37
Anapc15	3.18e-42	-0.495589	0.142	0.606	1.13e-37
Arpc3	3.61e-42	-0.709902	0.084	0.471	1.28e-37
Rnf6	3.65e-42	-0.71927	0.133	0.542	1.29e-37
Macroh2a1	3.74e-42	-1.05434	0.635	0.906	1.32e-37
Mtx2	3.84e-42	-0.52261	0.094	0.506	1.36e-37
Clk1	3.85e-42	-0.634968	0.206	0.684	1.36e-37
Chd2	3.93e-42	-0.66137	0.133	0.575	1.39e-37
Nsun7	4.27e-42	0.90858	0.774	0.534	1.51e-37
Gm31072	4.59e-42	0.874425	0.92	0.545	1.63e-37
Zdhhc13	4.91e-42	-0.353664	0.014	0.331	1.74e-37
Klhl24	4.97e-42	-0.658535	0.214	0.715	1.76e-37
Ncbp1	4.97e-42	0.80584	0.959	0.832	1.76e-37
Ccne2	5.33e-42	-0.484652	0.028	0.364	1.89e-37
Slc25a51	5.35e-42	-0.455638	0.025	0.359	1.89e-37
Midn	5.42e-42	-1.00608	0.105	0.486	1.92e-37
Auts2	5.61e-42	-0.829603	0.004	0.3	1.98e-37
Rps16	5.66e-42	-1.6289	0.769	0.982	2e-37
Ppp2r1a	5.77e-42	-0.733066	0.077	0.455	2.04e-37
Gm6563	6.42e-42	-0.386495	0.025	0.359	2.27e-37
Cnnm3	6.61e-42	-0.493179	0.004	0.3	2.34e-37
Hinfp	7.2e-42	-0.495319	0.044	0.402	2.55e-37
Cd9	7.22e-42	-0.63172	0.005	0.303	2.56e-37
Sycp1	7.34e-42	-1.19234	0.48	0.87	2.6e-37
Fos	8.19e-42	-1.05058	0.004	0.3	2.9e-37
Znrd1as	8.39e-42	0.860982	0.881	0.608	2.97e-37
Irf1	8.93e-42	-0.990539	0.005	0.303	3.16e-37
Usp28	9.06e-42	-0.684326	0.046	0.397	3.21e-37
1700030C12Rik	9.13e-42	0.876621	0.863	0.545	3.23e-37
Egln2	1.04e-41	0.809514	0.925	0.73	3.69e-37
Ptpn13	1.06e-41	-0.845167	0.012	0.321	3.76e-37
Rpl27a	1.16e-41	-0.877225	0.448	0.919	4.1e-37
Orc2	1.16e-41	-0.635865	0.169	0.613	4.1e-37
Trp53	1.2e-41	-0.551823	0.025	0.354	4.26e-37
Pdcl2	1.21e-41	0.822804	0.993	0.606	4.28e-37
Cnot3	1.23e-41	-0.682864	0.164	0.613	4.34e-37
Zfp36	1.24e-41	-1.13847	0.009	0.31	4.38e-37
Dnajc5	1.26e-41	-0.589282	0.158	0.613	4.48e-37
Ppib	1.29e-41	-0.550827	0.041	0.392	4.57e-37
Ttc39d	1.44e-41	0.857076	0.874	0.522	5.1e-37
Myo5a	1.44e-41	-0.514962	0.014	0.328	5.11e-37
Hdac2	1.57e-41	-0.5244	0.103	0.519	5.56e-37
Ssbp2	1.88e-41	-0.621995	0.014	0.326	6.65e-37
Dot1l	1.95e-41	0.879373	0.884	0.776	6.9e-37
Reep5	2.05e-41	-0.517476	0.128	0.57	7.24e-37
Lypla1	2.05e-41	-0.431613	0.105	0.534	7.26e-37
Ctsl	2.12e-41	-0.676961	0.009	0.31	7.49e-37
Nars	2.13e-41	-0.515162	0.08	0.476	7.55e-37
C9orf72	2.18e-41	-0.378094	0.032	0.374	7.72e-37
Rbm34	2.19e-41	-0.454784	0.041	0.394	7.76e-37
Frmd6	2.23e-41	-0.638916	0.005	0.303	7.9e-37
Scoc	2.25e-41	-0.330116	0.062	0.45	7.96e-37
Nfrkb	2.37e-41	-0.41195	0.069	0.463	8.39e-37
Tef	2.37e-41	-0.498451	0.057	0.43	8.4e-37
Hsd17b12	2.4e-41	-0.822426	0.025	0.346	8.49e-37
Setdb1	2.42e-41	-0.727218	0.242	0.725	8.57e-37
Parp2	2.52e-41	-0.389015	0.075	0.476	8.92e-37
Tmem97	2.65e-41	0.923254	0.972	0.814	9.38e-37
Clock	2.91e-41	-0.430489	0.034	0.379	1.03e-36
Denr	2.95e-41	-0.851772	0.365	0.85	1.04e-36
Penk	2.95e-41	0.887184	0.801	0.468	1.05e-36
Polr2a	3e-41	-0.754527	0.372	0.83	1.06e-36
Crem	3.01e-41	0.861611	0.856	0.618	1.06e-36
Rps6kb1	3.17e-41	-0.420728	0.043	0.397	1.12e-36
Ttc13	3.21e-41	-0.459518	0.004	0.295	1.14e-36
Ube2t	3.45e-41	-0.769421	0.135	0.527	1.22e-36
Nphp1	3.49e-41	0.823417	0.996	0.715	1.24e-36
Zup1	3.57e-41	-0.556564	0.059	0.425	1.26e-36
Slc16a7	3.66e-41	0.980317	0.854	0.542	1.29e-36
Inpp5f	3.79e-41	-0.780036	0.002	0.29	1.34e-36
Tmem201	3.84e-41	-0.48567	0.021	0.344	1.36e-36
Snx27	4.02e-41	-0.793172	0.217	0.639	1.42e-36
Hip1	4.23e-41	-0.602741	0.05	0.407	1.5e-36
Trappc11	4.41e-41	-0.476602	0.105	0.517	1.56e-36
Arl6ip1	4.57e-41	-1.3804	0.504	0.83	1.62e-36
Mreg	4.66e-41	-0.302104	0.02	0.344	1.65e-36
Ppp3r2	4.72e-41	0.834317	0.947	0.588	1.67e-36
Chordc1	5e-41	-0.409419	0.039	0.392	1.77e-36
Tpp2	5.35e-41	0.757997	0.961	0.837	1.89e-36
2810004N23Rik	5.43e-41	-0.59758	0.162	0.621	1.92e-36
Fer1l5	5.86e-41	1.07296	0.591	0.193	2.07e-36
Hdgfl3	6.08e-41	-0.836095	0.322	0.802	2.15e-36
1700003H04Rik	6.36e-41	0.88268	0.751	0.399	2.25e-36
Ppp1r14bl	7.94e-41	0.830684	0.925	0.567	2.81e-36
Naa80	8.54e-41	1.05077	0.671	0.237	3.02e-36
Supt6	8.64e-41	-0.66998	0.215	0.687	3.06e-36
Elavl2	8.7e-41	-0.900084	0.011	0.31	3.08e-36
Rbbp5	8.94e-41	-0.406221	0.02	0.338	3.16e-36
Prpf4b	9.03e-41	-0.604981	0.164	0.606	3.2e-36
Prpsap2	1.01e-40	-0.42264	0.091	0.501	3.57e-36
Raly	1.04e-40	-0.511993	0.087	0.486	3.67e-36
Ints8	1.08e-40	-0.517718	0.123	0.555	3.83e-36
Ifnar1	1.13e-40	-0.533565	0.02	0.333	3.99e-36
Robo1	1.13e-40	-0.559465	0.002	0.288	4.01e-36
Ddx20	1.2e-40	0.912497	0.907	0.799	4.25e-36
Adcy10	1.2e-40	0.947803	0.792	0.514	4.25e-36
Ctns	1.26e-40	-0.356881	0.002	0.288	4.47e-36
Deup1	1.31e-40	1.01139	0.767	0.354	4.64e-36
Specc1l	1.53e-40	-0.440933	0.107	0.534	5.42e-36
Snrnp48	1.54e-40	-0.497122	0.11	0.534	5.45e-36
Ube2e2	1.6e-40	-0.309474	0.004	0.293	5.65e-36
Ago3	1.61e-40	-0.416361	0.032	0.369	5.69e-36
Ccdc113	1.69e-40	0.86586	0.906	0.578	5.97e-36
Arhgap32	1.7e-40	-0.671956	0.007	0.3	6.03e-36
Trappc1	1.75e-40	-0.46521	0.109	0.529	6.19e-36
1700020L24Rik	1.79e-40	1.00125	0.651	0.226	6.32e-36
Rnf157	1.84e-40	-0.586195	0.066	0.435	6.5e-36
Nsun5	1.84e-40	-0.38581	0.021	0.341	6.5e-36
Trim35	1.85e-40	-0.382735	0.023	0.344	6.54e-36
Rab7	1.94e-40	-0.48869	0.117	0.545	6.86e-36
1700010B08Rik	1.98e-40	0.84905	0.963	0.585	7.02e-36
Crtc2	1.99e-40	-0.423371	0.014	0.321	7.05e-36
Irf3	2.06e-40	-0.497994	0.08	0.468	7.3e-36
Dusp5	2.23e-40	-0.763148	0.012	0.31	7.89e-36
Gm5617	2.24e-40	0.812036	0.977	0.601	7.94e-36
Syvn1	2.33e-40	-0.558558	0.107	0.511	8.23e-36
Sdad1	2.36e-40	-0.836926	0.386	0.847	8.34e-36
Rfxap	2.43e-40	-0.3365	0.027	0.356	8.6e-36
Tle1	2.55e-40	-0.407692	0.011	0.31	9.02e-36
Ap2b1	2.55e-40	0.677646	0.968	0.835	9.03e-36
Shprh	2.64e-40	-0.340138	0.002	0.285	9.36e-36
Nom1	2.74e-40	-0.332196	0.037	0.384	9.71e-36
1700030J22Rik	2.88e-40	0.879179	0.859	0.547	1.02e-35
Wdr45b	2.97e-40	-0.464546	0.075	0.458	1.05e-35
Ccdc9	2.97e-40	-0.466118	0.082	0.473	1.05e-35
Traip	3.04e-40	-0.433726	0.025	0.349	1.08e-35
Gtpbp10	3.09e-40	-0.350252	0.011	0.31	1.09e-35
Sema4d	3.19e-40	-0.721646	0.002	0.285	1.13e-35
Speer4e	3.33e-40	1.01662	0.5	0.115	1.18e-35
Rrs1	3.33e-40	-0.293204	0.004	0.29	1.18e-35
H2ac19	3.38e-40	0.832943	0.92	0.57	1.2e-35
Rpl18-ps1	3.43e-40	-0.675118	0.251	0.763	1.21e-35
2900026A02Rik	3.5e-40	-0.844809	0.009	0.303	1.24e-35
Tnpo2	3.76e-40	-0.620818	0.185	0.654	1.33e-35
Cfap58	3.77e-40	0.971566	0.712	0.374	1.34e-35
Ubn1	3.8e-40	-0.669123	0.285	0.758	1.34e-35
Pds5a	3.91e-40	-0.502726	0.116	0.542	1.39e-35
Pwp1	4.06e-40	-0.395767	0.073	0.458	1.44e-35
Tpst2	4.17e-40	-0.397172	0.021	0.338	1.48e-35
Cwf19l2	4.3e-40	-0.490761	0.077	0.463	1.52e-35
Smdt1	4.33e-40	-0.621249	0.187	0.628	1.53e-35
Sptan1	4.54e-40	-1.11151	0.689	0.957	1.61e-35
Edrf1	4.59e-40	-0.525013	0.043	0.387	1.63e-35
Pcnt	4.71e-40	-0.506172	0.141	0.593	1.67e-35
Rbpj	4.72e-40	-0.48469	0.005	0.293	1.67e-35
Pinx1	4.88e-40	-0.454598	0.098	0.511	1.73e-35
Gse1	5.14e-40	-0.621055	0.007	0.298	1.82e-35
Fbxo36	5.15e-40	0.811978	0.913	0.649	1.82e-35
Traf7	5.27e-40	-0.437958	0.011	0.308	1.86e-35
Armh2	5.44e-40	1.05558	0.678	0.224	1.93e-35
Tiprl	5.48e-40	0.791139	0.863	0.69	1.94e-35
Dnajc15	5.87e-40	0.767772	0.977	0.684	2.08e-35
Exo1	6e-40	-0.332754	0.025	0.349	2.12e-35
Mrps33	6.14e-40	-0.420696	0.069	0.448	2.17e-35
Tnpo3	6.16e-40	-0.676831	0.169	0.598	2.18e-35
Fam49b	6.21e-40	-0.438093	0.098	0.504	2.2e-35
Foxc2	6.27e-40	-0.889098	0	0.277	2.22e-35
Tfrc	6.76e-40	-0.363386	0.014	0.318	2.39e-35
Lnpep	6.79e-40	-0.470535	0.004	0.288	2.4e-35
Rlf	6.83e-40	-0.710434	0.135	0.557	2.42e-35
Epb41l5	7.29e-40	-0.668451	0.18	0.628	2.58e-35
Klhl20	7.39e-40	-0.354153	0.002	0.282	2.62e-35
Chmp5	7.55e-40	-0.465741	0.093	0.496	2.67e-35
Orc6	7.64e-40	-0.492818	0.044	0.389	2.7e-35
Gnai2	7.85e-40	-0.664175	0.178	0.628	2.78e-35
Cenpt	8.63e-40	-0.328686	0.005	0.293	3.06e-35
Emsy	9.32e-40	-0.673046	0.187	0.626	3.3e-35
Pebp4	9.62e-40	0.807271	0.963	0.585	3.4e-35
2510039O18Rik	9.65e-40	-0.516729	0.101	0.494	3.42e-35
Atxn7	1.01e-39	-0.578349	0.158	0.608	3.57e-35
Cox4i1	1.01e-39	-0.834033	0.778	0.941	3.59e-35
Copa	1.01e-39	-0.780527	0.326	0.756	3.59e-35
Npm3-ps1	1.02e-39	-0.258677	0.037	0.382	3.6e-35
Tulp2	1.02e-39	0.954263	0.845	0.486	3.6e-35
Gm3362	1.03e-39	-0.500642	0.173	0.646	3.63e-35
Spata45	1.09e-39	0.923638	0.712	0.234	3.87e-35
Tmco5	1.14e-39	0.970071	0.776	0.272	4.03e-35
Mef2d	1.15e-39	-0.468628	0.041	0.379	4.09e-35
Cdc42bpg	1.2e-39	-0.435981	0.03	0.356	4.26e-35
Ap1s1	1.24e-39	-0.451407	0.094	0.494	4.38e-35
Ncaph2	1.33e-39	-0.372278	0.077	0.466	4.72e-35
Capza2	1.33e-39	-0.483479	0.148	0.601	4.72e-35
Appl1	1.33e-39	-0.486861	0.071	0.448	4.72e-35
Spata24	1.43e-39	0.828203	0.909	0.578	5.08e-35
Prmt9	1.44e-39	-0.376761	0.004	0.285	5.11e-35
Clasp1	1.45e-39	-0.426583	0.116	0.542	5.15e-35
Ubr3	1.46e-39	-0.461131	0.077	0.463	5.17e-35
Exd2	1.5e-39	-0.41193	0.06	0.433	5.31e-35
Rpl7l1	1.58e-39	-0.434508	0.1	0.511	5.58e-35
Dbil5	1.64e-39	0.679536	0.893	0.567	5.82e-35
Plekha1	1.65e-39	-0.656917	0.014	0.313	5.86e-35
4930405N21Rik	1.68e-39	-0.817133	0.028	0.344	5.95e-35
G3bp2	1.81e-39	-0.72339	0.315	0.809	6.41e-35
Gm1141	1.83e-39	0.966227	0.655	0.229	6.49e-35
Esco1	1.84e-39	-0.589544	0.146	0.578	6.52e-35
Cd2ap	1.87e-39	-0.784521	0.062	0.41	6.62e-35
Map1lc3a	2e-39	0.668138	0.988	0.898	7.09e-35
Fam193b	2.01e-39	-0.400271	0.005	0.29	7.11e-35
Dmxl1	2.06e-39	-0.575799	0.048	0.394	7.28e-35
Gm7336	2.08e-39	-0.58553	0.02	0.326	7.37e-35
Tex33	2.1e-39	0.903025	0.76	0.267	7.44e-35
Rnf19a	2.11e-39	0.86131	0.799	0.537	7.46e-35
Pnmal1	2.12e-39	-0.613216	0.021	0.326	7.51e-35
Utrn	2.18e-39	-0.670253	0.039	0.372	7.73e-35
Ctnna1	2.19e-39	-0.616364	0.018	0.318	7.74e-35
Atxn2l	2.35e-39	0.672356	0.993	0.944	8.32e-35
Rpl18a	2.38e-39	-0.855861	0.45	0.921	8.41e-35
Polr3h	2.54e-39	-0.349992	0.03	0.359	8.99e-35
Lamtor1	2.69e-39	-0.541317	0.135	0.567	9.51e-35
Bcas3	2.71e-39	-0.539553	0.112	0.524	9.59e-35
Syce1	2.83e-39	0.786895	0.984	0.743	1e-34
Ttc5	2.88e-39	-0.316809	0.012	0.31	1.02e-34
Raf1	3.04e-39	-0.451526	0.059	0.42	1.08e-34
Gtf2e1	3.05e-39	-0.344295	0.052	0.407	1.08e-34
Bmpr1a	3.06e-39	-0.484253	0.023	0.336	1.08e-34
Kank2	3.49e-39	-0.606842	0.002	0.277	1.23e-34
Snapc1	3.58e-39	-0.399645	0.009	0.298	1.27e-34
4921527H02Rik	3.8e-39	-0.317669	0	0.272	1.34e-34
Bahd1	3.8e-39	-0.53459	0	0.272	1.34e-34
Pogz	3.81e-39	-0.723144	0.101	0.486	1.35e-34
Chmp7	3.97e-39	-0.410218	0.037	0.372	1.4e-34
Tle4	4.34e-39	-0.722986	0.014	0.308	1.53e-34
Exoc5	4.37e-39	-0.317945	0.039	0.377	1.55e-34
Nvl	4.94e-39	-0.497201	0.13	0.562	1.75e-34
Psmg1	4.98e-39	-0.406711	0.11	0.527	1.76e-34
Eef1e1	5.1e-39	-0.35564	0.018	0.323	1.81e-34
Chst1	5.54e-39	-0.565913	0.037	0.361	1.96e-34
AA465934	5.94e-39	-0.289198	0.007	0.293	2.1e-34
Rps23	5.98e-39	-0.836356	0.76	0.954	2.12e-34
Ttc25	6.13e-39	0.825753	0.822	0.59	2.17e-34
Rps17	6.27e-39	-0.745816	0.694	0.941	2.22e-34
Galnt1	6.36e-39	-0.690733	0.005	0.285	2.25e-34
Cep78	6.81e-39	-0.355639	0.025	0.341	2.41e-34
Ankfy1	6.92e-39	-0.339549	0.007	0.293	2.45e-34
Lrp6	7e-39	-0.693062	0.004	0.28	2.48e-34
Macf1	7.11e-39	-0.906902	0.121	0.511	2.52e-34
Tmem18	7.55e-39	-0.45282	0.048	0.389	2.67e-34
Samd1	7.83e-39	-0.791928	0.004	0.28	2.77e-34
Tanc2	8.31e-39	-0.863284	0.085	0.448	2.94e-34
Rpl7-ps7	8.33e-39	-0.327262	0.078	0.468	2.95e-34
Nbea	8.6e-39	-0.537824	0.084	0.468	3.05e-34
Nup155	8.86e-39	-0.499635	0.149	0.603	3.14e-34
Tmem11	9.18e-39	-0.591325	0.05	0.389	3.25e-34
Lcorl	9.22e-39	-0.734729	0.212	0.628	3.26e-34
Mex3a	9.32e-39	-0.714913	0	0.27	3.3e-34
Wdr5	9.4e-39	-0.512842	0.119	0.534	3.33e-34
Heatr6	9.41e-39	-0.337565	0.025	0.341	3.33e-34
Tmem39b	9.43e-39	0.860782	0.84	0.634	3.34e-34
Ube2z	9.61e-39	-0.498641	0.094	0.491	3.4e-34
Fra10ac1	9.74e-39	-0.445829	0.06	0.42	3.45e-34
Cnot8	9.79e-39	-0.289882	0.018	0.323	3.46e-34
Polr2l	1.02e-38	-0.354421	0.096	0.504	3.6e-34
Cpeb1	1.04e-38	-0.484711	0.002	0.275	3.69e-34
Polr2d	1.05e-38	-0.369636	0.041	0.379	3.72e-34
Fibp	1.07e-38	-0.426572	0.096	0.494	3.79e-34
Fam104a	1.07e-38	0.694029	0.98	0.845	3.79e-34
Plekhb2	1.09e-38	-0.416188	0.032	0.356	3.86e-34
Spa17	1.13e-38	0.681038	0.996	0.718	3.99e-34
Abt1	1.18e-38	-0.476267	0.069	0.435	4.19e-34
Snhg5	1.21e-38	-0.428917	0.105	0.519	4.28e-34
Mycbpap	1.29e-38	0.878792	0.802	0.499	4.58e-34
Vps39	1.3e-38	-0.424778	0.069	0.445	4.62e-34
Srsf7	1.34e-38	-0.799245	0.404	0.796	4.75e-34
Ttf1	1.36e-38	-0.596839	0.158	0.583	4.83e-34
Appl2	1.37e-38	-0.47781	0.039	0.372	4.85e-34
Ap1b1	1.44e-38	-0.496523	0.114	0.524	5.08e-34
Rpl37	1.52e-38	-0.918642	0.899	0.992	5.38e-34
Snhg1	1.55e-38	-0.513286	0.039	0.366	5.48e-34
Ggps1	1.56e-38	-0.408255	0.096	0.499	5.52e-34
2610001J05Rik	1.56e-38	-0.293562	0.009	0.295	5.52e-34
Terf2	1.63e-38	-0.546974	0.205	0.654	5.77e-34
Dcp2	1.67e-38	-0.355587	0.012	0.305	5.93e-34
Taf7l	1.73e-38	-1.52303	0.194	0.56	6.12e-34
Foxo6	1.73e-38	-0.772266	0.004	0.277	6.13e-34
S100pbp	1.74e-38	-0.65927	0.214	0.656	6.18e-34
Emc10	1.75e-38	-0.551765	0.194	0.659	6.18e-34
Gtse1	1.75e-38	-0.292704	0.032	0.359	6.18e-34
Nisch	1.76e-38	-0.687384	0.014	0.305	6.22e-34
Rsph6a	1.76e-38	0.875157	0.822	0.504	6.22e-34
Gar1	1.82e-38	-0.562643	0.128	0.539	6.44e-34
Susd4	1.88e-38	-0.72901	0.009	0.29	6.64e-34
Exosc2	1.93e-38	-0.282806	0.012	0.305	6.83e-34
Dbi	1.95e-38	-0.678157	0.31	0.774	6.9e-34
Ufl1	1.99e-38	-0.78564	0.169	0.567	7.06e-34
Tex101	2.02e-38	-0.815499	0.128	0.517	7.15e-34
Gm16976	2.1e-38	-1.06982	0.078	0.427	7.43e-34
Zfp512	2.11e-38	-0.551184	0.141	0.565	7.45e-34
Tsc2	2.16e-38	-0.550613	0.089	0.471	7.63e-34
Casz1	2.19e-38	-0.374049	0.043	0.379	7.76e-34
Gm10443	2.27e-38	-0.379593	0.073	0.45	8.04e-34
Angel2	2.3e-38	-0.612284	0.164	0.573	8.13e-34
Bcl9	2.3e-38	-0.653308	0.028	0.338	8.15e-34
Pak1	2.39e-38	-0.434718	0.02	0.321	8.45e-34
Tsga8	2.54e-38	0.956994	0.71	0.267	8.98e-34
Rcan1	2.72e-38	-0.407485	0.043	0.377	9.63e-34
Itpa	2.74e-38	-0.343196	0.009	0.293	9.7e-34
Zfp1	2.81e-38	-0.46655	0.018	0.316	9.95e-34
Tdrd9	2.85e-38	-0.6884	0.276	0.723	1.01e-33
Btbd16	2.89e-38	0.886051	0.82	0.517	1.02e-33
Arid1a	2.91e-38	-1.03746	0.461	0.908	1.03e-33
Ssna1	2.92e-38	-0.589144	0.189	0.608	1.03e-33
Dnaic2	2.95e-38	0.97844	0.642	0.252	1.04e-33
Eps15l1	3.18e-38	-0.453037	0.021	0.326	1.13e-33
Slc12a2	3.29e-38	-0.822189	0.176	0.601	1.17e-33
Bard1	3.33e-38	-0.308253	0.025	0.338	1.18e-33
Gm36423	3.33e-38	0.808146	0.895	0.524	1.18e-33
Wdtc1	3.35e-38	0.671191	0.97	0.88	1.18e-33
Tekt3	3.48e-38	0.890665	0.722	0.42	1.23e-33
Gm973	3.73e-38	0.781603	0.863	0.649	1.32e-33
Rps14	3.87e-38	-0.916447	0.945	0.977	1.37e-33
Arl14epl	3.94e-38	-0.528382	0.137	0.552	1.39e-33
Cul4a	4.21e-38	-0.705224	0.217	0.636	1.49e-33
Usp10	4.3e-38	-0.299654	0.03	0.351	1.52e-33
Ccdc92	4.37e-38	0.741959	0.993	0.758	1.55e-33
Psme1	4.47e-38	-0.718286	0.002	0.27	1.58e-33
Dcp1a	4.62e-38	-0.29947	0.016	0.313	1.63e-33
Get1	4.67e-38	-0.408413	0.075	0.448	1.65e-33
Arsa	4.78e-38	0.887831	0.781	0.478	1.69e-33
Rassf1	5.08e-38	-0.689129	0.194	0.598	1.8e-33
Fzd3	5.49e-38	-0.480682	0.02	0.318	1.94e-33
Foxf1	5.58e-38	-0.872501	0	0.265	1.98e-33
Pdzd9	6.31e-38	0.945524	0.765	0.476	2.23e-33
Llcfc1	6.31e-38	0.93964	0.77	0.275	2.23e-33
1700019G24Rik	6.33e-38	0.810538	0.746	0.41	2.24e-33
2310033P09Rik	6.6e-38	-0.32633	0.032	0.351	2.34e-33
1700018F24Rik	6.67e-38	0.844037	0.762	0.476	2.36e-33
Micu3	6.98e-38	-0.418352	0.059	0.415	2.47e-33
M6pr	7.11e-38	-0.579713	0.199	0.664	2.52e-33
Sft2d1	7.23e-38	-0.300224	0.002	0.27	2.56e-33
Cacfd1	7.33e-38	-0.369563	0.034	0.356	2.59e-33
Supt20	7.34e-38	0.744045	0.977	0.885	2.6e-33
Magi3	8.05e-38	-0.558008	0.101	0.489	2.85e-33
Hspb9	8.05e-38	0.809643	0.934	0.557	2.85e-33
Aagab	8.17e-38	-0.455088	0.069	0.435	2.89e-33
Psmc3	8.37e-38	0.655482	0.977	0.868	2.96e-33
Gng12	8.39e-38	-0.579836	0.005	0.277	2.97e-33
Eif5a2	8.51e-38	-0.552024	0.121	0.529	3.01e-33
Myo7a	9.3e-38	-0.311671	0.034	0.356	3.29e-33
Rpl5-ps1	9.54e-38	-0.472682	0.073	0.435	3.38e-33
Ccer1	9.57e-38	0.967642	0.762	0.308	3.39e-33
Srek1	9.81e-38	-0.821638	0.249	0.654	3.47e-33
Foxj3	9.83e-38	-0.556478	0.039	0.361	3.48e-33
Mrpl27	9.96e-38	-0.270052	0.016	0.31	3.53e-33
Cdc27	1.03e-37	0.822203	0.835	0.669	3.65e-33
Rps10-ps2	1.06e-37	-0.367072	0.057	0.407	3.77e-33
Med23	1.08e-37	-0.449591	0.057	0.407	3.82e-33
Mif	1.1e-37	-0.629405	0.048	0.377	3.88e-33
Slc22a16	1.1e-37	0.864413	0.792	0.506	3.9e-33
Pank4	1.1e-37	-0.424038	0.05	0.389	3.9e-33
Prune1	1.14e-37	-0.425796	0.043	0.372	4.05e-33
Arid4b	1.17e-37	-0.85815	0.338	0.799	4.16e-33
Noc4l	1.21e-37	-0.475149	0.133	0.555	4.27e-33
Ube2d3	1.27e-37	0.657373	0.963	0.855	4.5e-33
Pygo2	1.3e-37	-0.503284	0.121	0.527	4.6e-33
Ctdsp1	1.31e-37	-0.653569	0.004	0.272	4.65e-33
Dhcr24	1.36e-37	-0.763093	0.004	0.272	4.8e-33
Pkd1	1.38e-37	-0.358105	0.002	0.267	4.87e-33
Dstyk	1.43e-37	-0.37679	0.002	0.267	5.07e-33
Tssk4	1.44e-37	0.929282	0.673	0.252	5.09e-33
Zfp622	1.45e-37	-0.423552	0.052	0.392	5.14e-33
Fbxl13	1.65e-37	0.927165	0.733	0.308	5.85e-33
Fem1c	1.76e-37	0.771676	0.875	0.7	6.23e-33
G6pc3	1.78e-37	0.753434	0.916	0.664	6.28e-33
Tmed2	1.78e-37	-0.467662	0.133	0.557	6.29e-33
Hyal6	1.87e-37	0.964387	0.731	0.44	6.61e-33
Myef2	1.9e-37	-0.641347	0.139	0.534	6.73e-33
Arhgef12	1.95e-37	-0.555375	0.089	0.463	6.91e-33
Kif2b	2.19e-37	0.887299	0.754	0.267	7.74e-33
Uqcrh	2.23e-37	-0.823793	0.587	0.883	7.91e-33
Bnip3	2.42e-37	-0.375541	0.03	0.344	8.58e-33
Cebpzos	2.51e-37	-0.302448	0.066	0.43	8.89e-33
Anxa7	2.54e-37	-0.616404	0.073	0.43	9e-33
Jpt1	2.61e-37	0.732596	0.972	0.725	9.24e-33
Cct6a	2.61e-37	-0.801396	0.511	0.885	9.25e-33
Pin1	2.71e-37	-0.53645	0.157	0.578	9.61e-33
Nelfa	2.85e-37	-0.463104	0.126	0.532	1.01e-32
Fnbp1l	2.86e-37	-1.07237	0.286	0.733	1.01e-32
Letm1	2.87e-37	-0.457367	0.114	0.514	1.01e-32
Smad2	2.9e-37	-0.470598	0.03	0.338	1.03e-32
Krit1	3.01e-37	-0.439868	0.094	0.483	1.06e-32
Stx7	3.06e-37	-0.499864	0.002	0.265	1.08e-32
4930578I06Rik	3.12e-37	0.983837	0.698	0.234	1.11e-32
Prpf4	3.14e-37	-0.388682	0.119	0.539	1.11e-32
Gm47283	3.17e-37	-0.891472	0.331	0.802	1.12e-32
Ftl1	3.29e-37	-0.700745	0.004	0.27	1.16e-32
Copg2	3.33e-37	-0.516422	0.219	0.674	1.18e-32
Ccdc105	3.45e-37	1.07276	0.735	0.461	1.22e-32
Rrp36	3.57e-37	-0.426647	0.041	0.366	1.26e-32
Rere	3.59e-37	-0.628651	0.23	0.692	1.27e-32
Atp6v0d1	3.65e-37	-0.406984	0.109	0.511	1.29e-32
Gtpbp4	3.65e-37	-0.852716	0.354	0.802	1.29e-32
Polr3gl	3.67e-37	-0.370829	0.085	0.471	1.3e-32
Spidr	3.72e-37	-0.343475	0.016	0.305	1.32e-32
Ppp1r15a	3.76e-37	-0.69127	0.004	0.27	1.33e-32
Atg101	3.9e-37	-0.474788	0.023	0.323	1.38e-32
Cmpk1	4.09e-37	-0.467492	0.055	0.394	1.45e-32
Vps35l	4.16e-37	-0.348771	0.041	0.366	1.47e-32
Kctd5	4.19e-37	-0.462714	0.073	0.435	1.48e-32
Fus	4.22e-37	-0.828002	0.674	0.929	1.5e-32
Ibtk	4.37e-37	-0.363225	0.053	0.397	1.55e-32
Miga1	4.44e-37	-0.363761	0.004	0.27	1.57e-32
Ddrgk1	4.49e-37	-0.451948	0.192	0.664	1.59e-32
Pim3	4.93e-37	-0.363839	0.016	0.305	1.75e-32
Mier1	4.94e-37	-0.749178	0.276	0.735	1.75e-32
Gmnn	5.06e-37	-0.637372	0.135	0.519	1.79e-32
Taf4	5.12e-37	-0.292337	0.016	0.305	1.81e-32
Fbp1	5.16e-37	0.79013	0.957	0.58	1.83e-32
2210016L21Rik	5.49e-37	-0.413504	0.016	0.303	1.94e-32
Sart3	5.57e-37	-0.452894	0.089	0.473	1.97e-32
Ctdsp2	5.92e-37	-0.655896	0.121	0.501	2.1e-32
Tnks1bp1	6.27e-37	-0.533186	0.023	0.318	2.22e-32
Cfap53	6.36e-37	0.83252	0.842	0.575	2.25e-32
Gm45716	6.38e-37	-0.698127	0.009	0.28	2.26e-32
Myh9	6.39e-37	-0.620805	0.004	0.267	2.26e-32
Pctp	6.66e-37	-0.419724	0.101	0.491	2.36e-32
Cep295	6.66e-37	-0.694995	0.336	0.824	2.36e-32
Sirt2	6.67e-37	0.751501	0.891	0.672	2.36e-32
Xrn1	6.7e-37	-0.64859	0.149	0.56	2.37e-32
Bmt2	6.77e-37	-0.291381	0.011	0.29	2.4e-32
Txlna	7.15e-37	-0.507231	0.125	0.529	2.53e-32
Gm21269	7.21e-37	-1.04243	0.1	0.453	2.55e-32
Hmgxb4	7.56e-37	-0.503935	0.03	0.338	2.68e-32
Numb	7.56e-37	-0.308916	0.046	0.384	2.68e-32
Zbtb20	7.6e-37	-0.580084	0.043	0.364	2.69e-32
Trpm7	7.93e-37	-0.644636	0.044	0.364	2.81e-32
Pum2	8e-37	-0.664998	0.27	0.743	2.83e-32
Samm50	8.43e-37	-0.350703	0.078	0.453	2.98e-32
Bcl10	8.64e-37	-0.402143	0.018	0.305	3.06e-32
Bcl9l	9.06e-37	-0.693084	0.009	0.28	3.21e-32
Scml2	9.22e-37	-1.2774	0.135	0.481	3.26e-32
Msh6	9.41e-37	-0.38932	0.075	0.438	3.33e-32
4930558C23Rik	1.01e-36	1.04305	0.671	0.237	3.56e-32
Naa40	1.05e-36	-0.539873	0.203	0.654	3.71e-32
Bax	1.06e-36	-0.467851	0.002	0.262	3.74e-32
Trappc4	1.06e-36	-0.644601	0.258	0.679	3.74e-32
1700019A02Rik	1.08e-36	0.759203	0.922	0.598	3.84e-32
Ccp110	1.1e-36	-1.34829	0.23	0.608	3.89e-32
Gm49794	1.11e-36	-0.799676	0.012	0.288	3.94e-32
Usp36	1.11e-36	-0.550202	0.011	0.285	3.94e-32
Txndc16	1.13e-36	-0.404087	0.105	0.499	3.99e-32
Xpnpep3	1.14e-36	-0.385529	0.096	0.486	4.04e-32
Gm4871	1.25e-36	0.889287	0.717	0.455	4.44e-32
Pigs	1.28e-36	-0.469016	0.135	0.547	4.53e-32
Mad1l1	1.33e-36	-0.365251	0.071	0.433	4.72e-32
Tecr	1.35e-36	-0.60063	0.217	0.682	4.76e-32
Ctps	1.44e-36	-0.670478	0.025	0.313	5.09e-32
Stard4	1.46e-36	-0.490912	0.037	0.351	5.17e-32
Gm16286	1.47e-36	-0.446746	0.032	0.338	5.21e-32
Bnip2	1.49e-36	-0.519781	0.21	0.667	5.27e-32
Arhgef18	1.49e-36	-0.458948	0.009	0.28	5.28e-32
Tsg101	1.57e-36	-0.536763	0.222	0.672	5.57e-32
Atf6b	1.6e-36	-0.479373	0.1	0.481	5.65e-32
Arhgap29	1.62e-36	0.686274	0.945	0.817	5.75e-32
5830448L01Rik	1.64e-36	0.857037	0.788	0.529	5.8e-32
Phf3	1.67e-36	-0.639019	0.18	0.598	5.92e-32
Igf2r	1.69e-36	-0.584704	0.002	0.26	5.98e-32
Mtss1	1.72e-36	-0.608908	0.023	0.313	6.08e-32
Ngdn	1.73e-36	-0.342742	0.071	0.433	6.11e-32
Lin28b	1.75e-36	-0.331574	0.018	0.305	6.2e-32
Efhc1	1.77e-36	0.768508	0.874	0.583	6.28e-32
Cramp1l	1.8e-36	-0.453391	0.164	0.608	6.38e-32
Foxred1	1.83e-36	-0.333768	0.071	0.435	6.47e-32
Rad54b	1.83e-36	-0.339546	0.037	0.354	6.47e-32
Dnmt3b	1.89e-36	-0.46113	0.004	0.265	6.71e-32
Rps12-ps9	1.93e-36	-0.581139	0.226	0.707	6.82e-32
Dlg1	1.93e-36	-0.606371	0.169	0.588	6.84e-32
Rcan3	1.96e-36	-0.70251	0	0.254	6.94e-32
1700028J19Rik	2.11e-36	0.80438	0.959	0.601	7.48e-32
Ddx43	2.12e-36	-0.409543	0.082	0.445	7.51e-32
Snrpd3	2.13e-36	-0.712728	0.342	0.746	7.54e-32
Spcs3	2.16e-36	-0.432548	0.059	0.394	7.66e-32
Nfx1	2.2e-36	-0.33081	0.018	0.305	7.79e-32
Med20	2.3e-36	-0.450457	0.037	0.351	8.13e-32
Jarid2	2.32e-36	-0.687823	0.162	0.57	8.2e-32
Zfp24	2.35e-36	-0.36853	0.073	0.435	8.33e-32
Prr12	2.42e-36	-0.679593	0.011	0.28	8.58e-32
Cyb5r3	2.48e-36	-0.512521	0.171	0.598	8.79e-32
Rnf19b	2.54e-36	0.766949	0.92	0.616	8.98e-32
Mxra8	2.55e-36	0.841121	0.715	0.402	9.01e-32
Ercc6	2.92e-36	-0.356127	0.03	0.336	1.03e-31
Timmdc1	3.09e-36	-0.338899	0.025	0.323	1.09e-31
Gsg1	3.17e-36	0.550844	0.788	0.333	1.12e-31
Kbtbd6	3.22e-36	-0.359031	0.037	0.351	1.14e-31
Nt5c1b	3.33e-36	0.94508	0.747	0.267	1.18e-31
Itpr3	3.53e-36	-0.58863	0.012	0.288	1.25e-31
Zfp839	3.69e-36	-0.394457	0.016	0.298	1.31e-31
1700129C05Rik	3.86e-36	0.652593	0.851	0.517	1.37e-31
Spc24	3.92e-36	-0.356136	0.085	0.466	1.39e-31
Tmem225	4.05e-36	0.938903	0.63	0.226	1.43e-31
Ung	4.14e-36	-0.783588	0.007	0.272	1.47e-31
Dnajc3	4.14e-36	-0.880768	0.313	0.725	1.47e-31
Emc8	4.29e-36	-0.433051	0.06	0.402	1.52e-31
Pgam2	4.32e-36	0.766328	0.936	0.573	1.53e-31
Rexo4	4.38e-36	-0.324618	0.089	0.471	1.55e-31
Rrp1b	4.54e-36	-0.398675	0.018	0.303	1.61e-31
Pde7a	4.58e-36	-0.503453	0.187	0.628	1.62e-31
Tial1	4.59e-36	-0.607192	0.26	0.697	1.63e-31
Cdkl3	4.92e-36	0.776156	0.932	0.69	1.74e-31
Tle3	4.92e-36	-0.815323	0.11	0.468	1.74e-31
Odf3l1	4.93e-36	0.975553	0.667	0.237	1.74e-31
1700108N11Rik	4.93e-36	0.883541	0.694	0.402	1.74e-31
9130401M01Rik	4.98e-36	-0.539616	0.004	0.262	1.76e-31
Aldoc	5.27e-36	-0.556367	0.002	0.257	1.87e-31
Zmat2	5.29e-36	-0.769237	0.31	0.705	1.87e-31
Tusc2	5.36e-36	-0.335259	0.039	0.356	1.9e-31
Cenpc1	5.44e-36	-0.47822	0.132	0.534	1.93e-31
Fbxl14	5.9e-36	-0.308163	0.032	0.338	2.09e-31
Rdm1	6e-36	-0.276899	0.002	0.257	2.12e-31
Mien1	6e-36	-0.567617	0.281	0.743	2.12e-31
Ttc33	6.59e-36	-0.440089	0.053	0.384	2.33e-31
Ero1l	6.63e-36	-0.440426	0.06	0.399	2.35e-31
Atp6v0b	6.66e-36	-0.378387	0.043	0.364	2.36e-31
Bicd2	6.74e-36	-0.380691	0.084	0.458	2.38e-31
Snx18	6.97e-36	-0.580074	0.009	0.275	2.47e-31
Cers5	7.26e-36	-0.32405	0.005	0.267	2.57e-31
Gtf2h3	7.4e-36	-0.37109	0.032	0.338	2.62e-31
Hsf5	7.42e-36	0.900366	0.893	0.58	2.63e-31
Pwwp3a	7.48e-36	0.766982	0.959	0.852	2.65e-31
Mrps10	7.63e-36	-0.390923	0.091	0.468	2.7e-31
Plekha3	7.82e-36	-0.327553	0.068	0.422	2.77e-31
Hk1	7.89e-36	0.796114	0.84	0.537	2.79e-31
Rpl37a	8.11e-36	-0.717484	0.902	0.972	2.87e-31
Odf1	8.37e-36	0.636429	0.79	0.318	2.96e-31
Riox2	8.4e-36	-0.437159	0.014	0.29	2.97e-31
Gm37867	8.78e-36	-0.533252	0.073	0.415	3.11e-31
Serf1	8.79e-36	0.675512	0.998	0.903	3.11e-31
Usp2	8.91e-36	0.750899	0.996	0.763	3.16e-31
Ei24	9.06e-36	-0.457616	0.021	0.308	3.21e-31
Gclm	9.34e-36	-0.561672	0.217	0.649	3.3e-31
Sfswap	9.56e-36	-0.567734	0.181	0.606	3.38e-31
Afg3l1	9.58e-36	-0.304453	0.053	0.389	3.39e-31
Ndufa13	9.81e-36	-0.592978	0.359	0.817	3.47e-31
Glyr1	9.99e-36	-0.491486	0.217	0.679	3.54e-31
Fam13c	1.04e-35	-0.294662	0.016	0.295	3.69e-31
Slf2	1.06e-35	-0.451843	0.084	0.448	3.74e-31
Plekhf2	1.1e-35	-0.516346	0.165	0.59	3.88e-31
Bcap31	1.17e-35	-0.698043	0.041	0.344	4.16e-31
Lancl2	1.19e-35	0.764661	0.911	0.623	4.22e-31
Haus6	1.2e-35	-0.373795	0.06	0.402	4.26e-31
1700003E16Rik	1.24e-35	0.778423	0.879	0.555	4.4e-31
Nr1d2	1.28e-35	-0.410856	0.007	0.27	4.53e-31
Eif3i	1.33e-35	-0.733107	0.395	0.845	4.72e-31
Urb1	1.33e-35	-0.541279	0.162	0.578	4.72e-31
Ubtf	1.34e-35	-0.700376	0.011	0.277	4.74e-31
Xrcc5	1.39e-35	-0.352169	0.052	0.382	4.92e-31
Usf1	1.41e-35	-0.651551	0.007	0.267	4.99e-31
Pitpnc1	1.45e-35	-0.736576	0.007	0.267	5.13e-31
Scpep1	1.46e-35	-0.41535	0.125	0.529	5.16e-31
Tmem170	1.52e-35	-0.330512	0.068	0.42	5.38e-31
1700040D17Rik	1.54e-35	-0.294321	0.018	0.3	5.47e-31
Siah1a	1.54e-35	-0.349288	0.078	0.435	5.47e-31
Ppp1r32	1.61e-35	0.945642	0.738	0.425	5.7e-31
Commd2	1.64e-35	-0.252549	0.016	0.295	5.82e-31
Ufsp2	1.67e-35	-0.567144	0.222	0.654	5.89e-31
Pkm	1.69e-35	-0.77162	0.11	0.463	5.97e-31
Abraxas1	1.73e-35	-0.286511	0.005	0.265	6.13e-31
Mettl2	1.79e-35	-0.336861	0.078	0.445	6.32e-31
Lyzl6	1.93e-35	1.09447	0.658	0.229	6.83e-31
Rbpms	2.1e-35	-0.646945	0.144	0.545	7.44e-31
Gtpbp1	2.1e-35	-0.469531	0.178	0.606	7.44e-31
BC031181	2.13e-35	-0.379402	0.13	0.542	7.54e-31
4430402I18Rik	2.13e-35	0.848386	0.742	0.262	7.55e-31
Nhp2	2.2e-35	-0.388396	0.052	0.379	7.79e-31
1700113H08Rik	2.21e-35	1.09239	0.673	0.226	7.83e-31
Paics	2.25e-35	-0.667399	0.306	0.74	7.95e-31
Rpl39	2.28e-35	-0.705967	0.012	0.28	8.08e-31
Cdc25a	2.42e-35	0.824585	0.776	0.527	8.56e-31
Slco6d1	2.6e-35	0.84905	0.758	0.453	9.19e-31
Tex13b	2.76e-35	-0.745052	0.014	0.282	9.75e-31
Gpx1	2.76e-35	-0.637687	0.004	0.257	9.79e-31
Dnajc11	2.8e-35	-0.308571	0.078	0.445	9.91e-31
Nfe2l1	2.82e-35	-0.52787	0.103	0.478	9.99e-31
Napg	2.85e-35	-0.413472	0.078	0.438	1.01e-30
4930403D09Rik	2.87e-35	0.765108	0.883	0.55	1.01e-30
Prr27	2.92e-35	0.967752	0.653	0.209	1.03e-30
Tnfaip1	2.95e-35	-0.478364	0.1	0.476	1.04e-30
Washc5	2.98e-35	-0.546685	0.002	0.252	1.05e-30
Nr2c2ap	2.99e-35	-0.333421	0.004	0.257	1.06e-30
Zfp612	3.04e-35	-0.301193	0.023	0.313	1.07e-30
1700109H08Rik	3.08e-35	0.983061	0.646	0.265	1.09e-30
Ilrun	3.19e-35	-0.493839	0.173	0.59	1.13e-30
Noc3l	3.2e-35	-0.433327	0.057	0.387	1.13e-30
Kdm4d	3.21e-35	0.971549	0.77	0.483	1.14e-30
Relch	3.3e-35	-0.352774	0.025	0.316	1.17e-30
Gm6394	3.36e-35	-0.458161	0.16	0.593	1.19e-30
Ankrd36	3.94e-35	0.752775	0.904	0.588	1.39e-30
Clk2	4e-35	-0.37624	0.094	0.468	1.42e-30
Zfp322a	4.01e-35	-0.349763	0.03	0.331	1.42e-30
Ebag9	4.04e-35	-0.251021	0.073	0.435	1.43e-30
Zdhhc3	4.05e-35	-0.36717	0.053	0.379	1.43e-30
Ttll5	4.28e-35	0.710799	0.922	0.763	1.52e-30
Mcm4	4.46e-35	-0.60589	0.021	0.3	1.58e-30
Phf14	4.96e-35	-0.577397	0.192	0.618	1.76e-30
Fignl1	4.97e-35	-0.428505	0.107	0.483	1.76e-30
Fancd2os	5e-35	0.914355	0.619	0.224	1.77e-30
Bri3bp	5.08e-35	-0.539271	0.053	0.374	1.8e-30
Golga4	5.18e-35	0.753769	0.936	0.779	1.83e-30
Commd8	5.43e-35	-0.275319	0.012	0.282	1.92e-30
Gm15536	5.67e-35	-0.418066	0.069	0.412	2.01e-30
Lrrc27	5.96e-35	0.757365	0.895	0.588	2.11e-30
Sh3bgrl2	7.27e-35	-0.374301	0.025	0.313	2.57e-30
Gm16973	7.35e-35	-0.25989	0.057	0.397	2.6e-30
Camta2	7.38e-35	-0.34467	0.055	0.387	2.61e-30
Eral1	7.82e-35	-0.317831	0.066	0.412	2.77e-30
Rab3gap1	7.89e-35	-0.4999	0.162	0.583	2.79e-30
Tcerg1	8.15e-35	-0.75846	0.454	0.817	2.89e-30
Sugt1	8.27e-35	0.774457	0.861	0.639	2.93e-30
Fam209	8.41e-35	0.854183	0.721	0.282	2.98e-30
Zfp729b	8.75e-35	-0.342632	0.009	0.27	3.1e-30
Tia1	8.91e-35	-0.384508	0.089	0.458	3.15e-30
Crat	8.92e-35	0.792525	0.973	0.611	3.16e-30
Hmg20a	9.08e-35	-0.3168	0.014	0.285	3.21e-30
Atf7	9.16e-35	-0.382704	0.087	0.458	3.24e-30
Tmem245	9.26e-35	-0.507169	0.028	0.313	3.28e-30
Creld2	9.92e-35	0.705987	0.929	0.814	3.51e-30
Rps26-ps1	1.01e-34	-0.741439	0.34	0.832	3.59e-30
Spata31	1.03e-34	1.1076	0.641	0.211	3.64e-30
Efcab5	1.05e-34	0.831222	0.87	0.547	3.7e-30
Cd55b	1.1e-34	0.784869	0.851	0.557	3.89e-30
Nfyc	1.11e-34	-0.433369	0.073	0.417	3.93e-30
Ube4a	1.17e-34	-0.465941	0.13	0.527	4.13e-30
Fbn2	1.19e-34	-0.676826	0.18	0.575	4.22e-30
Manf	1.24e-34	0.762112	0.877	0.702	4.39e-30
Magoh	1.27e-34	-0.446356	0.089	0.45	4.48e-30
Spata20	1.27e-34	0.817411	0.753	0.31	4.49e-30
Pfn4	1.27e-34	0.771212	0.858	0.567	4.51e-30
Pgm1	1.28e-34	-0.553785	0.004	0.252	4.52e-30
Spata4	1.42e-34	0.788941	0.998	0.649	5.03e-30
Ipo8	1.43e-34	-0.390921	0.02	0.298	5.06e-30
Rragd	1.44e-34	-0.76342	0.03	0.316	5.09e-30
Lyrm4	1.48e-34	-0.395325	0.085	0.448	5.24e-30
Ddx27	1.5e-34	-0.598641	0.237	0.674	5.29e-30
Dnali1	1.52e-34	0.790575	0.842	0.57	5.37e-30
Pdk1	1.57e-34	-0.692801	0.004	0.252	5.57e-30
Rab10os	1.64e-34	-0.329318	0.068	0.412	5.81e-30
Rce1	1.65e-34	-0.408105	0.03	0.323	5.86e-30
Ttc17	1.66e-34	-0.380548	0.011	0.272	5.87e-30
Fnip2	1.67e-34	-0.489557	0.004	0.252	5.92e-30
Chd7	1.68e-34	-0.728117	0.052	0.359	5.94e-30
Khdrbs1	1.69e-34	-0.677172	0.23	0.628	5.97e-30
Prkag1	1.72e-34	-0.31966	0.046	0.364	6.1e-30
Rnf170	1.79e-34	-0.296997	0.046	0.364	6.35e-30
Efhd1	1.8e-34	0.79714	0.964	0.578	6.36e-30
Mrpl4	1.82e-34	-0.384035	0.146	0.567	6.43e-30
Snx5	1.93e-34	-0.542463	0.119	0.494	6.82e-30
Hars	1.98e-34	-0.317527	0.044	0.359	7.02e-30
Fsip1	1.99e-34	0.967548	0.696	0.466	7.05e-30
Rps19-ps6	2.05e-34	-0.376588	0.03	0.321	7.27e-30
Mgll	2.11e-34	-0.933572	0.149	0.501	7.47e-30
Slc25a39	2.13e-34	0.643136	0.984	0.819	7.54e-30
Twf1	2.2e-34	-0.365082	0.05	0.369	7.77e-30
Rcn2	2.26e-34	-0.509091	0.101	0.455	8.01e-30
1110038F14Rik	2.32e-34	-0.313606	0.011	0.272	8.2e-30
Ttll7	2.36e-34	0.947695	0.66	0.298	8.36e-30
Adad1	2.38e-34	0.766728	0.824	0.639	8.43e-30
Top1	2.44e-34	-0.645682	0.26	0.669	8.64e-30
Kin	2.47e-34	-0.311276	0.005	0.257	8.76e-30
Fam204a	2.52e-34	-0.645364	0.311	0.779	8.91e-30
Tgoln1	2.56e-34	-0.492449	0.263	0.751	9.06e-30
Mrtfb	2.68e-34	-0.40445	0.052	0.372	9.48e-30
Fam221a	2.77e-34	-0.453015	0.11	0.486	9.79e-30
Lrrc9	2.78e-34	0.899176	0.77	0.486	9.83e-30
Gprasp1	2.9e-34	-0.581627	0.005	0.254	1.02e-29
Map4k1	2.99e-34	-0.26728	0.025	0.313	1.06e-29
Phtf2	3e-34	-0.467731	0.009	0.265	1.06e-29
Aebp2	3.13e-34	-0.425242	0.133	0.534	1.11e-29
Serbp1	3.18e-34	-0.780542	0.854	0.962	1.13e-29
BC004004	3.22e-34	-0.315878	0.052	0.374	1.14e-29
Cep192	3.25e-34	-0.411835	0.155	0.578	1.15e-29
Cabin1	3.28e-34	-0.476203	0.06	0.389	1.16e-29
Ms4a14	3.31e-34	0.960022	0.719	0.267	1.17e-29
Snhg6	3.34e-34	-0.392341	0.025	0.305	1.18e-29
Sik1	3.35e-34	-0.623479	0.028	0.31	1.19e-29
Ccdc77	3.53e-34	-0.486965	0.105	0.468	1.25e-29
Plac8l1	3.74e-34	0.874544	0.651	0.232	1.32e-29
Snrpf	3.79e-34	-0.812193	0.418	0.809	1.34e-29
Arhgef11	3.87e-34	-0.447925	0.093	0.45	1.37e-29
Wdhd1	3.97e-34	-0.385571	0.016	0.285	1.41e-29
Spop	3.99e-34	-0.413679	0.123	0.519	1.41e-29
Cap1	4.05e-34	-0.553154	0.224	0.639	1.44e-29
Zfp212	4.22e-34	-0.273746	0.028	0.321	1.5e-29
Herc1	4.25e-34	-1.54111	0.536	0.944	1.5e-29
Mob4	4.3e-34	-0.348759	0.018	0.29	1.52e-29
Pigx	4.37e-34	-0.551166	0.037	0.328	1.55e-29
Agk	4.39e-34	-0.270975	0.025	0.31	1.55e-29
Rnf130	4.55e-34	-0.43372	0.009	0.265	1.61e-29
Ppil1	4.61e-34	-0.387561	0.007	0.26	1.63e-29
Virma	4.63e-34	-0.484544	0.165	0.588	1.64e-29
Fkbp2	4.67e-34	-0.360806	0.053	0.374	1.65e-29
Nampt	4.74e-34	-0.406319	0.012	0.275	1.68e-29
Frs2	4.89e-34	-0.313665	0.037	0.341	1.73e-29
Nono	5.09e-34	-0.673635	0.011	0.265	1.8e-29
Rabggtb	5.27e-34	-0.369169	0.023	0.303	1.86e-29
Gnaq	5.55e-34	-0.425323	0.014	0.277	1.96e-29
Cast	5.66e-34	1.01884	0.747	0.389	2e-29
Ccdc172	5.66e-34	-0.320564	0.096	0.468	2e-29
Setd5	5.99e-34	-0.685522	0.26	0.707	2.12e-29
2810013P06Rik	6.13e-34	-0.426163	0.048	0.361	2.17e-29
Ms4a20	6.16e-34	0.736766	0.786	0.537	2.18e-29
Cyp2u1	6.22e-34	-0.387921	0.009	0.265	2.2e-29
Rheb	6.25e-34	-0.463709	0.128	0.519	2.21e-29
Rbbp4	6.26e-34	-0.767505	0.47	0.83	2.22e-29
Men1	6.81e-34	-0.269332	0.041	0.349	2.41e-29
Urm1	6.91e-34	-0.335221	0.091	0.458	2.44e-29
Cstf2t	7e-34	-0.49455	0.183	0.608	2.48e-29
Ranbp9	7.11e-34	0.710327	0.913	0.72	2.52e-29
1700029J07Rik	7.16e-34	0.911358	0.639	0.29	2.53e-29
Crebbp	7.21e-34	-1.02919	0.313	0.738	2.55e-29
1700012B09Rik	7.32e-34	0.845186	0.738	0.519	2.59e-29
Gm13192	7.4e-34	-0.297416	0.05	0.369	2.62e-29
Atg5	7.62e-34	-0.52959	0.018	0.285	2.7e-29
Ehd4	7.65e-34	-0.584611	0.009	0.26	2.71e-29
Washc4	7.75e-34	-0.491561	0.03	0.316	2.74e-29
Armc1	7.95e-34	-0.340882	0.062	0.397	2.81e-29
Ddi2	8.12e-34	-0.470665	0.107	0.481	2.87e-29
Zfyve9	8.21e-34	-0.485486	0.014	0.275	2.91e-29
Tmf1	8.59e-34	0.734179	0.909	0.73	3.04e-29
Ccdc6	8.67e-34	-1.16295	0.24	0.585	3.07e-29
Trp53rka	9.09e-34	-0.38225	0.021	0.295	3.22e-29
Rif1	9.35e-34	-0.904601	0.612	0.873	3.31e-29
Nln	9.47e-34	-0.352638	0.037	0.336	3.35e-29
Hyou1	9.58e-34	-0.470102	0.133	0.522	3.39e-29
Rab40c	9.61e-34	-0.291177	0.032	0.326	3.4e-29
Wdr59	1.08e-33	-0.325131	0.016	0.282	3.83e-29
Tcp10c	1.14e-33	0.772693	0.827	0.534	4.03e-29
Morc1	1.14e-33	-0.513168	0.011	0.265	4.04e-29
Gnas	1.14e-33	-0.784924	0.19	0.588	4.04e-29
Rbbp7	1.17e-33	-0.834254	0.02	0.282	4.15e-29
Sptbn2	1.19e-33	-0.683149	0.016	0.277	4.21e-29
Mis12	1.23e-33	-0.45482	0.057	0.374	4.37e-29
Slc25a31	1.24e-33	-0.690731	0.322	0.72	4.38e-29
E2f1	1.25e-33	-0.611969	0.007	0.254	4.42e-29
Gm10736	1.27e-33	-0.282049	0.137	0.557	4.5e-29
Mov10	1.32e-33	-0.587022	0.041	0.333	4.66e-29
Acap2	1.33e-33	-0.359753	0.057	0.382	4.69e-29
Rab24	1.37e-33	-0.310437	0.012	0.272	4.85e-29
Stambp	1.43e-33	-1.09407	0.125	0.473	5.08e-29
Vps13b	1.44e-33	-0.579417	0.19	0.616	5.1e-29
Tex36	1.44e-33	0.938547	0.625	0.214	5.11e-29
Dusp11	1.46e-33	-0.425446	0.171	0.595	5.18e-29
Ppp1r15b	1.47e-33	-0.367168	0.135	0.545	5.22e-29
Serp1	1.66e-33	0.764416	0.829	0.616	5.88e-29
Osbpl1a	1.88e-33	0.849476	0.747	0.458	6.66e-29
Anapc7	1.93e-33	-0.364801	0.089	0.45	6.84e-29
Pde4a	1.99e-33	0.991413	0.708	0.392	7.06e-29
Noct	2e-33	-0.414357	0.107	0.481	7.06e-29
Gabpb1	2.03e-33	-0.301303	0.103	0.483	7.2e-29
Gnb1	2.06e-33	-1.05042	0.603	0.931	7.28e-29
Ttll13	2.11e-33	0.787429	0.822	0.575	7.46e-29
[truncated: 3,037 more rows]

## Sheet: KEGG_up
#Term	Database	ID	Input number	Background number	P-Value	Corrected P-Value	Input	Hyperlink
Metabolic pathways	KEGG PATHWAY	mmu01100	127	1494	6.52623e-07	4.36856e-05	Acsl1|Acsl6|Fdft1|Nme7|Pigf|Mpi|Gpx4|Gsto2|Ptdss2|Pank2|G6pc3|Uqcrq|Nt5c1b|Pde6d|Crls1|Odc1|Nudt9|Inpp5e|Bpgm|Ptges3|Inpp5k|Adcy10|Stt3b|Il4i1|Nnt|Sqle|Lpin1|Dhrs4|Dgat2|Pten|Tpi1|Sqor|Eno4|Acsbg2|Plcz1|Pgam2|Gbf1|Pla2g10|Gstm5|Gpd2|Pde4a|G6pd2|Ldhc|Galntl5|Ndufv2|Galntl6|Cox5a|Aldoart1|Hk1|Chka|Plcd4|Me1|Ndufa6|Pde1c|Ldhal6b|Pde1a|Ak9|Mtmr6|Ndufa4l2|Dgka|Dad1|Pomt2|Prdx6|Sucla2|Gpat4|Gpat3|Gapdh…	http://www.genome.jp/kegg-bin/show_pathway?mmu01100/mmu:219135%09red/mmu:231510%09red/mmu:53357%09red/mmu:11821%09red/mmu:18584%09red/mmu:18582%09red/mmu:633979%09red/mmu:96979%09red/mmu:18663%09red/mmu:14245%09red/mmu:68870%09red/mmu:14081%09red/mmu:70881%09red/mmu:243996%09red/mmu:271639%09red/mmu:18115%09red/mmu:97212%09red/mmu:28200%09red/mmu:242669%09red/mmu:74409%09red/mmu:21991%09red/mmu:6…
Glycolysis / Gluconeogenesis	KEGG PATHWAY	mmu00010	17	67	8.5006e-07	5.60396e-05	Aldh3b1|Gapdhs|Bpgm|Aldoart1|Hk1|Ldhal6b|Pfkm|G6pc3|Pfkp|Tpi1|Eno4|Fbp1|Aldoa|Pgam2|Pgk2|Ldha|Ldhc	http://www.genome.jp/kegg-bin/show_pathway?mmu00010/mmu:353204%09red/mmu:68401%09red/mmu:14120%09red/mmu:21991%09red/mmu:67689%09red/mmu:15275%09red/mmu:56421%09red/mmu:16833%09red/mmu:106557%09red/mmu:18642%09red/mmu:11674%09red/mmu:226265%09red/mmu:56012%09red/mmu:14447%09red/mmu:12183%09red/mmu:18663%09red/mmu:16828%09red
Oocyte meiosis	KEGG PATHWAY	mmu04114	22	119	2.42753e-06	0.000148763	Ccnb2|Ccnb1|Ppp1ccb|Mad2l2|Ppp3r2|Spdya|Plcz1|Cpeb2|Aurka|Calm3|Calm1|Plk1|Btrc|Prkaca|Ppp3ca|Smc1b|Cdc27|Ppp2cb|Rec8|Ppp2r5e|Ppp3cc|Ppp2r5c	http://www.genome.jp/kegg-bin/show_pathway?mmu04114/mmu:12313%09red/mmu:12234%09red/mmu:12315%09red/mmu:71890%09red/mmu:140557%09red/mmu:18817%09red/mmu:217232%09red/mmu:18747%09red/mmu:268697%09red/mmu:114875%09red/mmu:19055%09red/mmu:70891%09red/mmu:19057%09red/mmu:19053%09red/mmu:56739%09red/mmu:19059%09red/mmu:26931%09red/mmu:26932%09red/mmu:231207%09red/mmu:12442%09red/mmu:434233%09red/mmu:2…
Protein processing in endoplasmic reticulum	KEGG PATHWAY	mmu04141	25	163	9.86345e-06	0.000510903	Sel1l2|Hspa4l|Ubxn6|Ube2d2b|Dad1|Hspa2|Hspa5|Dnajb12|Ubqln3|Dnajb1|Ube2d3|Ero1lb|Svip|Man1a2|Tram1|Atxn3|Ckap4|Sil1|Rad23b|Selenos|Dnajc5g|Dnajc5b|Dnajb2|Stt3b|Ngly1	http://www.genome.jp/kegg-bin/show_pathway?mmu04141/mmu:244178%09red/mmu:73318%09red/mmu:110616%09red/mmu:72265%09red/mmu:67475%09red/mmu:231098%09red/mmu:68292%09red/mmu:81500%09red/mmu:66326%09red/mmu:66530%09red/mmu:66105%09red/mmu:56812%09red/mmu:75744%09red/mmu:17156%09red/mmu:14828%09red/mmu:56709%09red/mmu:81489%09red/mmu:228684%09red/mmu:19359%09red/mmu:59007%09red/mmu:18415%09red/mmu:216…
RNA transport	KEGG PATHWAY	mmu03013	24	167	3.77798e-05	0.00152204	Ube2i|Pom121l2|Nup210l|Nup98|Fxr1|Ddx20|Ncbp1|Acin1|Nupl2|Pabpc2|Eif4e2|Eif4g3|Pabpc1|Eif3b|Pabpc6|Rasl2-9|Upf3a|Nup50|Upf3b|Ran|1700009N14Rik|Strap|Nup188|Nxt1	http://www.genome.jp/kegg-bin/show_pathway?mmu03013/mmu:231042%09red/mmu:75471%09red/mmu:56215%09red/mmu:27979%09red/mmu:227699%09red/mmu:53975%09red/mmu:18459%09red/mmu:77595%09red/mmu:67543%09red/mmu:26987%09red/mmu:20901%09red/mmu:67031%09red/mmu:433702%09red/mmu:19428%09red/mmu:18141%09red/mmu:269966%09red/mmu:230861%09red/mmu:68134%09red/mmu:195236%09red/mmu:18458%09red/mmu:56488%09red/mmu:2…
Glucagon signaling pathway	KEGG PATHWAY	mmu04922	18	105	4.67594e-05	0.00183289	Cpt1c|Calm3|Calm1|Ldha|Prkag2|Ldhal6b|G6pc3|Pfkp|Pfkm|Pgam2|Prkaca|Ldhc|Creb3l4|Fbp1|Ppp3ca|Ppp3cc|Phkg2|Ppp3r2	http://www.genome.jp/kegg-bin/show_pathway?mmu04922/mmu:12313%09red/mmu:108099%09red/mmu:68401%09red/mmu:18747%09red/mmu:12315%09red/mmu:19059%09red/mmu:56421%09red/mmu:16833%09red/mmu:78070%09red/mmu:14120%09red/mmu:19055%09red/mmu:18642%09red/mmu:19057%09red/mmu:78284%09red/mmu:56012%09red/mmu:68961%09red/mmu:106557%09red/mmu:16828%09red
mRNA surveillance pathway	KEGG PATHWAY	mmu03015	17	96	5.26509e-05	0.00202729	Acin1|Ncbp1|Ppp2r2d|Pabpc2|Ppp2cb|Ppp1ccb|Pabpc6|Pcf11|Upf3b|Upf3a|Nxt1|Cstf1|Pabpc1|Ppp2r5e|Hbs1l|Papolb|Ppp2r5c	http://www.genome.jp/kegg-bin/show_pathway?mmu03015/mmu:56215%09red/mmu:26931%09red/mmu:26932%09red/mmu:74737%09red/mmu:67031%09red/mmu:67337%09red/mmu:68134%09red/mmu:56422%09red/mmu:52432%09red/mmu:18458%09red/mmu:56488%09red/mmu:434233%09red/mmu:433702%09red/mmu:19053%09red/mmu:56522%09red/mmu:67543%09red/mmu:18459%09red
Carbon metabolism	KEGG PATHWAY	mmu01200	19	121	8.33586e-05	0.00292495	Hadha|Prps1l1|Sucla2|Hk1|Tpi1|Pfkp|4933405O20Rik|Aldoart1|Pfkm|Suclg1|Me1|Fbp1|Pgp|Gpd2|Aldoa|Eno4|G6pd2|Pgam2|Pgk2	http://www.genome.jp/kegg-bin/show_pathway?mmu01200/mmu:353204%09red/mmu:21991%09red/mmu:14380%09red/mmu:56451%09red/mmu:20916%09red/mmu:56421%09red/mmu:67078%09red/mmu:14120%09red/mmu:18642%09red/mmu:243996%09red/mmu:15275%09red/mmu:11674%09red/mmu:56012%09red/mmu:97212%09red/mmu:226265%09red/mmu:75456%09red/mmu:18663%09red/mmu:17436%09red
Ubiquitin mediated proteolysis	KEGG PATHWAY	mmu04120	20	139	0.000159249	0.00491414	Ube2i|Btrc|Ube2m|Cdc27|Fzr1|Trim37|Ube2d3|Ube2f|Pias2|Ube3b|Ube3a|Pias1|Herc4|Pias4|Rhobtb1|Cul5|Ube2d2b|Ube2u|Ubr5|Ube2l3	http://www.genome.jp/kegg-bin/show_pathway?mmu04120/mmu:12234%09red/mmu:217232%09red/mmu:56469%09red/mmu:70790%09red/mmu:22215%09red/mmu:59004%09red/mmu:22192%09red/mmu:69288%09red/mmu:73318%09red/mmu:381534%09red/mmu:22196%09red/mmu:117146%09red/mmu:68729%09red/mmu:22195%09red/mmu:56371%09red/mmu:66105%09red/mmu:75717%09red/mmu:17344%09red/mmu:67345%09red/mmu:67921%09red
Fructose and mannose metabolism	KEGG PATHWAY	mmu00051	9	35	0.000297495	0.00846013	Aldoart1|Hk1|Tpi1|Mpi|Sord|Pfkm|Fbp1|Aldoa|Pfkp	http://www.genome.jp/kegg-bin/show_pathway?mmu00051/mmu:353204%09red/mmu:14120%09red/mmu:21991%09red/mmu:15275%09red/mmu:56421%09red/mmu:18642%09red/mmu:11674%09red/mmu:110119%09red/mmu:20322%09red
Glycerophospholipid metabolism	KEGG PATHWAY	mmu00564	15	97	0.000517526	0.0140735	Plpp1|Ptdss2|Lpgat1|Pla2g10|Lpin1|Gpat4|Gpat3|Pla2g6|Lpcat2b|Agpat3|Lpcat3|Agpat1|Gnpat|Crls1|Dgka	http://www.genome.jp/kegg-bin/show_pathway?mmu00564/mmu:28169%09red/mmu:231510%09red/mmu:53357%09red/mmu:102247%09red/mmu:14245%09red/mmu:19012%09red/mmu:226856%09red/mmu:14712%09red/mmu:13139%09red/mmu:14792%09red/mmu:26565%09red/mmu:27388%09red/mmu:66586%09red/mmu:70902%09red/mmu:55979%09red
Pentose phosphate pathway	KEGG PATHWAY	mmu00030	8	32	0.000750887	0.0186692	Prps1l1|Pfkp|Aldoart1|Pfkm|Fbp1|Gpd2|Aldoa|G6pd2	http://www.genome.jp/kegg-bin/show_pathway?mmu00030/mmu:353204%09red/mmu:14380%09red/mmu:14120%09red/mmu:56421%09red/mmu:18642%09red/mmu:11674%09red/mmu:75456%09red
Ferroptosis	KEGG PATHWAY	mmu04216	9	41	0.000800866	0.0194301	Ncoa4|Acsl1|Acsl6|Ftmt|Map1lc3a|Gpx4|Vdac3|Vdac2|Lpcat3	http://www.genome.jp/kegg-bin/show_pathway?mmu04216/mmu:22334%09red/mmu:22335%09red/mmu:66734%09red/mmu:14081%09red/mmu:216739%09red/mmu:14792%09red/mmu:67634%09red/mmu:625249%09red/mmu:27057%09red
Purine metabolism	KEGG PATHWAY	mmu00230	18	136	0.000803818	0.0194301	Nudt9|Ak9|Nme7|Allc|Adss|Aprt|Prps1l1|Pde1a|Ak7|Pde1c|Ak8|Nt5c1b|Adcy10|Pde4a|Pde6d|Pde8a|Ak1|Gmps	http://www.genome.jp/kegg-bin/show_pathway?mmu00230/mmu:94041%09red/mmu:11821%09red/mmu:74167%09red/mmu:11566%09red/mmu:78801%09red/mmu:229363%09red/mmu:68870%09red/mmu:11636%09red/mmu:18584%09red/mmu:271639%09red/mmu:18573%09red/mmu:70881%09red/mmu:18582%09red/mmu:633979%09red/mmu:171567%09red/mmu:18575%09red/mmu:75456%09red/mmu:18577%09red
RNA degradation	KEGG PATHWAY	mmu03018	13	83	0.00107225	0.0235625	Pan3|Btg1|Pabpc1|Hspa9|Pabpc6|Pfkp|Pfkm|Eno4|Dcp1b|Exosc3|Cnot4|Pabpc2|Exosc5	http://www.genome.jp/kegg-bin/show_pathway?mmu03018/mmu:27998%09red/mmu:12226%09red/mmu:53621%09red/mmu:72587%09red/mmu:56421%09red/mmu:18642%09red/mmu:18458%09red/mmu:66362%09red/mmu:226265%09red/mmu:319618%09red/mmu:15526%09red/mmu:67543%09red/mmu:18459%09red
Progesterone-mediated oocyte maturation	KEGG PATHWAY	mmu04914	13	90	0.00205448	0.039035	Mad2l2|Ccnb2|Ccnb1|Ccna1|Cdc27|Stk10|Fzr1|Plk1|Cpeb2|Spdya|Prkaca|Aurka|Cdc25a	http://www.genome.jp/kegg-bin/show_pathway?mmu04914/mmu:217232%09red/mmu:18747%09red/mmu:71890%09red/mmu:231207%09red/mmu:268697%09red/mmu:12442%09red/mmu:70891%09red/mmu:12427%09red/mmu:12530%09red/mmu:56371%09red/mmu:20878%09red/mmu:20868%09red/mmu:18817%09red
Thermogenesis	KEGG PATHWAY	mmu04714	24	232	0.00278219	0.050022	Ndufa6|Acsl1|Acsl6|Prkg1|Ndufa4l2|Smarcc2|Cpt1c|Actg1|Creb3l4|Smarca2|Uqcrc1|Dpf3|Prkag2|Adcy10|Kdm1a|Ndufb5|Uqcrq|Prkaca|Uqcrfs1|Ndufv2|Cox5a|Pnpla2|Actl6a|Ndufa12	http://www.genome.jp/kegg-bin/show_pathway?mmu04714/mmu:78070%09red/mmu:216739%09red/mmu:19091%09red/mmu:66046%09red/mmu:18747%09red/mmu:271639%09red/mmu:72900%09red/mmu:14081%09red/mmu:56456%09red/mmu:66414%09red/mmu:66694%09red/mmu:78284%09red/mmu:67130%09red/mmu:66853%09red/mmu:68094%09red/mmu:67155%09red/mmu:11465%09red/mmu:407790%09red/mmu:22273%09red/mmu:22272%09red/mmu:70127%09red/mmu:1285…
Cellular senescence	KEGG PATHWAY	mmu04218	20	186	0.0040482	0.0680066	Ccnb2|Ccnb1|Btrc|Calm3|Rbl2|Calm1|Ccna1|Cds1|Ccnd3|Ppp3ca|Ppp1ccb|Hipk3|Pten|Foxm1|Hipk4|Vdac3|Vdac2|Ppp3cc|Cdc25a|Ppp3r2	http://www.genome.jp/kegg-bin/show_pathway?mmu04218/mmu:12313%09red/mmu:12234%09red/mmu:22334%09red/mmu:22335%09red/mmu:434233%09red/mmu:12315%09red/mmu:15259%09red/mmu:268697%09red/mmu:12445%09red/mmu:12530%09red/mmu:12442%09red/mmu:50883%09red/mmu:233020%09red/mmu:19055%09red/mmu:19057%09red/mmu:12427%09red/mmu:19211%09red/mmu:14235%09red/mmu:19059%09red/mmu:19651%09red
Amphetamine addiction	KEGG PATHWAY	mmu05031	10	68	0.00577977	0.0900156	Creb3l4|Ppp3r2|Calm1|Ppp1ccb|Arc|Prkaca|Grin2d|Ppp3ca|Ppp3cc|Calm3	http://www.genome.jp/kegg-bin/show_pathway?mmu05031/mmu:12313%09red/mmu:18747%09red/mmu:12315%09red/mmu:11838%09red/mmu:78284%09red/mmu:14814%09red/mmu:19055%09red/mmu:19057%09red/mmu:434233%09red/mmu:19059%09red
Glycerolipid metabolism	KEGG PATHWAY	mmu00561	9	61	0.0084572	0.115857	Plpp1|Dgat2|Lpin1|Gpat4|Gpat3|Pnpla2|Agpat3|Agpat1|Dgka	http://www.genome.jp/kegg-bin/show_pathway?mmu00561/mmu:28169%09red/mmu:231510%09red/mmu:102247%09red/mmu:14245%09red/mmu:67800%09red/mmu:66853%09red/mmu:13139%09red/mmu:55979%09red/mmu:19012%09red
Mitophagy - animal	KEGG PATHWAY	mmu04137	9	63	0.0101236	0.130706	Usp8|Tomm7|Optn|Gabarap|Mfn2|Tax1bp1|Usp15|Csnk2b|Tbc1d15	http://www.genome.jp/kegg-bin/show_pathway?mmu04137/mmu:52440%09red/mmu:66687%09red/mmu:66169%09red/mmu:71648%09red/mmu:56486%09red/mmu:84092%09red/mmu:13001%09red/mmu:170731%09red/mmu:14479%09red
AMPK signaling pathway	KEGG PATHWAY	mmu04152	14	126	0.011446	0.144352	Cab39l|Cpt1c|Ppp2cb|Ccna1|Ppp2r2d|Stk11|G6pc3|Pfkp|Prkag2|Pfkm|Fbp1|Creb3l4|Ppp2r5e|Ppp2r5c	http://www.genome.jp/kegg-bin/show_pathway?mmu04152/mmu:108099%09red/mmu:12427%09red/mmu:68401%09red/mmu:26931%09red/mmu:26932%09red/mmu:78284%09red/mmu:56421%09red/mmu:78070%09red/mmu:14120%09red/mmu:52432%09red/mmu:18642%09red/mmu:69008%09red/mmu:19053%09red/mmu:20869%09red
Propanoate metabolism	KEGG PATHWAY	mmu00640	6	33	0.0128045	0.154756	Sucla2|Hadha|Ldhal6b|Suclg1|Ldha|Ldhc	http://www.genome.jp/kegg-bin/show_pathway?mmu00640/mmu:16828%09red/mmu:56451%09red/mmu:20916%09red/mmu:16833%09red/mmu:106557%09red/mmu:97212%09red
Biosynthesis of amino acids	KEGG PATHWAY	mmu01230	10	78	0.0132141	0.158825	Prps1l1|Tpi1|Pfkp|4933405O20Rik|Aldoart1|Pfkm|Eno4|Aldoa|Pgam2|Pgk2	http://www.genome.jp/kegg-bin/show_pathway?mmu01230/mmu:353204%09red/mmu:21991%09red/mmu:56421%09red/mmu:243996%09red/mmu:18642%09red/mmu:11674%09red/mmu:226265%09red/mmu:56012%09red/mmu:75456%09red/mmu:18663%09red
Basal transcription factors	KEGG PATHWAY	mmu03022	7	44	0.0136693	0.162057	Tbpl1|Gtf2e2|Gtf2ird1|Taf12|Gtf2a1l|Taf7l2|Gtf2a2	http://www.genome.jp/kegg-bin/show_pathway?mmu03022/mmu:57080%09red/mmu:237336%09red/mmu:235459%09red/mmu:71828%09red/mmu:619332%09red/mmu:66464%09red/mmu:68153%09red
Endocytosis	KEGG PATHWAY	mmu04144	24	270	0.0146352	0.171177	Usp8|Hgs|Ap2b1|Hspa2|Ehd1|Asap1|Git1|4930544G11Rik|Cyth2|Sh3gl1|Vps4a|Snx3|Smap1|Snx1|Vps26a|Rab11fip5|Sh3glb1|Chmp2b|Dnm2|Capza3|Vps36|Grk4|Grk3|Arfgap3	http://www.genome.jp/kegg-bin/show_pathway?mmu04144/mmu:67653%09red/mmu:20405%09red/mmu:13196%09red/mmu:52055%09red/mmu:84092%09red/mmu:68942%09red/mmu:66251%09red/mmu:70160%09red/mmu:216963%09red/mmu:13430%09red/mmu:54198%09red/mmu:12344%09red/mmu:15239%09red/mmu:320129%09red/mmu:54673%09red/mmu:71770%09red/mmu:19158%09red/mmu:13660%09red/mmu:116733%09red/mmu:98366%09red/mmu:15512%09red/mmu:5644…
Phosphatidylinositol signaling system	KEGG PATHWAY	mmu04070	11	98	0.0219123	0.21867	Inpp5e|Calm1|Plcz1|Inpp5k|Pten|Plcd4|Pi4k2b|Mtmr6|Dgka|Ip6k1|Calm3	http://www.genome.jp/kegg-bin/show_pathway?mmu04070/mmu:12313%09red/mmu:219135%09red/mmu:67073%09red/mmu:12315%09red/mmu:27399%09red/mmu:19062%09red/mmu:114875%09red/mmu:13139%09red/mmu:19211%09red/mmu:18802%09red/mmu:64436%09red
Pyruvate metabolism	KEGG PATHWAY	mmu00620	6	38	0.0224087	0.223112	Acyp1|Hagh|Ldhal6b|Me1|Ldha|Ldhc	http://www.genome.jp/kegg-bin/show_pathway?mmu00620/mmu:16828%09red/mmu:16833%09red/mmu:14651%09red/mmu:106557%09red/mmu:66204%09red/mmu:17436%09red
HIF-1 signaling pathway	KEGG PATHWAY	mmu04066	12	114	0.0257897	0.242357	Egln2|Eif4e2|Aldoart1|Hk1|Ldhal6b|Pfkp|Pfkm|Eno4|Aldoa|Pgk2|Ldha|Ldhc	http://www.genome.jp/kegg-bin/show_pathway?mmu04066/mmu:26987%09red/mmu:112406%09red/mmu:16828%09red/mmu:15275%09red/mmu:56421%09red/mmu:16833%09red/mmu:353204%09red/mmu:18642%09red/mmu:11674%09red/mmu:226265%09red/mmu:106557%09red/mmu:18663%09red
Renin secretion	KEGG PATHWAY	mmu04924	9	76	0.0275155	0.250985	Calm3|Ace|Calm1|Pde1c|Pde1a|Prkaca|Ppp3ca|Ppp3cc|Ppp3r2	http://www.genome.jp/kegg-bin/show_pathway?mmu04924/mmu:12313%09red/mmu:18747%09red/mmu:12315%09red/mmu:18575%09red/mmu:11421%09red/mmu:19055%09red/mmu:19057%09red/mmu:18573%09red/mmu:19059%09red
Long-term potentiation	KEGG PATHWAY	mmu04720	8	67	0.0351288	0.300877	Ppp3r2|Calm1|Ppp1ccb|Prkaca|Grin2d|Ppp3ca|Ppp3cc|Calm3	http://www.genome.jp/kegg-bin/show_pathway?mmu04720/mmu:12313%09red/mmu:18747%09red/mmu:12315%09red/mmu:14814%09red/mmu:19055%09red/mmu:19057%09red/mmu:434233%09red/mmu:19059%09red
Cell cycle	KEGG PATHWAY	mmu04110	12	123	0.0408101	0.323088	Mad2l2|Ccnb2|Ccnb1|Smc1b|Rbl2|Ccna1|Cdc27|Cds1|Ccnd3|Fzr1|Plk1|Cdc25a	http://www.genome.jp/kegg-bin/show_pathway?mmu04110/mmu:217232%09red/mmu:71890%09red/mmu:12445%09red/mmu:268697%09red/mmu:12442%09red/mmu:50883%09red/mmu:140557%09red/mmu:12427%09red/mmu:12530%09red/mmu:56371%09red/mmu:18817%09red/mmu:19651%09red
Peroxisome	KEGG PATHWAY	mmu04146	9	84	0.0452219	0.323088	Crat|Sod2|Dhrs4|Acsl1|Acsl6|Pex11b|Gnpat|Pex13|Pex12	http://www.genome.jp/kegg-bin/show_pathway?mmu04146/mmu:18632%09red/mmu:28200%09red/mmu:103737%09red/mmu:12908%09red/mmu:14712%09red/mmu:14081%09red/mmu:216739%09red/mmu:72129%09red/mmu:20656%09red
Adipocytokine signaling pathway	KEGG PATHWAY	mmu04920	8	71	0.0456723	0.325771	Cpt1c|Stk11|Nfkbib|Acsl1|Acsl6|G6pc3|Prkag2|Acsbg2	http://www.genome.jp/kegg-bin/show_pathway?mmu04920/mmu:68401%09red/mmu:328845%09red/mmu:14081%09red/mmu:78070%09red/mmu:216739%09red/mmu:108099%09red/mmu:18036%09red/mmu:20869%09red

## Sheet: KEGG_down
#Term	Database	ID	Input number	Background number	P-Value	Corrected P-Value	Input	Hyperlink
Ribosome	KEGG PATHWAY	mmu03010	96	175	2.45862e-44	5.98367e-42	Rpl38|Rpl39|Rpl37|Rpl34|Rpl35|Rpl32|Rpl30|Rpl31|Mrpl4|Mrpl2|Mrpl3|Mrpl9|Rps27a|Rpl18a|Rpl35a|Rps15a|Rpl14|Rpl15|Rpl17|Rpl11|Rpl12|Rpl13|Rpl18|Rpl19|Rpsa|Mrps21|Mrpl24|Mrpl27|Rpl23a|Mrpl28|Rpl37rt|Rsl24d1|Fau|Mrpl13|Mrpl14|Mrpl15|Mrpl17|Rpl22l1|Rpl7a|Rps3a1|Rpl8|Rpl9|Rpl6|Rpl7|Rpl4|Rpl5|mt-Rnr1|Rpl3|mt-Rnr2|Rpl41|Rpl27|Rps26|Rps27|Rps24|Rps25|Rps23|Rps20|Rps21|Rps28|Rps29|Rpl10a|Rpl36a|Mrps9|Mrps7…	http://www.genome.jp/kegg-bin/show_pathway?mmu03010/mmu:78294%09red/mmu:67671%09red/mmu:26451%09red/mmu:56040%09red/mmu:319195%09red/mmu:66163%09red/mmu:68436%09red/mmu:68537%09red/mmu:66475%09red/mmu:69527%09red/mmu:67115%09red/mmu:64659%09red/mmu:20103%09red/mmu:57808%09red/mmu:20104%09red/mmu:20055%09red/mmu:20054%09red/mmu:19981%09red/mmu:76808%09red/mmu:75617%09red/mmu:19989%09red/mmu:19988%…
Spliceosome	KEGG PATHWAY	mmu03040	82	133	7.47064e-41	1.55843e-38	Srsf5|Srsf4|Srsf7|Srsf6|Srsf1|Rbm8a|Srsf3|Srsf2|Lsm4|Lsm5|Lsm6|Lsm7|Tcerg1|U2surp|Lsm3|Rbmxl1|Plrg1|Hnrnpk|Gm16286|Hnrnpm|Ppih|Snrpb|Phf5a|Snrpa|Snrpf|Snrpg|Cwc15|Snrpe|Thoc2|Snrnp40|Hnrnpc|Snrpd3|Snrpd2|Snrpd1|Ppil1|Hnrnpa3|Hnrnpa1|Eftud2|Smndc1|Rbm25|Rbm17|Tra2b|Isy1|Thoc3|Hspa8|Prpf3|Bcas2|Prpf4|Prpf6|Ddx42|Prpf8|Srsf10|Ddx39b|Sf3b5|Srsf9|Sf3b6|Sf3b1|Sf3b3|Sf3b2|Usp39|Puf60|Cherp|Dhx15|Pcbp1|T…	http://www.genome.jp/kegg-bin/show_pathway?mmu03040/mmu:66070%09red/mmu:192159%09red/mmu:67678%09red/mmu:331401%09red/mmu:67039%09red/mmu:66585%09red/mmu:20383%09red/mmu:66094%09red/mmu:319322%09red/mmu:68879%09red/mmu:53607%09red/mmu:192170%09red/mmu:72047%09red/mmu:19656%09red/mmu:20384%09red/mmu:27366%09red/mmu:68479%09red/mmu:110809%09red/mmu:66921%09red/mmu:70767%09red/mmu:66101%09red/mmu:53…
Thermogenesis	KEGG PATHWAY	mmu04714	70	232	1.73147e-20	1.40466e-18	Ndufc2|Uqcr11|Ndufa3|Gnas|Coa5|Acsl3|Atp5a1|Ndufa4|Ndufa9|Cyc1|Sdha|Sdhc|Rheb|Atp5g1|Sdhd|Atp5g3|Cox7a2l|Rps6ka1|Smarcc1|Ndufaf4|Tsc2|Arid1a|Ndufa1|Atp5pb|Cox7c|Cox18|Prkag1|Ndufs4|Smarce1|Ndufs6|Ndufb6|Cox10|Ndufa10|Cox14|Cox17|Ndufab1|Ndufb9|Uqcrc2|Ndufb3|Atp5l|Nras|Map3k5|Rps6|Cox8a|Cox6b1|Kdm2a|Frs2|Uqcrb|Cox6c|Ndufv3|Actb|Ndufv1|Smarcb1|Cox5b|Atp5j2|Smarca4|Mgll|Creb1|Ndufb10|Atp5k|Cox4i1|At…	http://www.genome.jp/kegg-bin/show_pathway?mmu04714/mmu:16653%09red/mmu:231430%09red/mmu:66495%09red/mmu:67530%09red/mmu:14683%09red/mmu:22084%09red/mmu:327826%09red/mmu:74205%09red/mmu:66091%09red/mmu:12859%09red/mmu:66945%09red/mmu:407785%09red/mmu:66925%09red/mmu:17995%09red/mmu:17992%09red/mmu:66594%09red/mmu:20463%09red/mmu:20111%09red/mmu:76178%09red/mmu:12864%09red/mmu:12867%09red/mmu:1817…
Oxidative phosphorylation	KEGG PATHWAY	mmu00190	51	134	9.72869e-19	7.10316e-17	Atp6v0b|Ndufc2|Ndufa3|Ndufa4|Ndufa1|Cyc1|Atp5a1|Atp6v1h|Ndufa9|Sdha|Sdhc|Atp5g1|Sdhd|Atp5g3|Cox7a2l|Uqcr11|Atp5pb|Cox7c|Ndufs4|Ndufs6|Cox10|Ndufa10|Atp6v0d1|Uqcrc2|Cox17|Ndufab1|Ndufb9|Ndufb6|Atp5l|Ndufb3|Cox8a|Cox6b1|Uqcrb|Atp6v1b2|Cox6c|Ndufv3|Ndufv1|Cox5b|Atp5j2|Atp6v1e1|Ndufb10|Atp5k|Cox4i1|Atp5o|Atp6v1g1|Ndufa13|Ppa1|Cox6a1|Uqcrh|Atp5e|Atp5d	http://www.genome.jp/kegg-bin/show_pathway?mmu00190/mmu:11972%09red/mmu:11973%09red/mmu:66495%09red/mmu:67530%09red/mmu:67003%09red/mmu:66091%09red/mmu:12859%09red/mmu:66945%09red/mmu:407785%09red/mmu:66925%09red/mmu:17995%09red/mmu:17992%09red/mmu:66594%09red/mmu:66290%09red/mmu:20463%09red/mmu:12868%09red/mmu:66043%09red/mmu:12864%09red/mmu:12867%09red/mmu:12861%09red/mmu:110323%09red/mmu:17993…
Cell cycle	KEGG PATHWAY	mmu04110	48	123	4.49489e-18	3.16321e-16	Rad21|Orc6|Ccnd2|Orc2|Orc3|Rb1|Prkdc|Mcm6|Mcm5|Mcm4|Mcm3|Anapc1|Anapc2|Ccnh|Anapc4|Anapc7|Cdc7|Hdac2|Skp2|E2f1|Anapc5|Smc3|Cdk2|Smad2|Tfdp2|Mad1l1|Tfdp1|Ywhaz|Rbl1|Bub3|Trp53|Cdkn1c|Atm|Pkmyt1|Mad2l1|Crebbp|Pcna|Stag2|Ywhaq|Anapc11|Cul1|Ccne2|Ywhah|Cdk4|Ywhab|Rbx1|Ep300|Ywhag	http://www.genome.jp/kegg-bin/show_pathway?mmu04110/mmu:17215%09red/mmu:17217%09red/mmu:12237%09red/mmu:12577%09red/mmu:328572%09red/mmu:50793%09red/mmu:17219%09red/mmu:17218%09red/mmu:99152%09red/mmu:21781%09red/mmu:17126%09red/mmu:211586%09red/mmu:19090%09red/mmu:15182%09red/mmu:66671%09red/mmu:268930%09red/mmu:56452%09red/mmu:22630%09red/mmu:26965%09red/mmu:54401%09red/mmu:20843%09red/mmu:1964…
RNA transport	KEGG PATHWAY	mmu03013	54	167	3.31196e-17	2.30299e-15	Eif3h|Smn1|Rbm8a|Nup107|Nup93|Paip1|Fxr2|Upf1|Rae1|Upf2|Prmt5|Eif3j2|Eif3j1|Xpot|Nup54|Eef1a1|Sumo3|Eif2b5|Eif1ax|Eif2b3|Eif2b1|Sumo2|Nup155|Pnn|Thoc3|Thoc2|Ranbp2|Eif1b|Eif3i|Ddx39b|Pop5|Nxf2|Phax|Srrm1|Eif3a|Eif4g1|Nup85|Eif3f|Eif3g|Eif4e|Tpr|Eif4ebp2|Fmr1|Eif4a1|Eif4a3|Eif4a2|Xpo1|Rnps1|Kpnb1|Alyref|Casc3|Gemin5|Eif4b|Magoh	http://www.genome.jp/kegg-bin/show_pathway?mmu03013/mmu:13684%09red/mmu:170762%09red/mmu:331401%09red/mmu:13681%09red/mmu:269113%09red/mmu:53356%09red/mmu:13688%09red/mmu:23879%09red/mmu:192170%09red/mmu:108067%09red/mmu:224045%09red/mmu:16211%09red/mmu:19386%09red/mmu:66085%09red/mmu:103573%09red/mmu:53817%09red/mmu:326622%09red/mmu:66441%09red/mmu:14265%09red/mmu:66679%09red/mmu:103468%09red/mm…
Ubiquitin mediated proteolysis	KEGG PATHWAY	mmu04120	49	139	5.70824e-17	3.92257e-15	Ube2h|Ube4a|Huwe1|Wwp2|Ube2o|Ube4b|Stub1|Ube2e1|Ube2b|Ube2k|Fbxw8|Ube2z|Uba2|Uba3|Uba1|Anapc1|Anapc2|Anapc5|Anapc4|Anapc7|Brca1|Skp2|Itch|Siah1a|Cdc34|Herc1|Sae1|Herc2|Klhl9|Rchy1|Prpf19|Map3k1|Nedd4|Syvn1|Ube2e3|Ube2g2|Ube2g1|Mgrn1|Smurf1|Cul4a|Birc6|Anapc11|Ube2r2|Ube2e2|Cbl|Rbx1|Uba6|Cul1|Cul2	http://www.genome.jp/kegg-bin/show_pathway?mmu04120/mmu:16396%09red/mmu:216150%09red/mmu:99375%09red/mmu:12402%09red/mmu:231380%09red/mmu:12211%09red/mmu:99152%09red/mmu:71745%09red/mmu:17999%09red/mmu:67615%09red/mmu:56459%09red/mmu:56438%09red/mmu:22210%09red/mmu:75788%09red/mmu:26965%09red/mmu:22200%09red/mmu:28000%09red/mmu:140630%09red/mmu:231672%09red/mmu:17222%09red/mmu:66894%09red/mmu:680…
RNA degradation	KEGG PATHWAY	mmu03018	37	83	1.03352e-15	6.56174e-14	Lsm8|Lsm4|Lsm5|Lsm6|Lsm7|Lsm1|Lsm3|Edc3|Cnot9|Cnot8|Edc4|Cnot3|Cnot2|Ski|Cnot6|Cnot6l|Tob1|Tob2|Parn|Pnpt1|Cnot10|Mphosph6|Ddx6|Xrn1|Dcp1a|Dcp2|Xrn2|C1d|Hspd1|Exosc8|Exosc9|Exosc2|Exosc1|Patl1|Pnldc1|Eno3|Wdr61	http://www.genome.jp/kegg-bin/show_pathway?mmu03018/mmu:72068%09red/mmu:67678%09red/mmu:227715%09red/mmu:66094%09red/mmu:240023%09red/mmu:13209%09red/mmu:70640%09red/mmu:69125%09red/mmu:104625%09red/mmu:58184%09red/mmu:57259%09red/mmu:71701%09red/mmu:24128%09red/mmu:13808%09red/mmu:232791%09red/mmu:76522%09red/mmu:68533%09red/mmu:231464%09red/mmu:67207%09red/mmu:50783%09red/mmu:108077%09red/mmu:2…
Protein processing in endoplasmic reticulum	KEGG PATHWAY	mmu04141	47	163	1.22827e-13	6.16783e-12	Bcap31|Ube4b|Ero1l|Hspa8|Stub1|P4hb|Preb|Vcp|Ddost|Rrbp1|Atf6b|Hsph1|Sel1l|Eif2ak1|Pdia4|Ssr2|Hsp90ab1|Ssr1|Dnajb11|Ssr3|Sec61g|Plaa|Sec61b|Rpn1|Sec23a|Hyou1|Sec62|Sec63|Syvn1|Ube2g2|Ube2g1|Atf4|Mapk8|Map3k5|Xbp1|Dnaja2|Mbtps1|Dnajc5|Dnajc1|Dnajc3|Ppp1r15a|Lman1|Nsfl1c|Ufd1|Rbx1|Cul1|Canx	http://www.genome.jp/kegg-bin/show_pathway?mmu04141/mmu:70361%09red/mmu:107513%09red/mmu:12330%09red/mmu:67437%09red/mmu:100037258%09red/mmu:22433%09red/mmu:20338%09red/mmu:50907%09red/mmu:27061%09red/mmu:56438%09red/mmu:56445%09red/mmu:56453%09red/mmu:20334%09red/mmu:20335%09red/mmu:26419%09red/mmu:15516%09red/mmu:18786%09red/mmu:26965%09red/mmu:66256%09red/mmu:81910%09red/mmu:15505%09red/mmu:13…
Proteasome	KEGG PATHWAY	mmu03050	25	46	1.54445e-12	6.72145e-11	Psmd14|Psmd11|Psmb7|Psmb6|Psmb4|Adrm1|Psmb2|Psmb1|Pomp|Psmb3|Psmd7|Psmd1|Psma2|Psma1|Psma7|Psma4|Psma5|Psmc1|Psma8|Psmc4|Psmc5|Psmc6|Psme3|Psme1|Psmd4	http://www.genome.jp/kegg-bin/show_pathway?mmu03050/mmu:73677%09red/mmu:17463%09red/mmu:70247%09red/mmu:56436%09red/mmu:66537%09red/mmu:19166%09red/mmu:19186%09red/mmu:19185%09red/mmu:19184%09red/mmu:67089%09red/mmu:26444%09red/mmu:26445%09red/mmu:26446%09red/mmu:26440%09red/mmu:26441%09red/mmu:26442%09red/mmu:69077%09red/mmu:23996%09red/mmu:59029%09red/mmu:19172%09red/mmu:19170%09red/mmu:19177%0…
Viral carcinogenesis	KEGG PATHWAY	mmu05203	53	231	7.19009e-12	2.97853e-10	Rac1|Cdk2|Rbpj|Ccnd2|Rb1|Hnrnpk|Creb1|Snd1|Pkm|Atf6b|Mapkapk2|Irf3|Hdac3|Hdac2|Ddx3x|Hdac4|Pik3ca|Actn4|Jun|Ywhaz|Ccne2|Gtf2a1|Atf4|Atp6v0d1|Ranbp1|Gtf2e1|Stat3|Rbl1|Trp53|Mad1l1|Skp2|Nras|Mapk1|Pik3r3|Pik3r2|Psmc1|Rhoa|Crebbp|Dlg1|Ep300|Chd4|Gtf2h3|Gtf2h2|Ywhaq|Kat2a|Ywhah|Cdk4|Jak1|Ywhab|Cdc42|Ywhag|Rasa2|Kras	http://www.genome.jp/kegg-bin/show_pathway?mmu05203/mmu:11972%09red/mmu:16653%09red/mmu:22630%09red/mmu:328572%09red/mmu:15184%09red/mmu:15183%09red/mmu:15182%09red/mmu:11848%09red/mmu:13205%09red/mmu:17164%09red/mmu:83602%09red/mmu:18709%09red/mmu:18706%09red/mmu:26413%09red/mmu:22631%09red/mmu:18176%09red/mmu:22059%09red/mmu:107932%09red/mmu:54131%09red/mmu:17120%09red/mmu:54401%09red/mmu:20848…
Endocytosis	KEGG PATHWAY	mmu04144	58	270	7.56246e-12	3.11073e-10	Tsg101|Arpc5|Hspa8|Kif5b|Arf3|Rab11b|Epn2|Acap2|Wipf2|Chmp1a|Snx6|Igf1r|Rab7|Itch|Eps15|Pip5k1c|Snx4|Arf6|Arf5|Ap2m1|Eps15l1|Git2|Chmp3|Clta|Rhoa|Chmp7|Chmp5|Washc2|Snf8|Ehd4|Cltc|Washc4|Washc5|Nedd4|Zfyve9|Tfrc|Snx5|Smurf1|Capza2|Rab35|Igf2r|Vps26b|Rab5c|Spg21|Ist1|Eea1|Stambp|Cbl|Agap1|Agap3|Arrb2|Wasl|Smad2|Rabep1|Rab10|Mvb12a|Arpc3|Cdc42	http://www.genome.jp/kegg-bin/show_pathway?mmu04144/mmu:230597%09red/mmu:11844%09red/mmu:11845%09red/mmu:11842%09red/mmu:16396%09red/mmu:54189%09red/mmu:12402%09red/mmu:11848%09red/mmu:73178%09red/mmu:71955%09red/mmu:67771%09red/mmu:17999%09red/mmu:213990%09red/mmu:12757%09red/mmu:22088%09red/mmu:105513%09red/mmu:56378%09red/mmu:19345%09red/mmu:75788%09red/mmu:19325%09red/mmu:19326%09red/mmu:3477…
Oocyte meiosis	KEGG PATHWAY	mmu04114	37	119	7.69577e-12	3.14343e-10	Spdye4b|Camk2g|Anapc1|Anapc2|Anapc5|Anapc4|Anapc7|Rps6ka1|Igf1r|Mad2l1|Fbxo43|Smc3|Cpeb1|Cdk2|Ccne2|Map2k1|Itpr3|Ppp2r1a|Calm2|Mad1l1|Pkmyt1|Mapk1|Fbxo31|Slk|Ywhaz|Ppp1cb|Ppp3r1|Ppp1ca|Ppp2ca|Ywhaq|Anapc11|Ywhag|Ywhah|Ywhab|Rbx1|Ppp3cb|Cul1	http://www.genome.jp/kegg-bin/show_pathway?mmu04114/mmu:12314%09red/mmu:67141%09red/mmu:99152%09red/mmu:26413%09red/mmu:20111%09red/mmu:56438%09red/mmu:268930%09red/mmu:22631%09red/mmu:22630%09red/mmu:51792%09red/mmu:26965%09red/mmu:19056%09red/mmu:54401%09red/mmu:19052%09red/mmu:78803%09red/mmu:19058%09red/mmu:13006%09red/mmu:330228%09red/mmu:12566%09red/mmu:16001%09red/mmu:12325%09red/mmu:17120…
mTOR signaling pathway	KEGG PATHWAY	mmu04150	41	155	4.24908e-11	1.64363e-09	Fnip2|Rps6kb1|Atp6v1h|Rheb|Tsc2|Rps6ka1|Igf1r|Skp2|Sesn2|Pik3ca|Chuk|Wdr59|Lamtor1|Map2k1|Eif4e|Atp6v1b2|Eif4b|Rragd|Ulk1|Rraga|Flcn|Slc3a2|Cab39|Nras|Rps6|Akt2|Mapk1|Pik3r3|Pik3r2|Lamtor4|Lrp6|Rhoa|Eif4a2|Fzd3|Atp6v1e1|Prr5|Dvl2|Atp6v1g1|Depdc5|Rictor|Kras	http://www.genome.jp/kegg-bin/show_pathway?mmu04150/mmu:16653%09red/mmu:13684%09red/mmu:11973%09red/mmu:66096%09red/mmu:13543%09red/mmu:17254%09red/mmu:11848%09red/mmu:26395%09red/mmu:52187%09red/mmu:18709%09red/mmu:18706%09red/mmu:12675%09red/mmu:16974%09red/mmu:109270%09red/mmu:66290%09red/mmu:230784%09red/mmu:26413%09red/mmu:20111%09red/mmu:329679%09red/mmu:18176%09red/mmu:22084%09red/mmu:1436…
Metabolic pathways	KEGG PATHWAY	mmu01100	180	1494	8.71128e-11	3.16041e-09	Dnmt3b|Cers5|Comt|Pikfyve|Alg2|Cmpk1|Large2|Nampt|Atic|Gpaa1|Acly|Nans|Uqcrh|Cers3|Nme1|Pip5k1c|Uqcrb|Gpx1|Pigs|Sptlc2|Acsl3|Pigx|Cox6b1|Coq7|Gaa|Coq2|Ndufab1|Hacd3|Gstt2|Tecr|Cox10|Mdh2|Mdh1|Ahcyl1|Eprs|Hsd17b4|Pfas|Inppl1|Inpp5f|Atp5j2|Atp5k|Atp5o|Mgat5|Ggps1|Glo1|Gart|Nt5c2|Atp5e|Dhcr24|Hmbs|Lpin2|Uxs1|Uqcr11|Deaf1|Atp6v1h|Agl|Fasn|Sdhc|Hsd17b12|Mat2a|Mat2b|Mtmr3|Atp5pb|Sdhd|Paics|Pgam1|Pycr2|…	http://www.genome.jp/kegg-bin/show_pathway?mmu01100/mmu:14755%09red/mmu:14645%09red/mmu:14872%09red/mmu:11429%09red/mmu:110524%09red/mmu:20425%09red/mmu:407785%09red/mmu:18583%09red/mmu:77559%09red/mmu:320951%09red/mmu:11534%09red/mmu:17449%09red/mmu:18746%09red/mmu:242291%09red/mmu:64898%09red/mmu:104112%09red/mmu:26384%09red/mmu:110323%09red/mmu:229589%09red/mmu:109801%09red/mmu:74754%09red/mmu…
Tight junction	KEGG PATHWAY	mmu04530	41	167	2.9224e-10	1.0041e-08	Myl12a|Rac1|Prkag1|Ppp2r1a|Afdn|Epb41l4b|Rock1|Rock2|Arhgap17|Rap1a|Actb|Actr3|Itgb1|Tjp1|Hspa4|Actn4|Jun|Mpdz|Rhoa|Pcna|Nedd4|Map3k1|Llgl1|Map3k5|Myl6|Tiam1|Mapk8|Vasp|Dlg1|Ppp2r2a|Cttn|Arhgef18|Myh9|Ezr|Ppp2ca|Rapgef6|Cdk4|Wasl|Cdc42|F11r|Tjap1	http://www.genome.jp/kegg-bin/show_pathway?mmu04530/mmu:22350%09red/mmu:71978%09red/mmu:11848%09red/mmu:21844%09red/mmu:73178%09red/mmu:17999%09red/mmu:74094%09red/mmu:26419%09red/mmu:51792%09red/mmu:70497%09red/mmu:19877%09red/mmu:19878%09red/mmu:74117%09red/mmu:13043%09red/mmu:15525%09red/mmu:16456%09red/mmu:16897%09red/mmu:109905%09red/mmu:16476%09red/mmu:16412%09red/mmu:12567%09red/mmu:22323%…
Human T-cell leukemia virus 1 infection	KEGG PATHWAY	mmu05166	51	246	3.96592e-10	1.33901e-08	Tcf3|Fos|Ccnd2|Rb1|Nfatc3|Creb1|Pik3r2|Anapc1|Atf6b|Anapc2|Anapc5|Anapc4|Anapc7|Mad2l1|E2f1|Ppp3r1|Pik3ca|Jun|Chuk|Smad2|Nfyb|Map2k1|Slc25a31|Atf4|Ranbp1|Xpo1|Map3k1|Bub3|Trp53|Mad1l1|Atm|Nras|Akt2|Mapk1|Pik3r3|Trrap|Mapk8|Crebbp|Dlg1|Egr1|Anapc11|Kat2a|Ccne2|Cdk2|Crtc2|Cdk4|Jak1|Ppp3cb|Ep300|Canx|Kras	http://www.genome.jp/kegg-bin/show_pathway?mmu05166/mmu:16653%09red/mmu:12237%09red/mmu:328572%09red/mmu:12330%09red/mmu:99152%09red/mmu:73333%09red/mmu:18709%09red/mmu:18706%09red/mmu:12675%09red/mmu:12912%09red/mmu:26413%09red/mmu:18176%09red/mmu:26419%09red/mmu:13653%09red/mmu:19056%09red/mmu:12915%09red/mmu:100683%09red/mmu:11920%09red/mmu:17222%09red/mmu:17126%09red/mmu:16476%09red/mmu:12566…
Cellular senescence	KEGG PATHWAY	mmu04218	43	186	5.39487e-10	1.77031e-08	Ccnd2|Rb1|Rbbp4|Ppid|Tsc2|Mapkapk2|Map2k1|Sqstm1|Rheb|Ppp3r1|Pik3ca|Cdk2|Smad2|Foxo3|Foxo1|Slc25a31|Rad50|Itpr3|Nfatc3|Calm2|Rbl1|E2f1|Trp53|Ccne2|Atm|Nras|Akt2|Mapk1|Pik3r3|Pik3r2|Rad1|Trpm7|Sirt1|Ppp1cb|Ppp1ca|Rad9b|Zfp36l1|Zfp36l2|Rras|Hipk1|Cdk4|Ppp3cb|Kras	http://www.genome.jp/kegg-bin/show_pathway?mmu04218/mmu:16653%09red/mmu:17164%09red/mmu:12314%09red/mmu:67738%09red/mmu:73333%09red/mmu:93759%09red/mmu:18709%09red/mmu:18706%09red/mmu:56458%09red/mmu:19360%09red/mmu:26413%09red/mmu:18176%09red/mmu:22084%09red/mmu:20130%09red/mmu:19056%09red/mmu:19645%09red/mmu:231724%09red/mmu:11920%09red/mmu:12193%09red/mmu:12192%09red/mmu:12566%09red/mmu:12567%…
RNA polymerase	KEGG PATHWAY	mmu03020	18	30	6.16706e-10	1.99257e-08	Polr1c|Polr2e|Polr1a|Polr2g|Polr3gl|Rpa2|Polr3f|Polr2d|Polr3d|Polr2f|Polr3b|Polr3c|Twistnb|Polr2b|Polr2l|Polr2a|Polr3h|Polr2j	http://www.genome.jp/kegg-bin/show_pathway?mmu03020/mmu:67065%09red/mmu:20020%09red/mmu:28071%09red/mmu:70408%09red/mmu:78929%09red/mmu:66491%09red/mmu:69833%09red/mmu:69870%09red/mmu:20019%09red/mmu:20022%09red/mmu:20016%09red/mmu:74414%09red/mmu:66420%09red/mmu:69241%09red/mmu:231329%09red/mmu:70428%09red/mmu:20017%09red/mmu:67710%09red
mRNA surveillance pathway	KEGG PATHWAY	mmu03015	30	96	6.41066e-10	2.0574e-08	Rbm8a|Ppp2r2a|Upf1|Upf2|Fip1l1|Dazap1|Smg1|Cstf2t|Pnn|Ppp2r1a|Ddx39b|Nxf2|Srrm1|Msi2|Msi1|Cstf3|Ssu72|Wdr82|Eif4a3|Ppp1cb|Rnps1|Ppp1ca|Ppp2ca|Alyref|Casc3|Cpsf7|Cpsf6|Cpsf3|Magoh|Cpsf1	http://www.genome.jp/kegg-bin/show_pathway?mmu03015/mmu:71978%09red/mmu:70248%09red/mmu:192170%09red/mmu:233789%09red/mmu:77305%09red/mmu:53817%09red/mmu:326622%09red/mmu:66441%09red/mmu:76626%09red/mmu:228410%09red/mmu:269061%09red/mmu:51792%09red/mmu:51796%09red/mmu:19052%09red/mmu:18949%09red/mmu:66899%09red/mmu:192160%09red/mmu:17690%09red/mmu:432508%09red/mmu:83410%09red/mmu:68991%09red/mmu:…
Ribosome biogenesis in eukaryotes	KEGG PATHWAY	mmu03008	33	116	6.89673e-10	2.2013e-08	Mdn1|Utp4|Wdr3|Lsg1|Nol6|Csnk2a1|Pop5|Tcof1|Wdr36|Xrn1|Emg1|Nvl|Wdr75|Gar1|Riok2|Gnl3|Drosha|Xrn2|Nxf2|Heatr1|mt-Rnr1|Rcl1|Eif6|mt-Rnr2|Gtpbp4|Nhp2|Mphosph10|Xpo1|Gnl2|Wdr43|Nop56|Spata5|Rbm28	http://www.genome.jp/kegg-bin/show_pathway?mmu03008/mmu:12995%09red/mmu:230737%09red/mmu:73674%09red/mmu:230082%09red/mmu:17725%09red/mmu:17724%09red/mmu:67459%09red/mmu:68147%09red/mmu:103573%09red/mmu:68272%09red/mmu:21771%09red/mmu:69237%09red/mmu:30877%09red/mmu:72515%09red/mmu:21453%09red/mmu:67134%09red/mmu:52530%09red/mmu:14000%09red/mmu:269470%09red/mmu:16418%09red/mmu:225348%09red/mmu:10…
Yersinia infection	KEGG PATHWAY	mmu05135	34	123	7.19383e-10	2.27131e-08	Wasf2|Rac1|Rock1|Rock2|Chuk|Ptk2|Wipf2|Actb|Actr3|Itgb1|Rps6ka1|Pip5k1c|Pik3ca|Fos|Jun|Arf6|Map2k1|Git2|Rhoa|Irf3|Nfatc3|Arhgef7|Akt2|Mapk1|Pik3r3|Pik3r2|Mapk8|Arhgef12|Tbk1|Crkl|Skap2|Wasl|Pak1|Cdc42	http://www.genome.jp/kegg-bin/show_pathway?mmu05135/mmu:11845%09red/mmu:11848%09red/mmu:73178%09red/mmu:26419%09red/mmu:18709%09red/mmu:18706%09red/mmu:12675%09red/mmu:26431%09red/mmu:26413%09red/mmu:20111%09red/mmu:12929%09red/mmu:14083%09red/mmu:54131%09red/mmu:19877%09red/mmu:74117%09red/mmu:69632%09red/mmu:19878%09red/mmu:320795%09red/mmu:16476%09red/mmu:16412%09red/mmu:54353%09red/mmu:14281%…
Human cytomegalovirus infection	KEGG PATHWAY	mmu05163	51	256	1.30197e-09	3.98156e-08	Cyct|Gnaq|Rac1|Gnb1|Rock1|Rb1|Casp9|Ctnnb1|Ptk2|Sp1|Stat3|Atf6b|Rheb|Tsc2|Irf3|Ppp3r1|Gnao1|Gnas|Chuk|Map2k1|Gng5|Creb1|Gna11|Atf4|Rhoa|Gnai2|Gnai3|Gna13|Nfatc3|Calm2|E2f1|Trp53|Nras|Akt2|Mapk1|Pik3r3|Pik3r2|Itpr3|Arhgef11|Arhgef12|Rock2|Crkl|Tbk1|Rps6kb1|Gng12|Cdk4|Akap13|Jak1|Ppp3cb|Pik3ca|Kras	http://www.genome.jp/kegg-bin/show_pathway?mmu05163/mmu:16653%09red/mmu:14688%09red/mmu:12314%09red/mmu:14683%09red/mmu:14682%09red/mmu:14681%09red/mmu:18709%09red/mmu:11848%09red/mmu:12371%09red/mmu:12567%09red/mmu:20683%09red/mmu:18706%09red/mmu:12675%09red/mmu:26413%09red/mmu:18176%09red/mmu:22084%09red/mmu:12929%09red/mmu:14083%09red/mmu:54131%09red/mmu:19056%09red/mmu:19877%09red/mmu:20848%0…
Regulation of actin cytoskeleton	KEGG PATHWAY	mmu04810	46	217	1.5283e-09	4.62529e-08	Pdgfa|Wasf2|Pikfyve|Rock1|Rock2|Arpc3|Brk1|Itga6|Gng12|Actb|Itgb1|Rras|Myl12a|Pip5k1c|Pik3ca|Rac1|Arpc5|Pfn1|Map2k1|Ppp1r12a|Ppp1r12c|Rhoa|Actn4|Gna13|H19|Ptk2|Arhgef7|Nras|Tiam1|Mapk1|Pik3r3|Pik3r2|Cfl1|Arhgef12|Ppp1cb|Crkl|Ppp1ca|Myh9|Ezr|Stk4|Abi2|Wasl|Apc|Cdc42|Pip4k2c|Kras	http://www.genome.jp/kegg-bin/show_pathway?mmu04810/mmu:22350%09red/mmu:16653%09red/mmu:50884%09red/mmu:16403%09red/mmu:11848%09red/mmu:17931%09red/mmu:18643%09red/mmu:21844%09red/mmu:73178%09red/mmu:67771%09red/mmu:14083%09red/mmu:18709%09red/mmu:18706%09red/mmu:329165%09red/mmu:18481%09red/mmu:101314%09red/mmu:12631%09red/mmu:26413%09red/mmu:18176%09red/mmu:11789%09red/mmu:12929%09red/mmu:20130…
Hepatitis B	KEGG PATHWAY	mmu05161	38	163	4.35582e-09	1.25952e-07	Fos|Cyct|Rb1|Casp9|Ifnar1|Atf6b|Irf3|Ddx3x|Pik3ca|Jun|Chuk|Smad2|Map2k1|Atf4|Ywhaz|Nfatc3|Stat3|Stat2|E2f1|Trp53|Ccne2|Map3k1|Nras|Akt2|Mapk1|Pik3r3|Pik3r2|Mapk8|Crebbp|Pcna|Tbk1|Ywhaq|Creb1|Cdk2|Jak1|Ywhab|Ep300|Kras	http://www.genome.jp/kegg-bin/show_pathway?mmu05161/mmu:16653%09red/mmu:22630%09red/mmu:18709%09red/mmu:13205%09red/mmu:12371%09red/mmu:15975%09red/mmu:17126%09red/mmu:18706%09red/mmu:12675%09red/mmu:26413%09red/mmu:22631%09red/mmu:18176%09red/mmu:26419%09red/mmu:54131%09red/mmu:54401%09red/mmu:20848%09red/mmu:20847%09red/mmu:16451%09red/mmu:19645%09red/mmu:16476%09red/mmu:12566%09red/mmu:14281%0…
Human papillomavirus infection	KEGG PATHWAY	mmu05165	61	361	8.86751e-09	2.44317e-07	Bcap31|Tcf7|Axin1|Llgl1|Rps6kb1|Rbpj|Ccnd2|Ppp2r2a|Atp6v1h|Rb1|Ctnnb1|Itga6|Ifnar1|Reln|Pkm|Rheb|Tsc2|Stat2|Itgb1|Nfx1|Irf1|Hdac2|Pik3ca|Gnas|Chuk|Map2k1|Foxo1|Atp6v0d1|Atp6v0b|Ppp2r1a|Ptk2|Rbl1|E2f1|Trp53|Ccne2|Atm|Nras|Akt2|Mapk1|Pik3r3|Pik3r2|Irf3|Psmc1|Atp6v1b2|Crebbp|Fzd3|Dlg1|Ep300|Chd4|Tbk1|Ppp2ca|Atp6v1e1|Creb1|Dvl2|Cdk2|Cdk4|Atp6v1g1|Jak1|Apc|Cdc42|Kras	http://www.genome.jp/kegg-bin/show_pathway?mmu05165/mmu:11972%09red/mmu:16653%09red/mmu:71978%09red/mmu:11973%09red/mmu:14683%09red/mmu:11789%09red/mmu:13543%09red/mmu:16403%09red/mmu:15182%09red/mmu:15975%09red/mmu:18709%09red/mmu:18706%09red/mmu:12675%09red/mmu:12005%09red/mmu:12912%09red/mmu:19699%09red/mmu:56458%09red/mmu:66290%09red/mmu:26413%09red/mmu:18176%09red/mmu:22084%09red/mmu:14365%0…
Neurotrophin signaling pathway	KEGG PATHWAY	mmu04722	31	121	1.78924e-08	4.72894e-07	Rac1|Camk2g|Sh2b1|Mapkapk2|Rps6ka1|Pik3ca|Jun|Kidins220|Foxo3|Map2k1|Arhgdia|Atf4|Rhoa|Calm2|Shc1|Trp53|Map3k1|Nras|Map3k5|Akt2|Mapk1|Pik3r3|Pik3r2|Mapk8|Frs2|Crkl|Maged1|Rap1b|Rap1a|Cdc42|Kras	http://www.genome.jp/kegg-bin/show_pathway?mmu04722/mmu:16653%09red/mmu:17164%09red/mmu:215449%09red/mmu:12314%09red/mmu:11848%09red/mmu:18709%09red/mmu:18706%09red/mmu:192662%09red/mmu:77480%09red/mmu:26413%09red/mmu:20111%09red/mmu:18176%09red/mmu:12929%09red/mmu:26419%09red/mmu:109905%09red/mmu:16476%09red/mmu:20399%09red/mmu:12325%09red/mmu:12540%09red/mmu:26408%09red/mmu:11652%09red/mmu:3278…
Signaling pathways regulating pluripotency of stem cells	KEGG PATHWAY	mmu04550	33	138	2.62193e-08	6.68764e-07	Pcgf3|Pcgf5|Axin1|Acvr1b|Id4|Jarid2|Tcf7|Ctnnb1|Zfhx3|Kat6a|Igf1r|Tcf3|Smad5|Pcgf6|Smad2|Map2k1|Setdb1|Stat3|Jak1|Nras|Bmi1|Bmpr1a|Akt2|Mapk1|Pik3r3|Pik3r2|Fzd3|Rest|Dvl2|Skil|Pik3ca|Apc|Kras	http://www.genome.jp/kegg-bin/show_pathway?mmu04550/mmu:16653%09red/mmu:12166%09red/mmu:13543%09red/mmu:16468%09red/mmu:84505%09red/mmu:11479%09red/mmu:18709%09red/mmu:18706%09red/mmu:12005%09red/mmu:69587%09red/mmu:15904%09red/mmu:26413%09red/mmu:18176%09red/mmu:11789%09red/mmu:14365%09red/mmu:244349%09red/mmu:21414%09red/mmu:76073%09red/mmu:20482%09red/mmu:11906%09red/mmu:20848%09red/mmu:19712%…
Longevity regulating pathway	KEGG PATHWAY	mmu04211	26	90	3.29574e-08	8.29759e-07	Ehmt1|Prkag1|Atf6b|Rheb|Tsc2|Igf1r|Sesn2|Pik3ca|Foxo3|Appl1|Foxo1|Eif4e|Atf4|Ulk1|Adipor2|Trp53|Atg101|Nras|Akt2|Pik3r3|Pik3r2|Sirt1|Rps6kb1|Creb1|Atg5|Kras	http://www.genome.jp/kegg-bin/show_pathway?mmu04211/mmu:16653%09red/mmu:13684%09red/mmu:77683%09red/mmu:72993%09red/mmu:93759%09red/mmu:18709%09red/mmu:18706%09red/mmu:56458%09red/mmu:230784%09red/mmu:18176%09red/mmu:22084%09red/mmu:22241%09red/mmu:16001%09red/mmu:68465%09red/mmu:11652%09red/mmu:18710%09red/mmu:19082%09red/mmu:11793%09red/mmu:68118%09red/mmu:12912%09red/mmu:12915%09red/mmu:22059%…
Bacterial invasion of epithelial cells	KEGG PATHWAY	mmu05100	23	74	6.66123e-08	1.57523e-06	Wasf2|Rac1|Ctnnb1|Actb|Itgb1|Arpc3|Pik3ca|Arpc5|Rhoa|Ptk2|Shc1|Cd2ap|Pik3r3|Pik3r2|Ctnna1|Elmo2|Cttn|Crkl|Cbl|Clta|Wasl|Cltc|Cdc42	http://www.genome.jp/kegg-bin/show_pathway?mmu05100/mmu:11848%09red/mmu:73178%09red/mmu:67771%09red/mmu:18709%09red/mmu:18706%09red/mmu:12757%09red/mmu:20416%09red/mmu:12929%09red/mmu:14083%09red/mmu:67300%09red/mmu:13043%09red/mmu:12385%09red/mmu:140579%09red/mmu:16412%09red/mmu:12488%09red/mmu:12540%09red/mmu:11461%09red/mmu:12402%09red/mmu:12387%09red/mmu:18710%09red/mmu:242687%09red/mmu:19353…
Thyroid hormone signaling pathway	KEGG PATHWAY	mmu04919	29	118	1.08771e-07	2.46253e-06	Ncoa3|Med13l|Casp9|Ctnnb1|Actb|Rheb|Tsc2|Sin3a|Hdac3|Hdac2|Atp2a2|Rcan1|Pik3ca|Map2k1|Foxo1|Trp53|Nras|Akt2|Mapk1|Pik3r3|Pik3r2|Med4|Crebbp|Rxra|Kat2a|Med14|Med17|Ep300|Kras	http://www.genome.jp/kegg-bin/show_pathway?mmu04919/mmu:16653%09red/mmu:15183%09red/mmu:15182%09red/mmu:12371%09red/mmu:54720%09red/mmu:18709%09red/mmu:18706%09red/mmu:76199%09red/mmu:20466%09red/mmu:56458%09red/mmu:26413%09red/mmu:18176%09red/mmu:22084%09red/mmu:17979%09red/mmu:14534%09red/mmu:67381%09red/mmu:11461%09red/mmu:11652%09red/mmu:12387%09red/mmu:18710%09red/mmu:234959%09red/mmu:26395%…
Progesterone-mediated oocyte maturation	KEGG PATHWAY	mmu04914	25	90	1.13441e-07	2.5485e-06	Spdye4b|Anapc1|Anapc2|Anapc5|Anapc4|Anapc7|Rps6ka1|Igf1r|Mad2l1|Pik3ca|Cpeb1|Hsp90ab1|Map2k1|Gnai2|Gnai3|Mad1l1|Pkmyt1|Akt2|Mapk1|Pik3r3|Pik3r2|Mapk8|Anapc11|Cdk2|Kras	http://www.genome.jp/kegg-bin/show_pathway?mmu04914/mmu:16653%09red/mmu:99152%09red/mmu:18709%09red/mmu:18706%09red/mmu:26413%09red/mmu:20111%09red/mmu:268930%09red/mmu:26419%09red/mmu:14678%09red/mmu:17222%09red/mmu:330228%09red/mmu:12566%09red/mmu:16001%09red/mmu:14679%09red/mmu:11652%09red/mmu:18710%09red/mmu:56150%09red/mmu:26395%09red/mmu:59008%09red/mmu:52206%09red/mmu:66156%09red/mmu:12877…
Rap1 signaling pathway	KEGG PATHWAY	mmu04015	41	214	1.30089e-07	2.86923e-06	Pdgfa|Gnaq|Rac1|Afdn|Ctnnb1|Magi3|Ctnnd1|Evl|Actb|Rala|Itgb1|Igf1r|Gnao1|Pkd1|Gnas|Pfn1|Map2k1|Krit1|Rhoa|Gnai2|Gnai3|Calm2|Nras|Tiam1|Akt2|Mapk1|Pik3r3|Pik3r2|Sipa1|Vasp|Rasgrp2|Crkl|Rap1b|Rap1a|Rras|Rapgef6|Pik3ca|Sipa1l1|Sipa1l3|Cdc42|Kras	http://www.genome.jp/kegg-bin/show_pathway?mmu04015/mmu:16653%09red/mmu:215449%09red/mmu:12314%09red/mmu:14683%09red/mmu:14682%09red/mmu:14681%09red/mmu:18709%09red/mmu:11848%09red/mmu:19395%09red/mmu:79264%09red/mmu:18760%09red/mmu:56044%09red/mmu:18706%09red/mmu:26413%09red/mmu:18176%09red/mmu:12929%09red/mmu:20130%09red/mmu:217692%09red/mmu:109905%09red/mmu:16412%09red/mmu:22323%09red/mmu:2184…
Kaposi sarcoma-associated herpesvirus infection	KEGG PATHWAY	mmu05167	41	217	1.80063e-07	3.82454e-06	Rac1|Gnb1|Cyct|Rb1|Casp9|Ctnnb1|Ifnar1|Atg14|Creb1|Stat3|Mapkapk2|Irf3|Ppp3r1|Rcan1|Pik3ca|Fos|Jun|Chuk|Map2k1|Gng5|Itpr3|Nfatc3|Calm2|Stat2|E2f1|Trp53|Nras|Akt2|Mapk1|Pik3r3|Pik3r2|Mapk8|Crebbp|Pik3c3|Tbk1|Gng12|Cdk4|Jak1|Ppp3cb|Ep300|Kras	http://www.genome.jp/kegg-bin/show_pathway?mmu05167/mmu:16653%09red/mmu:14688%09red/mmu:12314%09red/mmu:12371%09red/mmu:15975%09red/mmu:54720%09red/mmu:18709%09red/mmu:18706%09red/mmu:12675%09red/mmu:100504663%09red/mmu:26413%09red/mmu:18176%09red/mmu:26419%09red/mmu:54131%09red/mmu:225326%09red/mmu:19056%09red/mmu:20848%09red/mmu:20847%09red/mmu:16451%09red/mmu:16476%09red/mmu:12567%09red/mmu:19…
Hepatitis C	KEGG PATHWAY	mmu05160	34	160	1.8765e-07	3.97124e-06	Ppp2r2a|Cyct|Rb1|Casp9|Ctnnb1|Ifnar1|Irf3|Eif2ak1|Pik3ca|Chuk|Map2k1|Ppp2r1a|Stat3|Stat2|E2f1|Trp53|Ywhah|Nras|Akt2|Mapk1|Pik3r3|Pik3r2|Ywhaz|Tbk1|Psme3|Ppp2ca|Ywhaq|Rxra|Cdk2|Cdk4|Jak1|Ywhab|Ywhag|Kras	http://www.genome.jp/kegg-bin/show_pathway?mmu05160/mmu:16653%09red/mmu:22630%09red/mmu:71978%09red/mmu:12371%09red/mmu:15975%09red/mmu:18709%09red/mmu:18706%09red/mmu:12675%09red/mmu:54131%09red/mmu:26413%09red/mmu:22631%09red/mmu:18176%09red/mmu:51792%09red/mmu:54401%09red/mmu:20848%09red/mmu:19052%09red/mmu:20847%09red/mmu:16451%09red/mmu:12566%09red/mmu:12567%09red/mmu:13555%09red/mmu:11652%0…
Autophagy - animal	KEGG PATHWAY	mmu04140	30	130	2.13735e-07	4.45867e-06	Tsc2|Atg14|Rheb|Mtmr3|Igf1r|Ctsl|Pik3ca|Map2k1|Atg2a|Rragd|Ulk1|Rraga|Rab7|Atg101|Nras|Kras|Akt2|Mapk1|Pik3r3|Pik3r2|Mapk8|Ppp2ca|Hmgb1|Rps6kb1|Rras|Pik3r4|Lamp2|Atg5|Pik3c3|Bnip3	http://www.genome.jp/kegg-bin/show_pathway?mmu04140/mmu:16653%09red/mmu:74302%09red/mmu:13039%09red/mmu:52187%09red/mmu:18709%09red/mmu:18706%09red/mmu:100504663%09red/mmu:11793%09red/mmu:26419%09red/mmu:26413%09red/mmu:18176%09red/mmu:22084%09red/mmu:75669%09red/mmu:20130%09red/mmu:22241%09red/mmu:225326%09red/mmu:19052%09red/mmu:12176%09red/mmu:16784%09red/mmu:16001%09red/mmu:11652%09red/mmu:19…
Nucleotide excision repair	KEGG PATHWAY	mmu03420	17	43	2.17684e-07	4.52489e-06	Pcna|Pold1|Rfc5|Gtf2h2|Ercc2|Gtf2h5|Ercc6|Cul4a|Gtf2h3|Pole|Pole4|Rpa3|Xpc|Rfc4|Rbx1|Ccnh|Lig1	http://www.genome.jp/kegg-bin/show_pathway?mmu03420/mmu:13871%09red/mmu:56438%09red/mmu:66671%09red/mmu:22591%09red/mmu:319955%09red/mmu:72151%09red/mmu:23894%09red/mmu:18538%09red/mmu:209357%09red/mmu:18971%09red/mmu:18973%09red/mmu:99375%09red/mmu:68240%09red/mmu:16881%09red/mmu:106344%09red/mmu:66467%09red/mmu:66979%09red
Human immunodeficiency virus 1 infection	KEGG PATHWAY	mmu05170	43	239	2.97818e-07	6.10369e-06	Gnaq|Rac1|Gnb1|Cyct|Casp9|Cul4a|Ptk2|Irf3|Ppp3r1|Gnao1|Fos|Jun|Chuk|Map2k1|Gng5|Gna11|Itpr3|Gnai2|Gnai3|Nfatc3|Calm2|Atm|Nras|Ap1s1|Akt2|Mapk1|Pik3r3|Pik3r2|Cfl1|Mapk8|Ap1b1|Samhd1|Crkl|Tbk1|Pik3ca|Rps6kb1|Gng12|Stk4|Ap1g1|Rbx1|Ppp3cb|Cul1|Kras	http://www.genome.jp/kegg-bin/show_pathway?mmu05170/mmu:16653%09red/mmu:14672%09red/mmu:14688%09red/mmu:12314%09red/mmu:14682%09red/mmu:14681%09red/mmu:12371%09red/mmu:11765%09red/mmu:11764%09red/mmu:26419%09red/mmu:56045%09red/mmu:18709%09red/mmu:18706%09red/mmu:12675%09red/mmu:18481%09red/mmu:11769%09red/mmu:12631%09red/mmu:26413%09red/mmu:56438%09red/mmu:18176%09red/mmu:12929%09red/mmu:14083%0…
Mitophagy - animal	KEGG PATHWAY	mmu04137	20	63	3.55246e-07	7.17991e-06	Sqstm1|Ulk1|Bnip3l|E2f1|Tbk1|Trp53|Rab7|Jun|Atg5|Nras|Foxo3|Fis1|Rhot2|Sp1|Atf4|Mapk8|Bnip3|Rras|Csnk2a1|Kras	http://www.genome.jp/kegg-bin/show_pathway?mmu04137/mmu:16476%09red/mmu:16653%09red/mmu:26419%09red/mmu:19349%09red/mmu:11793%09red/mmu:18176%09red/mmu:20130%09red/mmu:22241%09red/mmu:214952%09red/mmu:13555%09red/mmu:66437%09red/mmu:18412%09red/mmu:11911%09red/mmu:20683%09red/mmu:12177%09red/mmu:12176%09red/mmu:12995%09red/mmu:56480%09red/mmu:22059%09red/mmu:56484%09red
Homologous recombination	KEGG PATHWAY	mmu03440	16	41	5.66384e-07	1.08467e-05	Brca1|Brca2|Topbp1|Rad54b|Bard1|Palb2|Atm|Rpa3|Abraxas1|Pold1|Rbbp8|Rad51|Rad50|Ssbp1|Sycp3|Uimc1	http://www.genome.jp/kegg-bin/show_pathway?mmu03440/mmu:70681%09red/mmu:233826%09red/mmu:19360%09red/mmu:235559%09red/mmu:381760%09red/mmu:57434%09red/mmu:12190%09red/mmu:623474%09red/mmu:18971%09red/mmu:225182%09red/mmu:12021%09red/mmu:12189%09red/mmu:68240%09red/mmu:20962%09red/mmu:11920%09red/mmu:20184%09red
Adherens junction	KEGG PATHWAY	mmu04520	21	72	5.87091e-07	1.12065e-05	Tcf7|Tjp1|Wasf2|Rac1|Csnk2a1|Afdn|Fyn|Igf1r|Smad2|Ctnnb1|Ptprf|Actb|Mapk1|Wasl|Ctnnd1|Rhoa|Ep300|Actn4|Ctnna1|Crebbp|Cdc42	http://www.genome.jp/kegg-bin/show_pathway?mmu04520/mmu:12995%09red/mmu:16001%09red/mmu:242687%09red/mmu:19268%09red/mmu:60595%09red/mmu:12388%09red/mmu:12914%09red/mmu:11461%09red/mmu:328572%09red/mmu:19353%09red/mmu:11848%09red/mmu:14360%09red/mmu:21414%09red/mmu:12540%09red/mmu:21872%09red/mmu:26413%09red/mmu:12385%09red/mmu:17356%09red/mmu:12387%09red/mmu:73178%09red/mmu:17126%09red
PI3K-Akt signaling pathway	KEGG PATHWAY	mmu04151	55	358	7.01477e-07	1.31325e-05	Pdgfa|Rac1|Cdk2|Ppp2r1a|Ccnd2|Gnb1|Casp9|Itga6|Ifnar1|Creb1|Pik3r2|Atf6b|Rheb|Tsc2|Brca1|Hsp90ab1|Igf1r|Sgk3|Pik3ca|Chuk|Cdc37|Foxo3|Map2k1|Gng5|Eif4e|Atf4|Eif4b|Reln|Itgb1|Ptk2|Trp53|Ccne2|Ppp2r2a|Nras|Rps6|Akt2|Mapk1|Pik3r3|Mcl1|Phlpp2|Eif4a2|Ywhaz|Ppp2ca|Ywhaq|Rps6kb1|Rxra|Gng12|Pak1|Ywhah|Crtc2|Cdk4|Jak1|Ywhab|Ywhag|Kras	http://www.genome.jp/kegg-bin/show_pathway?mmu04151/mmu:16653%09red/mmu:13684%09red/mmu:14688%09red/mmu:71978%09red/mmu:17210%09red/mmu:16403%09red/mmu:16412%09red/mmu:12371%09red/mmu:170755%09red/mmu:15975%09red/mmu:18709%09red/mmu:18706%09red/mmu:12675%09red/mmu:19699%09red/mmu:12448%09red/mmu:12539%09red/mmu:51792%09red/mmu:26413%09red/mmu:22631%09red/mmu:18176%09red/mmu:22084%09red/mmu:22059%…
Hepatocellular carcinoma	KEGG PATHWAY	mmu05225	34	171	7.12101e-07	1.32464e-05	Tcf7|Axin1|Rb1|Ctnnb1|Pbrm1|Actb|Gstt2|Igf1r|Smarcc1|Lrp6|Pik3ca|Arid1a|Smad2|Map2k1|Smarce1|Smarca4|Shc1|E2f1|Trp53|Mtr|Nras|Akt2|Mapk1|Pik3r3|Pik3r2|Brd7|Fzd3|Smarcb1|Rps6kb1|Dvl2|Cdk4|Smarcd1|Apc|Kras	http://www.genome.jp/kegg-bin/show_pathway?mmu05225/mmu:16653%09red/mmu:26992%09red/mmu:14872%09red/mmu:18709%09red/mmu:18706%09red/mmu:12005%09red/mmu:66923%09red/mmu:20416%09red/mmu:26413%09red/mmu:18176%09red/mmu:11789%09red/mmu:14365%09red/mmu:21414%09red/mmu:20588%09red/mmu:20587%09red/mmu:20586%09red/mmu:13543%09red/mmu:17126%09red/mmu:12567%09red/mmu:16001%09red/mmu:57376%09red/mmu:13555%0…
Renal cell carcinoma	KEGG PATHWAY	mmu05211	20	68	9.69208e-07	1.74028e-05	Flcn|Ep300|Akt2|Crkl|Rac1|Jun|Nras|Rap1b|Rap1a|Stk4|Map2k1|Mapk1|Pik3r3|Cul2|Pik3r2|Pik3ca|Rbx1|Cdc42|Crebbp|Kras	http://www.genome.jp/kegg-bin/show_pathway?mmu05211/mmu:16476%09red/mmu:16653%09red/mmu:215449%09red/mmu:26395%09red/mmu:56438%09red/mmu:12914%09red/mmu:18176%09red/mmu:328572%09red/mmu:12929%09red/mmu:12540%09red/mmu:19353%09red/mmu:18709%09red/mmu:216805%09red/mmu:11652%09red/mmu:71745%09red/mmu:109905%09red/mmu:18706%09red/mmu:26413%09red/mmu:18481%09red/mmu:18710%09red
Apoptosis	KEGG PATHWAY	mmu04210	29	136	1.36016e-06	2.32982e-05	Casp2|Mcl1|Fos|Ptpn13|Casp9|Actb|Ctsl|Pik3ca|Jun|Chuk|Ctsf|Map2k1|Atf4|Lmnb1|Trp53|Sptan1|Atm|Nras|Map3k5|Akt2|Mapk1|Pik3r3|Pik3r2|Itpr3|Mapk8|Parp1|Parp2|Cyct|Kras	http://www.genome.jp/kegg-bin/show_pathway?mmu04210/mmu:16653%09red/mmu:17210%09red/mmu:13039%09red/mmu:12371%09red/mmu:18709%09red/mmu:18706%09red/mmu:12675%09red/mmu:26413%09red/mmu:18176%09red/mmu:19249%09red/mmu:26419%09red/mmu:20740%09red/mmu:16906%09red/mmu:11920%09red/mmu:11911%09red/mmu:16476%09red/mmu:11546%09red/mmu:14281%09red/mmu:26408%09red/mmu:11461%09red/mmu:12366%09red/mmu:11545%0…
Endocrine resistance	KEGG PATHWAY	mmu01522	23	93	1.97606e-06	3.26973e-05	Ncoa3|Fos|Rb1|Igf1r|Sp1|Gnas|Jun|Map2k1|Ptk2|Shc1|E2f1|Trp53|Nras|Akt2|Mapk1|Pik3r3|Pik3r2|Mapk8|Rps6kb1|Cdk4|Pik3ca|Jag2|Kras	http://www.genome.jp/kegg-bin/show_pathway?mmu01522/mmu:16653%09red/mmu:14683%09red/mmu:20683%09red/mmu:14083%09red/mmu:18709%09red/mmu:18706%09red/mmu:26413%09red/mmu:18176%09red/mmu:26419%09red/mmu:17979%09red/mmu:16450%09red/mmu:16476%09red/mmu:12567%09red/mmu:16001%09red/mmu:14281%09red/mmu:13555%09red/mmu:11652%09red/mmu:20416%09red/mmu:18710%09red/mmu:26395%09red/mmu:22059%09red/mmu:19645%0…
Ras signaling pathway	KEGG PATHWAY	mmu04014	40	233	2.11752e-06	3.45487e-05	Pdgfa|Ralbp1|Rac1|Afdn|Gnb1|Chuk|Shoc2|Rap1a|Rala|Igf1r|Rab5c|Rgl1|Pik3ca|Rasa3|Arf6|Map2k1|Gng5|Rhoa|Calm2|Shc1|Rassf1|Nras|Tiam1|Akt2|Mapk1|Pik3r3|Pik3r2|Mapk8|Abl2|Rasgrp2|Tbk1|Pla2g12a|Rap1b|Gng12|Rras|Stk4|Cdc42|Rasa1|Rasa2|Kras	http://www.genome.jp/kegg-bin/show_pathway?mmu04014/mmu:16653%09red/mmu:14688%09red/mmu:215449%09red/mmu:12314%09red/mmu:18709%09red/mmu:11848%09red/mmu:19395%09red/mmu:21844%09red/mmu:11845%09red/mmu:56289%09red/mmu:26419%09red/mmu:56044%09red/mmu:18706%09red/mmu:19414%09red/mmu:18481%09red/mmu:26413%09red/mmu:19345%09red/mmu:18176%09red/mmu:19731%09red/mmu:20130%09red/mmu:12675%09red/mmu:114713…
Lysine degradation	KEGG PATHWAY	mmu00310	18	59	2.16292e-06	3.51912e-05	Ehmt1|Kmt2b|Ash1l|Setd2|Kmt2e|Kmt2d|Kmt5b|Kmt5a|Kmt2a|Ezh1|Kmt2c|Aldh9a1|Setd1a|Nsd1|Acat1|Nsd2|Setdb1|Suv39h1	http://www.genome.jp/kegg-bin/show_pathway?mmu00310/mmu:56752%09red/mmu:77683%09red/mmu:69188%09red/mmu:107823%09red/mmu:67956%09red/mmu:235626%09red/mmu:18193%09red/mmu:231051%09red/mmu:14055%09red/mmu:233904%09red/mmu:20937%09red/mmu:214162%09red/mmu:84505%09red/mmu:381022%09red/mmu:192195%09red/mmu:75410%09red/mmu:225888%09red/mmu:110446%09red
Sphingolipid signaling pathway	KEGG PATHWAY	mmu04071	27	124	2.20408e-06	3.57612e-05	Cers5|Gnaq|Rac1|Ppp2r2a|Rock1|Rock2|Cers3|Pik3ca|Fyn|Map2k1|Sptlc2|Gna13|Rhoa|Gnai2|Gnai3|Ppp2r1a|Sgpl1|Trp53|Nras|Map3k5|Akt2|Mapk1|Pik3r3|Pik3r2|Mapk8|Ppp2ca|Kras	http://www.genome.jp/kegg-bin/show_pathway?mmu04071/mmu:16653%09red/mmu:71978%09red/mmu:14682%09red/mmu:11848%09red/mmu:18709%09red/mmu:18706%09red/mmu:26413%09red/mmu:14360%09red/mmu:18176%09red/mmu:26419%09red/mmu:51792%09red/mmu:19877%09red/mmu:19052%09red/mmu:19878%09red/mmu:14674%09red/mmu:14678%09red/mmu:14679%09red/mmu:20397%09red/mmu:26408%09red/mmu:11652%09red/mmu:71949%09red/mmu:18710%0…
FoxO signaling pathway	KEGG PATHWAY	mmu04068	28	132	2.24055e-06	3.62522e-05	Prkag1|Ccnd2|Map2k1|Igf1r|Skp2|Pik3ca|Prmt1|Chuk|Smad2|Foxo3|Foxo1|Foxo6|Stat3|Atm|Nras|Kras|Akt2|Mapk1|Pik3r3|Pik3r2|Sgk3|Mapk8|Crebbp|Sirt1|Cdk2|Csnk1e|Ep300|Bnip3	http://www.genome.jp/kegg-bin/show_pathway?mmu04068/mmu:16653%09red/mmu:170755%09red/mmu:93759%09red/mmu:18709%09red/mmu:18706%09red/mmu:12675%09red/mmu:56458%09red/mmu:26413%09red/mmu:18176%09red/mmu:26419%09red/mmu:20848%09red/mmu:11920%09red/mmu:17126%09red/mmu:12566%09red/mmu:16001%09red/mmu:329934%09red/mmu:11652%09red/mmu:27401%09red/mmu:12176%09red/mmu:18710%09red/mmu:27373%09red/mmu:19082…
DNA replication	KEGG PATHWAY	mmu03030	14	35	2.26734e-06	3.65844e-05	Pcna|Pole4|Pold1|Rfc5|Rfc4|Mcm5|Rpa3|Mcm6|Pole|Mcm4|Mcm3|Lig1|Ssbp1|Fen1	http://www.genome.jp/kegg-bin/show_pathway?mmu03030/mmu:17215%09red/mmu:17217%09red/mmu:66979%09red/mmu:381760%09red/mmu:14156%09red/mmu:72151%09red/mmu:17219%09red/mmu:17218%09red/mmu:18971%09red/mmu:18973%09red/mmu:68240%09red/mmu:16881%09red/mmu:106344%09red/mmu:18538%09red
Focal adhesion	KEGG PATHWAY	mmu04510	36	199	2.36534e-06	3.80605e-05	Pdgfa|Myl12a|Rac1|Fyn|Ccnd2|Rock1|Rock2|Ctnnb1|Itga6|Reln|Actb|Itgb1|Igf1r|Pip5k1c|Pik3ca|Actn4|Jun|Map2k1|Ppp1r12a|Ppp1r12c|Rhoa|Ptk2|Shc1|Akt2|Mapk1|Pik3r3|Pik3r2|Mapk8|Vasp|Ppp1cb|Crkl|Ppp1ca|Rap1b|Rap1a|Stk4|Cdc42	http://www.genome.jp/kegg-bin/show_pathway?mmu04510/mmu:215449%09red/mmu:16403%09red/mmu:11848%09red/mmu:17931%09red/mmu:26419%09red/mmu:18709%09red/mmu:18706%09red/mmu:19699%09red/mmu:18481%09red/mmu:20416%09red/mmu:26413%09red/mmu:14360%09red/mmu:12929%09red/mmu:14083%09red/mmu:19877%09red/mmu:19878%09red/mmu:109905%09red/mmu:16476%09red/mmu:232807%09red/mmu:16412%09red/mmu:22323%09red/mmu:1600…
Cushing syndrome	KEGG PATHWAY	mmu04934	31	159	3.06787e-06	4.79128e-05	Tcf7|Gnaq|Axin1|Gnas|Camk2g|Wdr5|Rb1|Ctnnb1|Rap1a|Atf6b|Sp1|Map2k1|Gna11|Atf4|Gnai2|Gnai3|E2f1|Ccne2|Men1|Mapk1|Rbbp5|Itpr3|Kmt2a|Fzd3|Kmt2d|Rap1b|Creb1|Dvl2|Cdk2|Cdk4|Apc	http://www.genome.jp/kegg-bin/show_pathway?mmu04934/mmu:215449%09red/mmu:14683%09red/mmu:14682%09red/mmu:13543%09red/mmu:14365%09red/mmu:140858%09red/mmu:12567%09red/mmu:213464%09red/mmu:20683%09red/mmu:12005%09red/mmu:381022%09red/mmu:26413%09red/mmu:11789%09red/mmu:17283%09red/mmu:21414%09red/mmu:109905%09red/mmu:11911%09red/mmu:14672%09red/mmu:12566%09red/mmu:14679%09red/mmu:14678%09red/mmu:12…
Dopaminergic synapse	KEGG PATHWAY	mmu04728	28	135	3.2606e-06	4.98564e-05	Gnaq|Clock|Kif5b|Camk2g|Ppp2r2a|Creb1|Atf6b|Vat1|Gnao1|Fos|Comt|Gng5|Itpr3|Gnai2|Gnai3|Ppp2r1a|Calm2|Gnas|Gnb1|Akt2|Atf4|Mapk8|Ppp1cb|Ppp1ca|Ppp2ca|Gng12|Arrb2|Ppp3cb	http://www.genome.jp/kegg-bin/show_pathway?mmu04728/mmu:14688%09red/mmu:71978%09red/mmu:12314%09red/mmu:14683%09red/mmu:14682%09red/mmu:14681%09red/mmu:12753%09red/mmu:12846%09red/mmu:26419%09red/mmu:51792%09red/mmu:19056%09red/mmu:19052%09red/mmu:14701%09red/mmu:14678%09red/mmu:12325%09red/mmu:16573%09red/mmu:14707%09red/mmu:14281%09red/mmu:110877%09red/mmu:11652%09red/mmu:216869%09red/mmu:12915…
MAPK signaling pathway	KEGG PATHWAY	mmu04010	46	294	3.57662e-06	5.37044e-05	Pdgfa|Rac1|Ppp5c|Chuk|Rap1a|Dusp5|Dusp6|Dusp1|Mapkapk2|Map4k1|Rps6ka1|Igf1r|Stmn1|Map4k4|Ppp3r1|Mknk2|Max|Hspa8|Jun|Jund|Map2k1|Atf4|Nfatc3|Trp53|Map3k1|Nras|Map3k4|Map3k5|Akt2|Mapk1|Mapk8|Rasgrp2|Crkl|Rap1b|Gng12|Taok1|Rras|Mapk8ip3|Arrb2|Taok2|Ppp3cb|Cdc42|Fos|Rasa1|Rasa2|Kras	http://www.genome.jp/kegg-bin/show_pathway?mmu04010/mmu:14281%09red/mmu:16653%09red/mmu:17164%09red/mmu:215449%09red/mmu:30957%09red/mmu:240672%09red/mmu:19395%09red/mmu:17187%09red/mmu:26419%09red/mmu:12675%09red/mmu:26921%09red/mmu:26413%09red/mmu:20111%09red/mmu:26411%09red/mmu:18176%09red/mmu:12929%09red/mmu:20130%09red/mmu:19056%09red/mmu:381921%09red/mmu:17347%09red/mmu:109905%09red/mmu:164…
Epstein-Barr virus infection	KEGG PATHWAY	mmu05169	39	230	3.65648e-06	5.47628e-05	Rac1|Psmd14|Rbpj|Ccnd2|Psmd11|Cyct|Rb1|Casp9|Ifnar1|Jun|Adrm1|Sin3a|Irf3|Hdac2|Skp2|Pik3ca|Psmd7|Psmd1|Chuk|Stat3|Stat2|E2f1|Trp53|Ccne2|Nedd4|Akt2|Pik3r3|Pik3r2|Psmc1|Mapk8|Psmc4|Psmc5|Psmc6|Tbk1|Psmd4|Cdk2|Cdk4|Jak1|Ncor2	http://www.genome.jp/kegg-bin/show_pathway?mmu05169/mmu:12444%09red/mmu:70247%09red/mmu:17999%09red/mmu:15182%09red/mmu:19353%09red/mmu:12371%09red/mmu:15975%09red/mmu:17463%09red/mmu:18709%09red/mmu:18706%09red/mmu:12675%09red/mmu:20466%09red/mmu:19664%09red/mmu:26419%09red/mmu:56436%09red/mmu:20602%09red/mmu:54131%09red/mmu:20848%09red/mmu:20847%09red/mmu:16451%09red/mmu:19185%09red/mmu:19184%0…
Parathyroid hormone synthesis, secretion and action	KEGG PATHWAY	mmu04928	24	107	5.11386e-06	7.35716e-05	Gnaq|Fos|Mef2a|Mef2d|Atf6b|Lrp6|Sp1|Gnas|Jund|Map2k1|Gna13|Gna11|Atf4|Rhoa|Gnai2|Gnai3|Mapk1|Itpr3|Arhgef11|Egr1|Rxra|Creb1|Arrb2|Akap13	http://www.genome.jp/kegg-bin/show_pathway?mmu04928/mmu:17258%09red/mmu:14683%09red/mmu:14682%09red/mmu:11848%09red/mmu:20683%09red/mmu:12912%09red/mmu:26413%09red/mmu:13653%09red/mmu:14672%09red/mmu:17261%09red/mmu:75547%09red/mmu:14674%09red/mmu:14678%09red/mmu:14679%09red/mmu:14281%09red/mmu:213498%09red/mmu:16478%09red/mmu:216869%09red/mmu:26395%09red/mmu:12915%09red/mmu:16974%09red/mmu:11911…
Mismatch repair	KEGG PATHWAY	mmu03430	11	22	5.26111e-06	7.53189e-05	Pcna|Rfc5|Rfc4|Msh2|Exo1|Mlh3|Rpa3|Pold1|Msh6|Ssbp1|Lig1	http://www.genome.jp/kegg-bin/show_pathway?mmu03430/mmu:26909%09red/mmu:381760%09red/mmu:72151%09red/mmu:217716%09red/mmu:17688%09red/mmu:18971%09red/mmu:68240%09red/mmu:16881%09red/mmu:106344%09red/mmu:18538%09red/mmu:17685%09red
Leukocyte transendothelial migration	KEGG PATHWAY	mmu04670	25	115	5.28146e-06	7.54254e-05	Myl12a|Rac1|Afdn|Rock1|Rock2|Ctnnb1|Rap1a|Ctnnd1|Actb|Itgb1|Pik3ca|Actn4|Ctnna1|Vasp|Gnai2|Gnai3|Ptk2|Pik3r3|Pik3r2|Sipa1|Rhoa|Rap1b|Ezr|F11r|Cdc42	http://www.genome.jp/kegg-bin/show_pathway?mmu04670/mmu:22350%09red/mmu:215449%09red/mmu:11848%09red/mmu:20469%09red/mmu:18709%09red/mmu:18706%09red/mmu:14083%09red/mmu:19877%09red/mmu:16456%09red/mmu:19878%09red/mmu:109905%09red/mmu:16412%09red/mmu:22323%09red/mmu:14678%09red/mmu:14679%09red/mmu:12540%09red/mmu:67268%09red/mmu:11461%09red/mmu:12388%09red/mmu:12385%09red/mmu:12387%09red/mmu:18710…
Salmonella infection	KEGG PATHWAY	mmu05132	20	78	5.69111e-06	8.08803e-05	Wasl|Rock2|Tjp1|Mapk8|Rab7|Wasf2|Rac1|Arpc3|Fos|Jun|Rock1|Arpc5|Pfn1|Mapk1|Dync1li1|Dync1h1|Actb|Dync2h1|Pak1|Cdc42	http://www.genome.jp/kegg-bin/show_pathway?mmu05132/mmu:16476%09red/mmu:13424%09red/mmu:14281%09red/mmu:242687%09red/mmu:26419%09red/mmu:11461%09red/mmu:73178%09red/mmu:110350%09red/mmu:19353%09red/mmu:12540%09red/mmu:19349%09red/mmu:18643%09red/mmu:56378%09red/mmu:235661%09red/mmu:19877%09red/mmu:21872%09red/mmu:67771%09red/mmu:26413%09red/mmu:19878%09red/mmu:320795%09red
Insulin signaling pathway	KEGG PATHWAY	mmu04910	28	140	5.94377e-06	8.34557e-05	Prkag1|Fasn|Flot2|Rheb|Tsc2|Mknk2|Pik3ca|Map2k1|Foxo1|Prkar2b|Eif4e|Calm2|Shc1|Nras|Rps6|Akt2|Mapk1|Pik3r3|Pik3r2|Mapk8|Ppp1cb|Inppl1|Crkl|Ppp1ca|Rps6kb1|Cbl|Ptprf|Kras	http://www.genome.jp/kegg-bin/show_pathway?mmu04910/mmu:16653%09red/mmu:13684%09red/mmu:12314%09red/mmu:18709%09red/mmu:18706%09red/mmu:16332%09red/mmu:56458%09red/mmu:26413%09red/mmu:19268%09red/mmu:18176%09red/mmu:22084%09red/mmu:12929%09red/mmu:26419%09red/mmu:14104%09red/mmu:17347%09red/mmu:11652%09red/mmu:12402%09red/mmu:20416%09red/mmu:18710%09red/mmu:19082%09red/mmu:26395%09red/mmu:14252%0…
Platelet activation	KEGG PATHWAY	mmu04611	26	125	6.88258e-06	9.52634e-05	Gnaq|Myl12a|Gnas|Rock1|Rock2|Actb|Itgb1|Pik3ca|Fyn|Ppp1r12a|Itpr3|Rhoa|Gnai2|Gnai3|Gna13|Akt2|Mapk1|Pik3r3|Pik3r2|Vasp|Rasgrp2|Arhgef12|Ppp1cb|Ppp1ca|Rap1b|Rap1a	http://www.genome.jp/kegg-bin/show_pathway?mmu04611/mmu:215449%09red/mmu:14683%09red/mmu:14682%09red/mmu:11848%09red/mmu:19395%09red/mmu:18709%09red/mmu:18706%09red/mmu:26413%09red/mmu:14674%09red/mmu:14360%09red/mmu:17931%09red/mmu:19877%09red/mmu:19878%09red/mmu:109905%09red/mmu:16412%09red/mmu:22323%09red/mmu:14678%09red/mmu:14679%09red/mmu:67268%09red/mmu:11461%09red/mmu:11652%09red/mmu:18710…
AMPK signaling pathway	KEGG PATHWAY	mmu04152	26	126	7.78436e-06	0.000106733	Prkag1|Ppp2r2a|Fasn|Rheb|Tsc2|Igf1r|Pik3ca|Foxo3|Foxo1|Ppp2r1a|Ulk1|Adipor2|Cab39|Akt2|Rab11b|Pik3r3|Pik3r2|Sirt1|Ppp2ca|Rps6kb1|Creb1|Rab2a|Nob1|Crtc2|Rab10|Rab14	http://www.genome.jp/kegg-bin/show_pathway?mmu04152/mmu:71978%09red/mmu:93759%09red/mmu:18709%09red/mmu:18706%09red/mmu:56458%09red/mmu:22084%09red/mmu:22241%09red/mmu:51792%09red/mmu:19326%09red/mmu:19325%09red/mmu:19052%09red/mmu:14104%09red/mmu:16001%09red/mmu:68465%09red/mmu:11652%09red/mmu:18710%09red/mmu:19082%09red/mmu:68365%09red/mmu:59021%09red/mmu:12283%09red/mmu:57915%09red/mmu:12912%0…
Long-term potentiation	KEGG PATHWAY	mmu04720	18	67	9.59441e-06	0.000127947	Rps6ka1|Calm2|Gnaq|Ppp3r1|Ppp1ca|Camk2g|Nras|Rap1b|Rap1a|Map2k1|Mapk1|Ppp1cb|Itpr3|Atf4|Ppp3cb|Ep300|Crebbp|Kras	http://www.genome.jp/kegg-bin/show_pathway?mmu04720/mmu:16653%09red/mmu:12325%09red/mmu:215449%09red/mmu:20111%09red/mmu:12314%09red/mmu:12914%09red/mmu:18176%09red/mmu:328572%09red/mmu:19058%09red/mmu:109905%09red/mmu:19046%09red/mmu:19056%09red/mmu:11911%09red/mmu:14682%09red/mmu:26413%09red/mmu:16440%09red/mmu:19045%09red/mmu:26395%09red
Wnt signaling pathway	KEGG PATHWAY	mmu04310	30	162	1.06231e-05	0.000140066	Tcf7|Tbl1x|Ryk|Axin1|Rac1|Camk2g|Rock2|Ctnnb1|Csnk2a1|Lrp6|Ppp3r1|Siah1a|Jun|Cacybp|Rhoa|Nfatc3|Trp53|Apc|Ruvbl1|Mapk8|Crebbp|Ccnd2|Fzd3|Chd8|Dvl2|Csnk1e|Rbx1|Ppp3cb|Ep300|Cul1	http://www.genome.jp/kegg-bin/show_pathway?mmu04310/mmu:12995%09red/mmu:13543%09red/mmu:11848%09red/mmu:14365%09red/mmu:67772%09red/mmu:12005%09red/mmu:56438%09red/mmu:21372%09red/mmu:11789%09red/mmu:26965%09red/mmu:26419%09red/mmu:21414%09red/mmu:19056%09red/mmu:19878%09red/mmu:19058%09red/mmu:56505%09red/mmu:16476%09red/mmu:12301%09red/mmu:12325%09red/mmu:20437%09red/mmu:12387%09red/mmu:27373%0…
Hippo signaling pathway	KEGG PATHWAY	mmu04390	29	154	1.1216e-05	0.000147219	Tcf7|Axin1|Llgl1|Ppp2r1a|Ccnd2|Ppp2r2a|Ctnnb1|Actb|Smad2|Tead2|Ywhaz|Rassf1|Sav1|Bmpr1a|Apc|Ctnna1|Dlg1|Fzd3|Ppp1cb|Ppp1ca|Ppp2ca|Ywhaq|Dvl2|Ywhah|Csnk1e|Ywhab|Mob1a|Frmd6|Ywhag	http://www.genome.jp/kegg-bin/show_pathway?mmu04390/mmu:71978%09red/mmu:13543%09red/mmu:319710%09red/mmu:232157%09red/mmu:56289%09red/mmu:12166%09red/mmu:21677%09red/mmu:12005%09red/mmu:22631%09red/mmu:22630%09red/mmu:11789%09red/mmu:14365%09red/mmu:51792%09red/mmu:21414%09red/mmu:54401%09red/mmu:19052%09red/mmu:16897%09red/mmu:64010%09red/mmu:13383%09red/mmu:11461%09red/mmu:12385%09red/mmu:12387…
Axon guidance	KEGG PATHWAY	mmu04360	32	180	1.1407e-05	0.000149391	Ryk|Myl12a|Rac1|Robo1|Camk2g|Rock1|Rock2|Ptk2|Itgb1|Rras|Ppp3r1|Pik3ca|Fyn|Rhoa|Gnai2|Gnai3|Nfatc3|Nras|Mapk1|Pik3r3|Pik3r2|Cfl1|Sema4d|Arhgef12|Fzd3|Plxna1|Pdk1|Stk4|Ppp3cb|Kras|Rasa1|Cdc42	http://www.genome.jp/kegg-bin/show_pathway?mmu04360/mmu:16653%09red/mmu:228026%09red/mmu:11848%09red/mmu:14083%09red/mmu:18709%09red/mmu:18706%09red/mmu:18481%09red/mmu:12631%09red/mmu:26413%09red/mmu:14360%09red/mmu:20354%09red/mmu:18176%09red/mmu:14365%09red/mmu:20130%09red/mmu:19056%09red/mmu:19877%09red/mmu:19876%09red/mmu:19878%09red/mmu:19058%09red/mmu:16412%09red/mmu:12325%09red/mmu:14678%…
Longevity regulating pathway - multiple species	KEGG PATHWAY	mmu04213	17	62	1.34446e-05	0.000172593	Sirt1|Hdac2|Akt2|Sod1|Prkag1|Pik3ca|Hspa8|Nras|Igf1r|Atg5|Foxo3|Rps6kb1|Foxo1|Pik3r3|Pik3r2|Eif4ebp2|Kras	http://www.genome.jp/kegg-bin/show_pathway?mmu04213/mmu:56458%09red/mmu:16653%09red/mmu:19082%09red/mmu:16001%09red/mmu:18176%09red/mmu:15182%09red/mmu:13688%09red/mmu:11652%09red/mmu:15481%09red/mmu:93759%09red/mmu:18709%09red/mmu:18706%09red/mmu:20655%09red/mmu:72508%09red/mmu:18710%09red/mmu:11793%09red/mmu:56484%09red
Basal transcription factors	KEGG PATHWAY	mmu03022	14	44	1.93627e-05	0.000241146	Taf7|Gtf2e1|Taf4|Taf2|Taf1|Gtf2h3|Gtf2h2|Ercc2|Gtf2h5|Taf8|Taf4b|Gtf2a1|Ccnh|Taf7l	http://www.genome.jp/kegg-bin/show_pathway?mmu03022/mmu:228980%09red/mmu:270627%09red/mmu:13871%09red/mmu:66671%09red/mmu:319944%09red/mmu:23894%09red/mmu:74197%09red/mmu:72504%09red/mmu:209357%09red/mmu:83602%09red/mmu:24074%09red/mmu:74469%09red/mmu:66467%09red/mmu:63856%09red
Estrogen signaling pathway	KEGG PATHWAY	mmu04915	26	134	1.98962e-05	0.000245385	Ncoa3|Ebag9|Gnaq|Gnas|Sp1|Atf6b|Pik3ca|Hspa8|Jun|Hsp90ab1|Map2k1|Itpr3|Gnai2|Gnai3|Calm2|Shc1|Nras|Akt2|Mapk1|Pik3r3|Pik3r2|Atf4|Creb1|Gnao1|Fos|Kras	http://www.genome.jp/kegg-bin/show_pathway?mmu04915/mmu:16653%09red/mmu:12314%09red/mmu:14683%09red/mmu:14682%09red/mmu:14681%09red/mmu:20683%09red/mmu:18709%09red/mmu:18706%09red/mmu:55960%09red/mmu:26413%09red/mmu:18176%09red/mmu:17979%09red/mmu:16476%09red/mmu:14678%09red/mmu:14679%09red/mmu:14281%09red/mmu:11652%09red/mmu:20416%09red/mmu:18710%09red/mmu:26395%09red/mmu:12915%09red/mmu:12912%0…
Fluid shear stress and atherosclerosis	KEGG PATHWAY	mmu05418	27	143	2.12515e-05	0.000259144	Pdgfa|Sumo2|Rac1|Sdc4|Ctnnb1|Mef2a|Actb|Dusp1|Sqstm1|Ctsl|Pik3ca|Sumo3|Fos|Jun|Chuk|Hsp90ab1|Rhoa|Ptk2|Calm2|Gstt2|Trp53|Map3k5|Bmpr1a|Akt2|Pik3r3|Pik3r2|Mapk8	http://www.genome.jp/kegg-bin/show_pathway?mmu05418/mmu:17258%09red/mmu:12314%09red/mmu:13039%09red/mmu:14872%09red/mmu:11848%09red/mmu:26419%09red/mmu:12166%09red/mmu:18709%09red/mmu:18706%09red/mmu:12675%09red/mmu:20971%09red/mmu:22059%09red/mmu:14083%09red/mmu:170930%09red/mmu:16476%09red/mmu:14281%09red/mmu:26408%09red/mmu:11461%09red/mmu:18590%09red/mmu:11652%09red/mmu:12387%09red/mmu:18710%…
TGF-beta signaling pathway	KEGG PATHWAY	mmu04350	21	95	2.34103e-05	0.00028078	Smurf1|Ppp2r1a|Rbl1|Tgif1|Bmpr1a|Ppp2ca|Sp1|Id4|Acvr1b|Rps6kb1|Rock1|Smad2|Zfyve9|Mapk1|Tfdp1|Smad5|Rbx1|Rhoa|Ep300|Cul1|Crebbp	http://www.genome.jp/kegg-bin/show_pathway?mmu04350/mmu:230597%09red/mmu:26413%09red/mmu:11479%09red/mmu:56438%09red/mmu:12914%09red/mmu:75788%09red/mmu:328572%09red/mmu:11848%09red/mmu:51792%09red/mmu:21815%09red/mmu:26965%09red/mmu:21781%09red/mmu:19877%09red/mmu:17126%09red/mmu:12166%09red/mmu:20683%09red/mmu:19052%09red/mmu:17129%09red/mmu:15904%09red/mmu:72508%09red/mmu:19650%09red
Measles	KEGG PATHWAY	mmu05162	27	144	2.36609e-05	0.000283203	Eif3h|Fos|Ccnd2|Casp9|Ifnar1|Csnk2a1|Irf3|Eif2ak1|Cyct|Hspa8|Jun|Chuk|Rchy1|Stat3|Stat2|Trp53|Ccne2|Jak1|Akt2|Pik3r3|Pik3r2|Mapk8|Tbk1|Cdk2|Cdk4|Pik3ca|Rack1	http://www.genome.jp/kegg-bin/show_pathway?mmu05162/mmu:12995%09red/mmu:12371%09red/mmu:15975%09red/mmu:18709%09red/mmu:18706%09red/mmu:12675%09red/mmu:26419%09red/mmu:54131%09red/mmu:20848%09red/mmu:13067%09red/mmu:16451%09red/mmu:16476%09red/mmu:12566%09red/mmu:12567%09red/mmu:68098%09red/mmu:14694%09red/mmu:14281%09red/mmu:11652%09red/mmu:20847%09red/mmu:18710%09red/mmu:15467%09red/mmu:12448%0…
T cell receptor signaling pathway	KEGG PATHWAY	mmu04660	22	103	2.3914e-05	0.000285647	Fos|Fyn|Bcl10|Ppp3r1|Pik3ca|Jun|Chuk|Map2k1|Rhoa|Nfatc3|Nras|Akt2|Mapk1|Stk4|Pik3r2|Mapk8|Dlg1|Cdk4|Pik3r3|Ppp3cb|Kras|Cdc42	http://www.genome.jp/kegg-bin/show_pathway?mmu04660/mmu:16653%09red/mmu:12042%09red/mmu:11848%09red/mmu:18709%09red/mmu:18706%09red/mmu:12675%09red/mmu:18481%09red/mmu:26413%09red/mmu:14360%09red/mmu:18176%09red/mmu:26419%09red/mmu:19056%09red/mmu:19058%09red/mmu:16476%09red/mmu:12567%09red/mmu:13383%09red/mmu:14281%09red/mmu:12540%09red/mmu:18710%09red/mmu:26395%09red/mmu:18021%09red/mmu:11652%0…
Oxytocin signaling pathway	KEGG PATHWAY	mmu04921	28	154	2.74721e-05	0.000318383	Gnaq|Fos|Prkag1|Camk2g|Rock1|Rock2|Actb|Ppp3r1|Rcan1|Gnao1|Gnas|Jun|Map2k1|Ppp1r12a|Ppp1r12c|Itpr3|Rhoa|Gnai2|Gnai3|Nfatc3|Calm2|Nras|Myl6|Mapk1|Ppp1cb|Ppp1ca|Ppp3cb|Kras	http://www.genome.jp/kegg-bin/show_pathway?mmu04921/mmu:16653%09red/mmu:12314%09red/mmu:14683%09red/mmu:14682%09red/mmu:14681%09red/mmu:11848%09red/mmu:54720%09red/mmu:26413%09red/mmu:18176%09red/mmu:17931%09red/mmu:19056%09red/mmu:19877%09red/mmu:19878%09red/mmu:19058%09red/mmu:16476%09red/mmu:232807%09red/mmu:12325%09red/mmu:14678%09red/mmu:14679%09red/mmu:14281%09red/mmu:11461%09red/mmu:19082%…
Glucagon signaling pathway	KEGG PATHWAY	mmu04922	22	105	3.08348e-05	0.000353814	Gnaq|Gnas|Prkag1|Camk2g|Pdhb|Sik1|Ppp3r1|Prmt1|Foxo1|Pgam1|Itpr3|Calm2|Akt2|Atf4|Ppp4r3a|Crebbp|Sirt1|Creb1|Crtc2|Ppp3cb|Ep300|Pkm	http://www.genome.jp/kegg-bin/show_pathway?mmu04922/mmu:12314%09red/mmu:14683%09red/mmu:14682%09red/mmu:93759%09red/mmu:18648%09red/mmu:56458%09red/mmu:18746%09red/mmu:19056%09red/mmu:68734%09red/mmu:19058%09red/mmu:15469%09red/mmu:12325%09red/mmu:11652%09red/mmu:17691%09red/mmu:19082%09red/mmu:68263%09red/mmu:12914%09red/mmu:328572%09red/mmu:12912%09red/mmu:11911%09red/mmu:16440%09red/mmu:74343%…
Apelin signaling pathway	KEGG PATHWAY	mmu04371	26	139	3.43863e-05	0.000386995	Gnaq|Prkag1|Gnb1|Mef2a|Mef2d|Tfam|Hdac4|Smad2|Map2k1|Gng5|Gna13|Itpr3|Gnai2|Gnai3|Calm2|Nras|Rps6|Akt2|Mapk1|Egr1|Rps6kb1|Gng12|Rras|Pik3r4|Pik3c3|Kras	http://www.genome.jp/kegg-bin/show_pathway?mmu04371/mmu:17258%09red/mmu:16653%09red/mmu:14688%09red/mmu:12314%09red/mmu:14682%09red/mmu:15184%09red/mmu:26413%09red/mmu:18176%09red/mmu:75669%09red/mmu:20130%09red/mmu:225326%09red/mmu:13653%09red/mmu:17261%09red/mmu:14679%09red/mmu:14674%09red/mmu:14678%09red/mmu:14701%09red/mmu:14707%09red/mmu:11652%09red/mmu:19082%09red/mmu:26395%09red/mmu:20104%…
HIF-1 signaling pathway	KEGG PATHWAY	mmu04066	23	114	3.44931e-05	0.000387451	Camk2g|Eno3|Pdhb|Igf1r|Mknk2|Pik3ca|Map2k1|Eif4e|Stat3|Gapdh|Rps6|Akt2|Mapk1|Pik3r3|Pik3r2|Aldoc|Crebbp|Rps6kb1|Pdk1|Tfrc|Rbx1|Ep300|Cul2	http://www.genome.jp/kegg-bin/show_pathway?mmu04066/mmu:13684%09red/mmu:228026%09red/mmu:71745%09red/mmu:18709%09red/mmu:18706%09red/mmu:26413%09red/mmu:56438%09red/mmu:13808%09red/mmu:20848%09red/mmu:14433%09red/mmu:17347%09red/mmu:22042%09red/mmu:16001%09red/mmu:12325%09red/mmu:11652%09red/mmu:11676%09red/mmu:18710%09red/mmu:68263%09red/mmu:26395%09red/mmu:20104%09red/mmu:12914%09red/mmu:328572…
Relaxin signaling pathway	KEGG PATHWAY	mmu04926	25	131	3.61565e-05	0.000401502	Gnas|Gnb1|Gng12|Atf6b|Pik3ca|Rlf|Jun|Smad2|Map2k1|Gng5|Atf4|Gnai2|Gnai3|Shc1|Nras|Akt2|Mapk1|Pik3r3|Pik3r2|Mapk8|Creb1|Arrb2|Gnao1|Fos|Kras	http://www.genome.jp/kegg-bin/show_pathway?mmu04926/mmu:16653%09red/mmu:14688%09red/mmu:14683%09red/mmu:14681%09red/mmu:18709%09red/mmu:18706%09red/mmu:16336%09red/mmu:26413%09red/mmu:18176%09red/mmu:26419%09red/mmu:17126%09red/mmu:16476%09red/mmu:14679%09red/mmu:14678%09red/mmu:14701%09red/mmu:14707%09red/mmu:14281%09red/mmu:11652%09red/mmu:20416%09red/mmu:18710%09red/mmu:216869%09red/mmu:26395%…
Chronic myeloid leukemia	KEGG PATHWAY	mmu05220	18	76	4.04654e-05	0.000443449	Hdac2|Akt2|Crkl|E2f1|Trp53|Pik3ca|Nras|Chuk|Rb1|Map2k1|Shc1|Mapk1|Pik3r3|Pik3r2|Cdk4|Cbl|Bcr|Kras	http://www.genome.jp/kegg-bin/show_pathway?mmu05220/mmu:16653%09red/mmu:12567%09red/mmu:26413%09red/mmu:26395%09red/mmu:110279%09red/mmu:15182%09red/mmu:12402%09red/mmu:18176%09red/mmu:12929%09red/mmu:13555%09red/mmu:22059%09red/mmu:19645%09red/mmu:18709%09red/mmu:18706%09red/mmu:12675%09red/mmu:20416%09red/mmu:18710%09red/mmu:11652%09red
Retrograde endocannabinoid signaling	KEGG PATHWAY	mmu04723	27	150	4.40803e-05	0.000476802	Ndufc2|Gnaq|Ndufa1|Gnb1|Ndufa4|Ndufa9|Ndufa3|Gnao1|Gng5|Ndufs4|Ndufs6|Itpr3|Gnai2|Gnai3|Ndufab1|Ndufb9|Ndufb6|Ndufb3|Mapk1|Mapk8|Ndufv3|Ndufv1|Mgll|Gng12|Ndufb10|Ndufa10|Ndufa13	http://www.genome.jp/kegg-bin/show_pathway?mmu04723/mmu:14688%09red/mmu:407785%09red/mmu:14682%09red/mmu:14681%09red/mmu:66091%09red/mmu:66495%09red/mmu:17995%09red/mmu:17992%09red/mmu:17993%09red/mmu:26413%09red/mmu:78330%09red/mmu:26419%09red/mmu:54405%09red/mmu:66218%09red/mmu:16440%09red/mmu:70316%09red/mmu:66108%09red/mmu:14679%09red/mmu:230075%09red/mmu:14678%09red/mmu:14701%09red/mmu:14707…
Fc gamma R-mediated phagocytosis	KEGG PATHWAY	mmu04666	20	92	4.44411e-05	0.000479816	Marcksl1|Inppl1|Crkl|Wasf2|Rac1|Pip5k1c|Pik3ca|Rps6kb1|Arf6|Arpc5|Akt2|Arpc3|Map2k1|Mapk1|Pik3r3|Pik3r2|Cfl1|Vasp|Wasl|Cdc42	http://www.genome.jp/kegg-bin/show_pathway?mmu04666/mmu:12631%09red/mmu:11845%09red/mmu:242687%09red/mmu:26395%09red/mmu:22323%09red/mmu:16332%09red/mmu:12929%09red/mmu:12540%09red/mmu:19353%09red/mmu:56378%09red/mmu:73178%09red/mmu:67771%09red/mmu:11652%09red/mmu:18709%09red/mmu:18706%09red/mmu:26413%09red/mmu:18717%09red/mmu:17357%09red/mmu:72508%09red/mmu:18710%09red
Circadian rhythm	KEGG PATHWAY	mmu04710	11	30	5.24432e-05	0.000560001	Clock|Prkag1|Fbxl3|Cry1|Creb1|Csnk1e|Rora|Cry2|Nr1d1|Rbx1|Cul1	http://www.genome.jp/kegg-bin/show_pathway?mmu04710/mmu:19082%09red/mmu:50789%09red/mmu:56438%09red/mmu:217166%09red/mmu:12953%09red/mmu:12912%09red/mmu:26965%09red/mmu:12952%09red/mmu:12753%09red/mmu:19883%09red/mmu:27373%09red
C-type lectin receptor signaling pathway	KEGG PATHWAY	mmu04625	22	112	7.14227e-05	0.000740995	Mapkapk2|Irf1|Ppp3r1|Pik3ca|Jun|Chuk|Bcl10|Itpr3|Rhoa|Nfatc3|Calm2|Stat2|Nras|Akt2|Mapk1|Pik3r3|Pik3r2|Mapk8|Arhgef12|Rras|Ppp3cb|Kras	http://www.genome.jp/kegg-bin/show_pathway?mmu04625/mmu:16653%09red/mmu:17164%09red/mmu:12314%09red/mmu:12042%09red/mmu:11848%09red/mmu:20130%09red/mmu:18709%09red/mmu:18706%09red/mmu:12675%09red/mmu:26413%09red/mmu:18176%09red/mmu:26419%09red/mmu:19056%09red/mmu:20847%09red/mmu:19058%09red/mmu:16476%09red/mmu:16362%09red/mmu:11652%09red/mmu:18710%09red/mmu:69632%09red/mmu:18021%09red/mmu:16440%0…
cGMP-PKG signaling pathway	KEGG PATHWAY	mmu04022	29	173	7.27569e-05	0.000748192	Gnaq|Rock1|Rock2|Mef2a|Mef2d|Ppif|Atf6b|Atp2a2|Map2k1|Slc25a31|Ppp1r12a|Gna11|Atf4|Vasp|Gnai2|Gnai3|Gna13|Nfatc3|Calm2|Akt2|Mapk1|Itpr3|Rhoa|Ppp1cb|Ppp3r1|Ppp1ca|Creb1|Atp2b1|Ppp3cb	http://www.genome.jp/kegg-bin/show_pathway?mmu04022/mmu:17258%09red/mmu:12314%09red/mmu:14682%09red/mmu:11848%09red/mmu:73333%09red/mmu:26413%09red/mmu:14674%09red/mmu:105675%09red/mmu:17931%09red/mmu:19056%09red/mmu:19877%09red/mmu:19878%09red/mmu:19058%09red/mmu:14672%09red/mmu:17261%09red/mmu:18021%09red/mmu:22323%09red/mmu:14678%09red/mmu:14679%09red/mmu:11652%09red/mmu:26395%09red/mmu:67972%…
VEGF signaling pathway	KEGG PATHWAY	mmu04370	15	58	7.48823e-05	0.000760674	Ptk2|Ppp3r1|Rac1|Pik3ca|Nras|Akt2|Casp9|Map2k1|Mapk1|Pik3r3|Pik3r2|Ppp3cb|Cdc42|Mapkapk2|Kras	http://www.genome.jp/kegg-bin/show_pathway?mmu04370/mmu:16653%09red/mmu:17164%09red/mmu:26413%09red/mmu:26395%09red/mmu:18176%09red/mmu:19353%09red/mmu:12540%09red/mmu:19058%09red/mmu:12371%09red/mmu:19056%09red/mmu:14083%09red/mmu:18709%09red/mmu:18706%09red/mmu:18710%09red/mmu:11652%09red
Cholinergic synapse	KEGG PATHWAY	mmu04725	22	113	8.00503e-05	0.000806162	Gnaq|Fos|Camk2g|Gnb1|Gng12|Pik3ca|Fyn|Map2k1|Gng5|Gna11|Itpr3|Gnai2|Gnai3|Nras|Akt2|Mapk1|Pik3r3|Pik3r2|Atf4|Creb1|Gnao1|Kras	http://www.genome.jp/kegg-bin/show_pathway?mmu04725/mmu:16653%09red/mmu:14688%09red/mmu:14682%09red/mmu:14681%09red/mmu:18709%09red/mmu:18706%09red/mmu:26413%09red/mmu:14360%09red/mmu:18176%09red/mmu:14672%09red/mmu:12325%09red/mmu:14678%09red/mmu:14701%09red/mmu:14707%09red/mmu:14281%09red/mmu:11652%09red/mmu:18710%09red/mmu:26395%09red/mmu:14679%09red/mmu:12912%09red/mmu:11911%09red/mmu:16440%0…
Aminoacyl-tRNA biosynthesis	KEGG PATHWAY	mmu00970	16	66	8.41585e-05	0.000841729	Kars|Iars2|Iars|Dars|Nars2|Farsa|Nars|Farsb|Rars|Rars2|Tars|Sars|Eprs|Qars|Hars|Gars	http://www.genome.jp/kegg-bin/show_pathway?mmu00970/mmu:23874%09red/mmu:104458%09red/mmu:110960%09red/mmu:381314%09red/mmu:97541%09red/mmu:85305%09red/mmu:15115%09red/mmu:70223%09red/mmu:109093%09red/mmu:105148%09red/mmu:20226%09red/mmu:353172%09red/mmu:107508%09red/mmu:244141%09red/mmu:226414%09red/mmu:66590%09red
Glioma	KEGG PATHWAY	mmu05214	17	75	0.000104263	0.00100995	Pdgfa|Igf1r|Calm2|Shc1|E2f1|Trp53|Pik3ca|Camk2g|Nras|Akt2|Rb1|Map2k1|Mapk1|Pik3r3|Pik3r2|Cdk4|Kras	http://www.genome.jp/kegg-bin/show_pathway?mmu05214/mmu:16653%09red/mmu:12325%09red/mmu:26413%09red/mmu:26395%09red/mmu:12314%09red/mmu:16001%09red/mmu:18176%09red/mmu:12567%09red/mmu:13555%09red/mmu:22059%09red/mmu:18590%09red/mmu:19645%09red/mmu:18709%09red/mmu:18706%09red/mmu:20416%09red/mmu:18710%09red/mmu:11652%09red
Tuberculosis	KEGG PATHWAY	mmu05152	29	178	0.000113017	0.00108396	Camk2g|Atp6v1h|Casp9|Bcl10|Rfxap|Rab5c|Cyct|Nfyc|Nfyb|Nfya|Rhoa|Atp6v0b|Calm2|Rab7|Hspd1|Akt2|Mapk1|Mapk8|Atp6v0d1|Crebbp|Arhgef12|Ep300|Ppp3r1|Eea1|Creb1|Lamp2|Jak1|Ppp3cb|Pik3c3	http://www.genome.jp/kegg-bin/show_pathway?mmu05152/mmu:11972%09red/mmu:12314%09red/mmu:12042%09red/mmu:11848%09red/mmu:12371%09red/mmu:26413%09red/mmu:19345%09red/mmu:26419%09red/mmu:225326%09red/mmu:19056%09red/mmu:13067%09red/mmu:16451%09red/mmu:19058%09red/mmu:216238%09red/mmu:108664%09red/mmu:12325%09red/mmu:15510%09red/mmu:11652%09red/mmu:170767%09red/mmu:19349%09red/mmu:16784%09red/mmu:180…
Long-term depression	KEGG PATHWAY	mmu04730	15	61	0.000121201	0.00115487	Ppp2r1a|Igf1r|Gnaq|Gnas|Ppp2ca|Gnao1|Nras|Map2k1|Mapk1|Gna13|Gna11|Itpr3|Gnai2|Gnai3|Kras	http://www.genome.jp/kegg-bin/show_pathway?mmu04730/mmu:14672%09red/mmu:16653%09red/mmu:14679%09red/mmu:26413%09red/mmu:26395%09red/mmu:14674%09red/mmu:14683%09red/mmu:14682%09red/mmu:14681%09red/mmu:18176%09red/mmu:51792%09red/mmu:19052%09red/mmu:14678%09red/mmu:16440%09red/mmu:16001%09red
ErbB signaling pathway	KEGG PATHWAY	mmu04012	18	84	0.000122673	0.00116509	Ptk2|Shc1|Crkl|Jun|Camk2g|Nras|Akt2|Cbl|Rps6kb1|Map2k1|Mapk1|Pik3r3|Pik3r2|Pik3ca|Stk4|Mapk8|Abl2|Kras	http://www.genome.jp/kegg-bin/show_pathway?mmu04012/mmu:16476%09red/mmu:16653%09red/mmu:12325%09red/mmu:11352%09red/mmu:26395%09red/mmu:18481%09red/mmu:12402%09red/mmu:18176%09red/mmu:12929%09red/mmu:14083%09red/mmu:26419%09red/mmu:18709%09red/mmu:18706%09red/mmu:26413%09red/mmu:20416%09red/mmu:72508%09red/mmu:18710%09red/mmu:11652%09red
Phagosome	KEGG PATHWAY	mmu04145	29	181	0.000145831	0.00133302	Sec22b|Rac1|Atp6v1h|Dync1h1|Actb|Dync2h1|Itgb1|Ctsl|Rab5c|Pikfyve|Sec61g|Atp6v0d1|Sec61b|M6pr|Atp6v0b|Vamp3|Rab7|Lamp2|Tfrc|Atp6v1b2|Eea1|Tubb5|Atp6v1e1|Stx7|Stx12|Dync1li1|Atp6v1g1|Pik3c3|Canx	http://www.genome.jp/kegg-bin/show_pathway?mmu04145/mmu:11972%09red/mmu:11973%09red/mmu:13424%09red/mmu:13039%09red/mmu:22154%09red/mmu:100226%09red/mmu:53331%09red/mmu:66290%09red/mmu:19349%09red/mmu:19345%09red/mmu:20333%09red/mmu:20335%09red/mmu:225326%09red/mmu:216238%09red/mmu:66212%09red/mmu:17113%09red/mmu:22042%09red/mmu:16412%09red/mmu:11966%09red/mmu:16784%09red/mmu:108664%09red/mmu:123…
Ferroptosis	KEGG PATHWAY	mmu04216	12	41	0.000145832	0.00133302	Fth1|Trp53|Slc3a2|Acsl3|Atg5|Gclc|Ftl1|Tfrc|Pcbp1|Slc39a1|Gclm|Map1lc3b	http://www.genome.jp/kegg-bin/show_pathway?mmu04216/mmu:14325%09red/mmu:14319%09red/mmu:11793%09red/mmu:74205%09red/mmu:23983%09red/mmu:17254%09red/mmu:22059%09red/mmu:53945%09red/mmu:14630%09red/mmu:14629%09red/mmu:67443%09red/mmu:22042%09red
Chemokine signaling pathway	KEGG PATHWAY	mmu04062	31	200	0.000149486	0.0013643	Rac1|Gnb1|Rock1|Rock2|Rap1a|Shc1|Pik3ca|Chuk|Foxo3|Map2k1|Gng5|Rhoa|Gnai2|Gnai3|Ptk2|Stat3|Stat2|Nras|Tiam1|Akt2|Mapk1|Pik3r3|Pik3r2|Rasgrp2|Crkl|Rap1b|Gng12|Arrb2|Wasl|Cdc42|Kras	http://www.genome.jp/kegg-bin/show_pathway?mmu04062/mmu:16653%09red/mmu:14688%09red/mmu:215449%09red/mmu:11848%09red/mmu:19395%09red/mmu:21844%09red/mmu:73178%09red/mmu:18709%09red/mmu:18706%09red/mmu:12675%09red/mmu:26413%09red/mmu:18176%09red/mmu:12929%09red/mmu:14083%09red/mmu:19877%09red/mmu:20848%09red/mmu:20847%09red/mmu:19878%09red/mmu:109905%09red/mmu:14679%09red/mmu:14678%09red/mmu:14701…
Base excision repair	KEGG PATHWAY	mmu03410	11	35	0.000162877	0.0014727	Pcna|Hmgb1|Parp1|Parp2|Apex1|Pold1|Pole|Pole4|Fen1|Lig1|Ung	http://www.genome.jp/kegg-bin/show_pathway?mmu03410/mmu:11792%09red/mmu:66979%09red/mmu:14156%09red/mmu:22256%09red/mmu:11546%09red/mmu:11545%09red/mmu:15289%09red/mmu:18971%09red/mmu:18973%09red/mmu:16881%09red/mmu:18538%09red
p53 signaling pathway	KEGG PATHWAY	mmu04115	16	71	0.000174432	0.00155077	Rchy1|Atm|Sesn2|Siah1a|Ccne2|Tsc2|Gtse1|Siva1|Casp9|Ei24|Cdk2|Cdk4|Trp53|Cyct|Ccnd2|Mdm4	http://www.genome.jp/kegg-bin/show_pathway?mmu04115/mmu:17248%09red/mmu:230784%09red/mmu:68098%09red/mmu:12448%09red/mmu:12444%09red/mmu:22084%09red/mmu:12566%09red/mmu:12371%09red/mmu:30954%09red/mmu:22059%09red/mmu:12567%09red/mmu:29870%09red/mmu:13067%09red/mmu:20437%09red/mmu:11920%09red/mmu:13663%09red
EGFR tyrosine kinase inhibitor resistance	KEGG PATHWAY	mmu01521	17	80	0.000203962	0.00175748	Pdgfa|Igf1r|Stat3|Shc1|Pik3ca|Nras|Akt2|Rps6kb1|Foxo3|Rps6|Map2k1|Mapk1|Pik3r3|Pik3r2|Jak1|Eif4e|Kras	http://www.genome.jp/kegg-bin/show_pathway?mmu01521/mmu:16653%09red/mmu:13684%09red/mmu:26413%09red/mmu:26395%09red/mmu:20104%09red/mmu:16001%09red/mmu:18176%09red/mmu:18710%09red/mmu:18590%09red/mmu:11652%09red/mmu:20848%09red/mmu:18709%09red/mmu:18706%09red/mmu:20416%09red/mmu:72508%09red/mmu:16451%09red/mmu:56484%09red
Phosphatidylinositol signaling system	KEGG PATHWAY	mmu04070	19	98	0.000249472	0.00210953	Calm2|Inppl1|Inpp5f|Pikfyve|Pip5k1c|Pik3ca|Impad1|Ipmk|Dgkd|Pik3c2a|Pik3r3|Pik3r2|Pi4k2a|Itpr3|Pik3c3|Mtmr3|Ip6k2|Pip4k2c|Dgke	http://www.genome.jp/kegg-bin/show_pathway?mmu04070/mmu:74302%09red/mmu:16332%09red/mmu:12314%09red/mmu:76500%09red/mmu:69718%09red/mmu:110524%09red/mmu:117150%09red/mmu:101490%09red/mmu:18710%09red/mmu:225326%09red/mmu:242291%09red/mmu:84095%09red/mmu:18709%09red/mmu:18706%09red/mmu:56077%09red/mmu:18717%09red/mmu:16440%09red/mmu:18711%09red/mmu:18704%09red
B cell receptor signaling pathway	KEGG PATHWAY	mmu04662	17	83	0.000297194	0.00241099	Nfatc3|Akt2|Ppp3r1|Inppl1|Rac1|Jun|Fos|Nras|Chuk|Map2k1|Mapk1|Pik3r3|Pik3r2|Pik3ca|Ppp3cb|Bcl10|Kras	http://www.genome.jp/kegg-bin/show_pathway?mmu04662/mmu:16476%09red/mmu:16653%09red/mmu:26413%09red/mmu:26395%09red/mmu:12042%09red/mmu:18176%09red/mmu:19353%09red/mmu:14281%09red/mmu:19058%09red/mmu:19056%09red/mmu:11652%09red/mmu:18021%09red/mmu:18709%09red/mmu:18706%09red/mmu:12675%09red/mmu:16332%09red/mmu:18710%09red
Citrate cycle (TCA cycle)	KEGG PATHWAY	mmu00020	10	32	0.000333226	0.00267726	Idh3a|Sdhd|Cs|Mdh2|Mdh1|Sdha|Acly|Sdhc|Aco2|Pdhb	http://www.genome.jp/kegg-bin/show_pathway?mmu00020/mmu:68263%09red/mmu:17448%09red/mmu:17449%09red/mmu:67834%09red/mmu:66052%09red/mmu:104112%09red/mmu:66945%09red/mmu:12974%09red/mmu:66925%09red/mmu:11429%09red
Acute myeloid leukemia	KEGG PATHWAY	mmu05221	15	69	0.000383189	0.0029803	Tcf7|Stat3|Zbtb16|Pim1|Pik3ca|Nras|Chuk|Akt2|Rps6kb1|Map2k1|Mapk1|Pik3r3|Pik3r2|Dusp6|Kras	http://www.genome.jp/kegg-bin/show_pathway?mmu05221/mmu:16653%09red/mmu:26413%09red/mmu:26395%09red/mmu:235320%09red/mmu:18176%09red/mmu:21414%09red/mmu:11652%09red/mmu:20848%09red/mmu:18709%09red/mmu:18706%09red/mmu:12675%09red/mmu:67603%09red/mmu:72508%09red/mmu:18710%09red/mmu:18712%09red
Platinum drug resistance	KEGG PATHWAY	mmu01524	16	77	0.000384915	0.00298975	Brca1|Gstt2|Trp53|Pik3ca|Msh2|Atm|Akt2|Msh6|Casp9|Mapk1|Rev3l|Pik3r3|Pik3r2|Cyct|Map3k5|Polh	http://www.genome.jp/kegg-bin/show_pathway?mmu01524/mmu:26408%09red/mmu:26413%09red/mmu:14872%09red/mmu:18709%09red/mmu:22059%09red/mmu:17688%09red/mmu:11920%09red/mmu:12371%09red/mmu:19714%09red/mmu:80905%09red/mmu:11652%09red/mmu:12189%09red/mmu:18706%09red/mmu:13067%09red/mmu:18710%09red/mmu:17685%09red
cAMP signaling pathway	KEGG PATHWAY	mmu04024	31	213	0.000396996	0.00305514	Rac1|Camk2g|Gnas|Rock1|Rock2|Creb1|Atp2a2|Pik3ca|Fos|Jun|Map2k1|Ppp1r12a|Rhoa|Gnai2|Gnai3|Afdn|Calm2|Tiam1|Akt2|Mapk1|Pik3r3|Pik3r2|Mapk8|Crebbp|Ppp1cb|Ppp1ca|Rap1b|Rap1a|Rras|Atp2b1|Ep300	http://www.genome.jp/kegg-bin/show_pathway?mmu04024/mmu:215449%09red/mmu:12314%09red/mmu:14683%09red/mmu:11848%09red/mmu:21844%09red/mmu:26419%09red/mmu:18709%09red/mmu:18706%09red/mmu:26413%09red/mmu:17931%09red/mmu:20130%09red/mmu:19877%09red/mmu:19878%09red/mmu:109905%09red/mmu:16476%09red/mmu:14679%09red/mmu:14678%09red/mmu:12325%09red/mmu:14281%09red/mmu:11652%09red/mmu:18710%09red/mmu:26395…
Biosynthesis of amino acids	KEGG PATHWAY	mmu01230	16	78	0.000435708	0.0032796	Idh3a|Mat2a|Taldo1|Mat2b|Gapdh|Glul|Eno3|Rpia|Pgam1|Cs|Pycr2|Aldoc|Aco2|Shmt2|Shmt1|Pkm	http://www.genome.jp/kegg-bin/show_pathway?mmu01230/mmu:232087%09red/mmu:14645%09red/mmu:14433%09red/mmu:18746%09red/mmu:108645%09red/mmu:67834%09red/mmu:13808%09red/mmu:108037%09red/mmu:20425%09red/mmu:12974%09red/mmu:21351%09red/mmu:69051%09red/mmu:11676%09red/mmu:18648%09red/mmu:19895%09red/mmu:11429%09red
Carbon metabolism	KEGG PATHWAY	mmu01200	21	121	0.000453384	0.00338646	Idh3a|Cs|Taldo1|Pgam1|Gapdh|Shmt2|Acat1|Pdhb|Sdhc|Esd|Rpia|Mdh2|Mdh1|Me2|Sdha|Eno3|Aldoc|Aco2|Sdhd|Shmt1|Pkm	http://www.genome.jp/kegg-bin/show_pathway?mmu01200/mmu:68263%09red/mmu:14433%09red/mmu:17448%09red/mmu:17449%09red/mmu:67834%09red/mmu:66052%09red/mmu:13808%09red/mmu:108037%09red/mmu:13885%09red/mmu:18746%09red/mmu:66945%09red/mmu:20425%09red/mmu:12974%09red/mmu:21351%09red/mmu:110446%09red/mmu:11676%09red/mmu:107029%09red/mmu:66925%09red/mmu:18648%09red/mmu:19895%09red/mmu:11429%09red
Prolactin signaling pathway	KEGG PATHWAY	mmu04917	15	72	0.000564782	0.004098	Irf1|Stat3|Shc1|Fos|Pik3ca|Ccnd2|Nras|Akt2|Foxo3|Map2k1|Mapk1|Pik3r3|Pik3r2|Mapk8|Kras	http://www.genome.jp/kegg-bin/show_pathway?mmu04917/mmu:16653%09red/mmu:12444%09red/mmu:26413%09red/mmu:26395%09red/mmu:18176%09red/mmu:14281%09red/mmu:16362%09red/mmu:26419%09red/mmu:20848%09red/mmu:18709%09red/mmu:18706%09red/mmu:11652%09red/mmu:20416%09red/mmu:18710%09red/mmu:56484%09red
GnRH signaling pathway	KEGG PATHWAY	mmu04912	17	90	0.000668203	0.00475393	Camk2g|Calm2|Gnaq|Gnas|Nras|Egr1|Jun|Itpr3|Map3k4|Map2k1|Mapk1|Map3k1|Gna11|Atf4|Mapk8|Cdc42|Kras	http://www.genome.jp/kegg-bin/show_pathway?mmu04912/mmu:16476%09red/mmu:14672%09red/mmu:12325%09red/mmu:26413%09red/mmu:26395%09red/mmu:16653%09red/mmu:14683%09red/mmu:14682%09red/mmu:18176%09red/mmu:26407%09red/mmu:12540%09red/mmu:13653%09red/mmu:11911%09red/mmu:26401%09red/mmu:16440%09red/mmu:26419%09red/mmu:12314%09red
Melanogenesis	KEGG PATHWAY	mmu04916	18	100	0.000773902	0.00536223	Dvl2|Tcf7|Fzd3|Calm2|Gnaq|Gnas|Gnao1|Camk2g|Nras|Creb1|Ctnnb1|Map2k1|Mapk1|Ep300|Gnai2|Gnai3|Crebbp|Kras	http://www.genome.jp/kegg-bin/show_pathway?mmu04916/mmu:16653%09red/mmu:14679%09red/mmu:26413%09red/mmu:26395%09red/mmu:12325%09red/mmu:12314%09red/mmu:14683%09red/mmu:12914%09red/mmu:14681%09red/mmu:18176%09red/mmu:328572%09red/mmu:14365%09red/mmu:12912%09red/mmu:14678%09red/mmu:21414%09red/mmu:14682%09red/mmu:12387%09red/mmu:13543%09red
Amphetamine addiction	KEGG PATHWAY	mmu05031	14	68	0.000940699	0.00630841	Vat1|Camk2g|Calm2|Gnas|Ppp3r1|Ppp1ca|Fos|Jun|Sirt1|Creb1|Ppp1cb|Atf4|Ppp3cb|Atf6b	http://www.genome.jp/kegg-bin/show_pathway?mmu05031/mmu:16476%09red/mmu:19056%09red/mmu:12314%09red/mmu:14683%09red/mmu:12325%09red/mmu:12915%09red/mmu:14281%09red/mmu:12912%09red/mmu:19046%09red/mmu:110877%09red/mmu:19045%09red/mmu:93759%09red/mmu:19058%09red/mmu:11911%09red
Lysosome	KEGG PATHWAY	mmu04142	20	124	0.00135726	0.0086453	Atp6v0b|Ctsl|Ap1s1|Ap1g1|Ppt2|Atp6v1h|Ctsf|Ap3s2|Npc2|Gga2|Cln3|Lamp2|Cltc|Clta|Atp6v0d1|Igf2r|Ctns|Ap1b1|Gaa|M6pr	http://www.genome.jp/kegg-bin/show_pathway?mmu04142/mmu:11972%09red/mmu:14387%09red/mmu:16004%09red/mmu:16784%09red/mmu:54397%09red/mmu:13039%09red/mmu:108664%09red/mmu:83429%09red/mmu:67300%09red/mmu:114143%09red/mmu:11765%09red/mmu:11764%09red/mmu:11778%09red/mmu:56464%09red/mmu:74105%09red/mmu:12752%09red/mmu:67963%09red/mmu:12757%09red/mmu:17113%09red/mmu:11769%09red
Melanoma	KEGG PATHWAY	mmu05218	14	72	0.00151579	0.00951132	Pdgfa|Igf1r|E2f1|Trp53|Pik3ca|Nras|Akt2|Rb1|Map2k1|Mapk1|Pik3r3|Pik3r2|Cdk4|Kras	http://www.genome.jp/kegg-bin/show_pathway?mmu05218/mmu:16653%09red/mmu:12567%09red/mmu:26413%09red/mmu:26395%09red/mmu:16001%09red/mmu:18176%09red/mmu:13555%09red/mmu:22059%09red/mmu:18590%09red/mmu:19645%09red/mmu:18709%09red/mmu:18706%09red/mmu:18710%09red/mmu:11652%09red
Cytosolic DNA-sensing pathway	KEGG PATHWAY	mmu04623	13	64	0.00156789	0.00966039	Irf3|Polr2e|Tbk1|Chuk|Polr3gl|Polr3f|Polr3d|Polr2f|Polr3b|Polr3c|Polr2l|Polr1c|Polr3h	http://www.genome.jp/kegg-bin/show_pathway?mmu04623/mmu:67065%09red/mmu:54131%09red/mmu:70408%09red/mmu:78929%09red/mmu:69833%09red/mmu:69870%09red/mmu:66491%09red/mmu:74414%09red/mmu:66420%09red/mmu:12675%09red/mmu:56480%09red/mmu:70428%09red/mmu:20016%09red
Influenza A	KEGG PATHWAY	mmu05164	24	164	0.00158428	0.00975111	Casp9|Ifnar1|Rae1|Actb|Irf3|Pik3ca|Chuk|Map2k1|Slc25a31|Stat2|Nxf2|Jak1|Akt2|Rab11b|Pik3r3|Pik3r2|Crebbp|Xpo1|Tbk1|Dnajc3|Mapk1|Cdk4|Cyct|Ep300	http://www.genome.jp/kegg-bin/show_pathway?mmu05164/mmu:12371%09red/mmu:100037258%09red/mmu:73333%09red/mmu:18709%09red/mmu:18706%09red/mmu:12675%09red/mmu:26413%09red/mmu:66679%09red/mmu:54131%09red/mmu:19326%09red/mmu:13067%09red/mmu:16451%09red/mmu:12567%09red/mmu:11461%09red/mmu:11652%09red/mmu:20847%09red/mmu:18710%09red/mmu:26395%09red/mmu:12914%09red/mmu:328572%09red/mmu:83454%09red/mmu:10…
Notch signaling pathway	KEGG PATHWAY	mmu04330	11	49	0.00177951	0.0108047	Hdac2|Rbpj|Kat2a|Ncstn|Dvl2|Numb|Adam17|Jag2|Ep300|Ncor2|Crebbp	http://www.genome.jp/kegg-bin/show_pathway?mmu04330/mmu:59287%09red/mmu:14534%09red/mmu:12914%09red/mmu:13543%09red/mmu:328572%09red/mmu:15182%09red/mmu:20602%09red/mmu:18222%09red/mmu:16450%09red/mmu:11491%09red/mmu:19664%09red
Osteoclast differentiation	KEGG PATHWAY	mmu04380	20	128	0.00189738	0.0113901	Sqstm1|Akt2|Stat2|Ppp3r1|Rac1|Pik3ca|Fos|Jun|Jund|Creb1|Chuk|Mapk1|Ifnar1|Pik3r3|Pik3r2|Jak1|Ppp3cb|Fyn|Mapk8|Map2k1	http://www.genome.jp/kegg-bin/show_pathway?mmu04380/mmu:16476%09red/mmu:19056%09red/mmu:26419%09red/mmu:26413%09red/mmu:26395%09red/mmu:14360%09red/mmu:18709%09red/mmu:19353%09red/mmu:16478%09red/mmu:18710%09red/mmu:19058%09red/mmu:15975%09red/mmu:18412%09red/mmu:14281%09red/mmu:20847%09red/mmu:18706%09red/mmu:12675%09red/mmu:12912%09red/mmu:16451%09red/mmu:11652%09red
Insulin resistance	KEGG PATHWAY	mmu04931	18	110	0.00199819	0.0118733	Rps6ka1|Stat3|Ppp1ca|Prkag1|Pik3ca|Rps6kb1|Akt2|Creb1|Ptprf|Foxo1|Crtc2|Pik3r3|Pik3r2|Ogt|Ppp1cb|Mapk8|Oga|Nr1h2	http://www.genome.jp/kegg-bin/show_pathway?mmu04931/mmu:56458%09red/mmu:19082%09red/mmu:22260%09red/mmu:20111%09red/mmu:19268%09red/mmu:26419%09red/mmu:12912%09red/mmu:19046%09red/mmu:19045%09red/mmu:108155%09red/mmu:20848%09red/mmu:18709%09red/mmu:18706%09red/mmu:11652%09red/mmu:76055%09red/mmu:72508%09red/mmu:18710%09red/mmu:74343%09red
AGE-RAGE signaling pathway in diabetic complications	KEGG PATHWAY	mmu04933	17	101	0.00202039	0.0119808	Stat3|Rac1|Jun|Egr1|Nras|Akt2|Smad2|Foxo1|Mapk1|Pik3r3|Pik3r2|Pik3ca|Cdk4|Mapk8|Cdc42|Pim1|Kras	http://www.genome.jp/kegg-bin/show_pathway?mmu04933/mmu:16476%09red/mmu:56458%09red/mmu:12567%09red/mmu:26413%09red/mmu:26419%09red/mmu:16653%09red/mmu:18176%09red/mmu:19353%09red/mmu:12540%09red/mmu:13653%09red/mmu:17126%09red/mmu:20848%09red/mmu:18709%09red/mmu:18706%09red/mmu:11652%09red/mmu:18710%09red/mmu:18712%09red
Protein export	KEGG PATHWAY	mmu03060	8	28	0.00209205	0.0122687	Srpr|Spcs2|Spcs3|Oxa1l|Sec62|Sec63|Sec61g|Sec61b	http://www.genome.jp/kegg-bin/show_pathway?mmu03060/mmu:69276%09red/mmu:67398%09red/mmu:69089%09red/mmu:20335%09red/mmu:66624%09red/mmu:66212%09red/mmu:76687%09red/mmu:140740%09red
Phospholipase D signaling pathway	KEGG PATHWAY	mmu04072	22	149	0.00219504	0.0126692	Pdgfa|Gnas|Rheb|Tsc2|Dgkd|Dgke|Rala|Pip5k1c|Pik3ca|Fyn|Arf6|Map2k1|Gna13|Rhoa|Shc1|Nras|Akt2|Mapk1|Pik3r3|Pik3r2|Rras|Kras	http://www.genome.jp/kegg-bin/show_pathway?mmu04072/mmu:16653%09red/mmu:11845%09red/mmu:14683%09red/mmu:56044%09red/mmu:11848%09red/mmu:18709%09red/mmu:18706%09red/mmu:26413%09red/mmu:14360%09red/mmu:18176%09red/mmu:22084%09red/mmu:20130%09red/mmu:14674%09red/mmu:18590%09red/mmu:11652%09red/mmu:56077%09red/mmu:18717%09red/mmu:20416%09red/mmu:18710%09red/mmu:26395%09red/mmu:110524%09red/mmu:19744%…
Cardiac muscle contraction	KEGG PATHWAY	mmu04260	15	86	0.00267435	0.0149054	Cox5b|Cyc1|Uqcrh|Atp2a2|Uqcrc2|Cox6a1|Tpm3|Cox4i1|Cox8a|Uqcr11|Cox6b1|Uqcrb|Cox7c|Cox6c|Cox7a2l	http://www.genome.jp/kegg-bin/show_pathway?mmu04260/mmu:59069%09red/mmu:12857%09red/mmu:12868%09red/mmu:67003%09red/mmu:67530%09red/mmu:12864%09red/mmu:12867%09red/mmu:12861%09red/mmu:110323%09red/mmu:12859%09red/mmu:66445%09red/mmu:66576%09red/mmu:66594%09red/mmu:20463%09red/mmu:11938%09red
Glyoxylate and dicarboxylate metabolism	KEGG PATHWAY	mmu00630	8	31	0.00356373	0.0186995	Acat1|Glul|Mdh2|Mdh1|Cs|Aco2|Shmt2|Shmt1	http://www.genome.jp/kegg-bin/show_pathway?mmu00630/mmu:14645%09red/mmu:17448%09red/mmu:17449%09red/mmu:20425%09red/mmu:12974%09red/mmu:110446%09red/mmu:108037%09red/mmu:11429%09red
Non-homologous end-joining	KEGG PATHWAY	mmu03450	5	13	0.00527115	0.0253614	Fen1|Prkdc|Xrcc5|Xrcc6|Rad50	http://www.genome.jp/kegg-bin/show_pathway?mmu03450/mmu:22596%09red/mmu:19090%09red/mmu:14375%09red/mmu:19360%09red/mmu:14156%09red
Fanconi anemia pathway	KEGG PATHWAY	mmu03460	10	51	0.00649266	0.0300742	Brca1|Brca2|Palb2|Rpa3|Fancg|Rev3l|Rev1|Fancm|Ube2t|Polh	http://www.genome.jp/kegg-bin/show_pathway?mmu03460/mmu:233826%09red/mmu:60534%09red/mmu:67196%09red/mmu:104806%09red/mmu:19714%09red/mmu:80905%09red/mmu:56210%09red/mmu:12189%09red/mmu:68240%09red/mmu:12190%09red
Necroptosis	KEGG PATHWAY	mmu04217	23	177	0.00718265	0.0326489	Camk2g|Macroh2a1|Ifnar1|Chmp1a|Ppid|Ppia|Sqstm1|Hsp90ab1|Slc25a31|Chmp3|Chmp7|Chmp5|Stat3|Stat2|Mapk8|Trpm7|Hmgb1|Parp1|Parp2|Ftl1|Glul|Jak1|Fth1	http://www.genome.jp/kegg-bin/show_pathway?mmu04217/mmu:14645%09red/mmu:67738%09red/mmu:73333%09red/mmu:14325%09red/mmu:105513%09red/mmu:26419%09red/mmu:20848%09red/mmu:20847%09red/mmu:16451%09red/mmu:12325%09red/mmu:11546%09red/mmu:76959%09red/mmu:58800%09red/mmu:268373%09red/mmu:11545%09red/mmu:234852%09red/mmu:14319%09red/mmu:66700%09red/mmu:26914%09red/mmu:15289%09red/mmu:15516%09red/mmu:1597…
Amyotrophic lateral sclerosis (ALS)	KEGG PATHWAY	mmu05014	10	52	0.00729175	0.0329398	Tomm40|Ppp3r1|Trp53|Rac1|Cyct|Sod1|Casp9|Gpx1|Ppp3cb|Map3k5	http://www.genome.jp/kegg-bin/show_pathway?mmu05014/mmu:26408%09red/mmu:19353%09red/mmu:12371%09red/mmu:53333%09red/mmu:22059%09red/mmu:19056%09red/mmu:13067%09red/mmu:20655%09red/mmu:19058%09red/mmu:14775%09red
Cysteine and methionine metabolism	KEGG PATHWAY	mmu00270	10	52	0.00729175	0.0329398	Dnmt3b|Gclm|Mat2a|Mat2b|Dnmt1|Gclc|Mdh2|Mdh1|Ahcyl1|Amd1	http://www.genome.jp/kegg-bin/show_pathway?mmu00270/mmu:232087%09red/mmu:13436%09red/mmu:17448%09red/mmu:108645%09red/mmu:13433%09red/mmu:11702%09red/mmu:14629%09red/mmu:229709%09red/mmu:14630%09red/mmu:17449%09red
Hedgehog signaling pathway	KEGG PATHWAY	mmu04340	9	44	0.00760583	0.034076	Smurf1|Csnk1e|Spop|Ccnd2|Csnk1g3|Csnk1g1|Arrb2|Pcif1|Cul1	http://www.genome.jp/kegg-bin/show_pathway?mmu04340/mmu:216869%09red/mmu:214897%09red/mmu:75788%09red/mmu:70425%09red/mmu:26965%09red/mmu:20747%09red/mmu:27373%09red/mmu:12444%09red
Alcoholism	KEGG PATHWAY	mmu05034	25	199	0.00761442	0.0340811	Gnas|Gnb1|Macroh2a1|Gng12|Atf6b|Vat1|Hdac2|Hdac4|Hat1|Gnao1|Map2k1|Gng5|H3f3b|Atf4|Gnai2|Gnai3|Calm2|Shc1|Nras|Hdac3|Mapk1|Ppp1cb|Ppp1ca|Creb1|Kras	http://www.genome.jp/kegg-bin/show_pathway?mmu05034/mmu:16653%09red/mmu:14688%09red/mmu:12314%09red/mmu:14683%09red/mmu:14681%09red/mmu:15184%09red/mmu:15183%09red/mmu:15182%09red/mmu:107435%09red/mmu:26413%09red/mmu:18176%09red/mmu:15081%09red/mmu:14679%09red/mmu:14678%09red/mmu:14701%09red/mmu:14707%09red/mmu:110877%09red/mmu:20416%09red/mmu:26395%09red/mmu:12915%09red/mmu:26914%09red/mmu:12912…
Circadian entrainment	KEGG PATHWAY	mmu04713	15	99	0.00839611	0.0371656	Gnas|Calm2|Gnaq|Fos|Mt2|Gnao1|Camk2g|Gnb1|Gng12|Mapk1|Gng5|Creb1|Itpr3|Gnai2|Gnai3	http://www.genome.jp/kegg-bin/show_pathway?mmu04713/mmu:14688%09red/mmu:26413%09red/mmu:244701%09red/mmu:12325%09red/mmu:12314%09red/mmu:14683%09red/mmu:14682%09red/mmu:14681%09red/mmu:14701%09red/mmu:14707%09red/mmu:14679%09red/mmu:12912%09red/mmu:14281%09red/mmu:16440%09red/mmu:14678%09red
Vascular smooth muscle contraction	KEGG PATHWAY	mmu04270	19	140	0.00926654	0.0399748	Arhgef11|Arhgef12|Calm2|Gnaq|Ppp1ca|Pla2g12a|Ppp1r12c|Gnas|Rock1|Rock2|Myl6|Map2k1|Mapk1|Itpr3|Ppp1r12a|Gna11|Ppp1cb|Rhoa|Gna13	http://www.genome.jp/kegg-bin/show_pathway?mmu04270/mmu:14672%09red/mmu:19046%09red/mmu:19878%09red/mmu:26413%09red/mmu:26395%09red/mmu:14674%09red/mmu:12314%09red/mmu:66350%09red/mmu:14682%09red/mmu:17931%09red/mmu:11848%09red/mmu:213498%09red/mmu:17904%09red/mmu:19045%09red/mmu:19877%09red/mmu:69632%09red/mmu:232807%09red/mmu:16440%09red/mmu:14683%09red
Pyruvate metabolism	KEGG PATHWAY	mmu00620	8	38	0.0100253	0.0428994	Acat1|Aldh9a1|Mdh1|Me2|Glo1|Pdhb|Pkm|Mdh2	http://www.genome.jp/kegg-bin/show_pathway?mmu00620/mmu:56752%09red/mmu:17448%09red/mmu:17449%09red/mmu:68263%09red/mmu:18746%09red/mmu:109801%09red/mmu:110446%09red/mmu:107029%09red
Inositol phosphate metabolism	KEGG PATHWAY	mmu00562	12	73	0.0101622	0.0433899	Inppl1|Inpp5f|Pikfyve|Pip5k1c|Pik3ca|Ipmk|Pik3c2a|Impad1|Pi4k2a|Pik3c3|Mtmr3|Pip4k2c	http://www.genome.jp/kegg-bin/show_pathway?mmu00562/mmu:74302%09red/mmu:225326%09red/mmu:69718%09red/mmu:117150%09red/mmu:101490%09red/mmu:242291%09red/mmu:84095%09red/mmu:18706%09red/mmu:18717%09red/mmu:16332%09red/mmu:18711%09red/mmu:18704%09red
TNF signaling pathway	KEGG PATHWAY	mmu04668	16	113	0.0114908	0.0466096	Irf1|Akt2|Itch|Fos|Pik3ca|Jun|Chuk|Creb1|Map3k5|Map2k1|Mapk1|Pik3r3|Pik3r2|Atf4|Mapk8|Atf6b	http://www.genome.jp/kegg-bin/show_pathway?mmu04668/mmu:16476%09red/mmu:16396%09red/mmu:26419%09red/mmu:26413%09red/mmu:26395%09red/mmu:12915%09red/mmu:14281%09red/mmu:12912%09red/mmu:26408%09red/mmu:16362%09red/mmu:11911%09red/mmu:18709%09red/mmu:18706%09red/mmu:12675%09red/mmu:18710%09red/mmu:11652%09red
Pertussis	KEGG PATHWAY	mmu05133	12	76	0.0132324	0.0509158	Itgb1|Irf3|Irf1|Calm2|Fos|Gnai2|Jun|Mapk1|Cfl1|Rhoa|Mapk8|Gnai3	http://www.genome.jp/kegg-bin/show_pathway?mmu05133/mmu:16476%09red/mmu:12631%09red/mmu:16412%09red/mmu:26419%09red/mmu:26413%09red/mmu:12314%09red/mmu:14678%09red/mmu:14679%09red/mmu:11848%09red/mmu:54131%09red/mmu:16362%09red/mmu:14281%09red
Gap junction	KEGG PATHWAY	mmu04540	13	86	0.0137525	0.0527783	Pdgfa|Tjp1|Gnaq|Gnas|Tubb5|Nras|Map2k1|Mapk1|Gna11|Itpr3|Gnai2|Gnai3|Kras	http://www.genome.jp/kegg-bin/show_pathway?mmu04540/mmu:14672%09red/mmu:16653%09red/mmu:22154%09red/mmu:14679%09red/mmu:26413%09red/mmu:26395%09red/mmu:14683%09red/mmu:14682%09red/mmu:14678%09red/mmu:18176%09red/mmu:21872%09red/mmu:18590%09red/mmu:16440%09red
Legionellosis	KEGG PATHWAY	mmu05134	10	58	0.0137875	0.0528776	Sec22b|Rab1a|Eef1a1|Hspa8|Casp9|Vcp|Hspd1|Cyct|Clk1|Bnip3	http://www.genome.jp/kegg-bin/show_pathway?mmu05134/mmu:13627%09red/mmu:20333%09red/mmu:19324%09red/mmu:12371%09red/mmu:269523%09red/mmu:15481%09red/mmu:15510%09red/mmu:13067%09red/mmu:12176%09red/mmu:12747%09red
Synaptic vesicle cycle	KEGG PATHWAY	mmu04721	12	77	0.0143989	0.054721	Atp6v0b|Ap2m1|Vat1|Cltc|Atp6v1e1|Atp6v1h|Stxbp1|Unc13b|Atp6v1g1|Clta|Atp6v0d1|Atp6v1b2	http://www.genome.jp/kegg-bin/show_pathway?mmu04721/mmu:11972%09red/mmu:66290%09red/mmu:11773%09red/mmu:22249%09red/mmu:12757%09red/mmu:108664%09red/mmu:11966%09red/mmu:20910%09red/mmu:110877%09red/mmu:67300%09red/mmu:114143%09red/mmu:11973%09red
Glycosylphosphatidylinositol (GPI)-anchor biosynthesis	KEGG PATHWAY	mmu00563	6	25	0.0148039	0.0553583	Pgap1|Gpi1|Pigs|Gpaa1|Pigx|Dpm2	http://www.genome.jp/kegg-bin/show_pathway?mmu00563/mmu:14755%09red/mmu:72084%09red/mmu:241062%09red/mmu:14731%09red/mmu:276846%09red/mmu:13481%09red
Fc epsilon RI signaling pathway	KEGG PATHWAY	mmu04664	11	68	0.0149077	0.0557109	Rac1|Pik3ca|Nras|Akt2|Fyn|Map2k1|Mapk1|Pik3r3|Pik3r2|Mapk8|Kras	http://www.genome.jp/kegg-bin/show_pathway?mmu04664/mmu:16653%09red/mmu:26413%09red/mmu:26395%09red/mmu:14360%09red/mmu:18176%09red/mmu:19353%09red/mmu:26419%09red/mmu:11652%09red/mmu:18709%09red/mmu:18706%09red/mmu:18710%09red
SNARE interactions in vesicular transport	KEGG PATHWAY	mmu04130	7	33	0.0150827	0.056185	Sec22b|Vamp3|Vamp4|Stx16|Stx7|Stx6|Vti1b	http://www.genome.jp/kegg-bin/show_pathway?mmu04130/mmu:20333%09red/mmu:58244%09red/mmu:228960%09red/mmu:53612%09red/mmu:53330%09red/mmu:53331%09red/mmu:22319%09red
Pantothenate and CoA biosynthesis	KEGG PATHWAY	mmu00770	5	18	0.0157112	0.0577164	Ppcdc|Pank3|Ppat|Pank4|Aasdhppt	http://www.genome.jp/kegg-bin/show_pathway?mmu00770/mmu:71743%09red/mmu:211347%09red/mmu:67618%09red/mmu:269614%09red/mmu:66812%09red
Toxoplasmosis	KEGG PATHWAY	mmu05145	15	108	0.0162601	0.0596577	Itgb1|Cyct|Stat3|Gnao1|Hspa8|Chuk|Itga6|Casp9|Akt2|Mapk1|Jak1|Ppif|Mapk8|Gnai2|Gnai3	http://www.genome.jp/kegg-bin/show_pathway?mmu05145/mmu:16412%09red/mmu:105675%09red/mmu:26413%09red/mmu:14681%09red/mmu:14679%09red/mmu:16403%09red/mmu:26419%09red/mmu:12371%09red/mmu:14678%09red/mmu:15481%09red/mmu:11652%09red/mmu:20848%09red/mmu:13067%09red/mmu:12675%09red/mmu:16451%09red
Hippo signaling pathway - multiple species	KEGG PATHWAY	mmu04392	6	26	0.0172234	0.0624083	Rassf1|Sav1|Csnk1e|Mob1a|Tead2|Frmd6	http://www.genome.jp/kegg-bin/show_pathway?mmu04392/mmu:64010%09red/mmu:319710%09red/mmu:232157%09red/mmu:56289%09red/mmu:21677%09red/mmu:27373%09red
Toll-like receptor signaling pathway	KEGG PATHWAY	mmu04620	14	99	0.0174607	0.0630023	Irf3|Akt2|Tbk1|Rac1|Pik3ca|Fos|Jun|Chuk|Mapk1|Ifnar1|Pik3r3|Pik3r2|Mapk8|Map2k1	http://www.genome.jp/kegg-bin/show_pathway?mmu04620/mmu:16476%09red/mmu:26413%09red/mmu:26395%09red/mmu:19353%09red/mmu:14281%09red/mmu:54131%09red/mmu:15975%09red/mmu:26419%09red/mmu:18709%09red/mmu:18706%09red/mmu:12675%09red/mmu:56480%09red/mmu:18710%09red/mmu:11652%09red
Vasopressin-regulated water reabsorption	KEGG PATHWAY	mmu04962	8	43	0.0182846	0.0630023	Rab5c|Gnas|Dync1h1|Creb1|Rab11b|Dync1li1|Arhgdia|Dync2h1	http://www.genome.jp/kegg-bin/show_pathway?mmu04962/mmu:13424%09red/mmu:19345%09red/mmu:14683%09red/mmu:110350%09red/mmu:12912%09red/mmu:19326%09red/mmu:235661%09red/mmu:192662%09red
Fatty acid metabolism	KEGG PATHWAY	mmu01212	10	61	0.0183226	0.0630023	Hsd17b12|Hacd3|Acadvl|Hadhb|Acsl3|Ppt2|Tecr|Acat1|Fasn|Hsd17b4	http://www.genome.jp/kegg-bin/show_pathway?mmu01212/mmu:231086%09red/mmu:106529%09red/mmu:54397%09red/mmu:74205%09red/mmu:14104%09red/mmu:110446%09red/mmu:56348%09red/mmu:57874%09red/mmu:15488%09red/mmu:11370%09red
Adrenergic signaling in cardiomyocytes	KEGG PATHWAY	mmu04261	19	152	0.0190016	0.0646033	Ppp2r1a|Gnas|Calm2|Gnaq|Atp2a2|Ppp1ca|Ppp2ca|Ppp2r2a|Camk2g|Tpm3|Creb1|Akt2|Mapk1|Ppp1cb|Atp2b1|Atf4|Atf6b|Gnai2|Gnai3	http://www.genome.jp/kegg-bin/show_pathway?mmu04261/mmu:59069%09red/mmu:12325%09red/mmu:26413%09red/mmu:67972%09red/mmu:12314%09red/mmu:14683%09red/mmu:14682%09red/mmu:14678%09red/mmu:14679%09red/mmu:12912%09red/mmu:19046%09red/mmu:12915%09red/mmu:19045%09red/mmu:51792%09red/mmu:11911%09red/mmu:11938%09red/mmu:19052%09red/mmu:71978%09red/mmu:11652%09red
Th17 cell differentiation	KEGG PATHWAY	mmu04659	14	102	0.0214757	0.0721333	Nfatc3|Stat3|Ppp3r1|Fos|Jun|Chuk|Smad2|Rxra|Hsp90ab1|Mapk1|Rora|Jak1|Ppp3cb|Mapk8	http://www.genome.jp/kegg-bin/show_pathway?mmu04659/mmu:16476%09red/mmu:26419%09red/mmu:26413%09red/mmu:18021%09red/mmu:14281%09red/mmu:19058%09red/mmu:15516%09red/mmu:19056%09red/mmu:17126%09red/mmu:20848%09red/mmu:19883%09red/mmu:12675%09red/mmu:20181%09red/mmu:16451%09red
Thyroid hormone synthesis	KEGG PATHWAY	mmu04918	11	73	0.0227254	0.07474	Gsr|Gnaq|Gnas|Pdia4|Creb1|Ttf1|Gpx1|Atf4|Itpr3|Atf6b|Canx	http://www.genome.jp/kegg-bin/show_pathway?mmu04918/mmu:12304%09red/mmu:22130%09red/mmu:14683%09red/mmu:14682%09red/mmu:12330%09red/mmu:12912%09red/mmu:14782%09red/mmu:12915%09red/mmu:11911%09red/mmu:16440%09red/mmu:14775%09red
Antifolate resistance	KEGG PATHWAY	mmu01523	6	30	0.0295895	0.0914456	Atic|Chuk|Abcc5|Gart|Shmt2|Shmt1	http://www.genome.jp/kegg-bin/show_pathway?mmu01523/mmu:27416%09red/mmu:108147%09red/mmu:20425%09red/mmu:12675%09red/mmu:108037%09red/mmu:14450%09red
Cocaine addiction	KEGG PATHWAY	mmu05030	8	48	0.0305404	0.0940857	Vat1|Gnas|Jun|Creb1|Atf4|Atf6b|Gnai2|Gnai3	http://www.genome.jp/kegg-bin/show_pathway?mmu05030/mmu:16476%09red/mmu:14683%09red/mmu:14678%09red/mmu:14679%09red/mmu:12915%09red/mmu:12912%09red/mmu:110877%09red/mmu:11911%09red
RIG-I-like receptor signaling pathway	KEGG PATHWAY	mmu04622	10	68	0.0330169	0.0985446	Irf3|Ddx3x|Tbk1|Sike1|Otud5|Map3k1|Chuk|Atg5|Pin1|Mapk8	http://www.genome.jp/kegg-bin/show_pathway?mmu04622/mmu:66641%09red/mmu:11793%09red/mmu:23988%09red/mmu:26419%09red/mmu:13205%09red/mmu:54131%09red/mmu:54644%09red/mmu:12675%09red/mmu:56480%09red/mmu:26401%09red
Terpenoid backbone biosynthesis	KEGG PATHWAY	mmu00900	5	23	0.0349284	0.102676	Acat1|Hmgcs1|Dhdds|Rce1|Ggps1	http://www.genome.jp/kegg-bin/show_pathway?mmu00900/mmu:19671%09red/mmu:14593%09red/mmu:110446%09red/mmu:208715%09red/mmu:67422%09red
Autophagy - other	KEGG PATHWAY	mmu04136	6	32	0.0375164	0.109567	Atg101|Ppp2ca|Pik3r4|Atg5|Atg2a|Pik3c3	http://www.genome.jp/kegg-bin/show_pathway?mmu04136/mmu:11793%09red/mmu:68118%09red/mmu:75669%09red/mmu:225326%09red/mmu:19052%09red/mmu:329015%09red
Antigen processing and presentation	KEGG PATHWAY	mmu04612	12	91	0.040049	0.114617	Hsp90ab1|Ctsl|Hspa4|Hspa8|Psme3|Creb1|Psme1|Nfyc|Nfyb|Nfya|Canx|Rfxap	http://www.genome.jp/kegg-bin/show_pathway?mmu04612/mmu:13039%09red/mmu:18044%09red/mmu:18046%09red/mmu:12330%09red/mmu:12912%09red/mmu:18045%09red/mmu:15516%09red/mmu:15481%09red/mmu:170767%09red/mmu:15525%09red/mmu:19186%09red/mmu:19192%09red
Glycerolipid metabolism	KEGG PATHWAY	mmu00561	9	61	0.0411568	0.115687	Lpin2|Mgll|Gpat2|Akr1a1|Aldh9a1|Akr1b3|Agk|Dgkd|Dgke	http://www.genome.jp/kegg-bin/show_pathway?mmu00561/mmu:56752%09red/mmu:215456%09red/mmu:64898%09red/mmu:110524%09red/mmu:58810%09red/mmu:23945%09red/mmu:69923%09red/mmu:11677%09red/mmu:56077%09red
Herpes simplex virus 1 infection	KEGG PATHWAY	mmu05168	42	439	0.0423489	0.118695	Srsf5|Srsf4|Srsf7|Srsf6|Srsf1|Zfp612|Srsf3|Srsf2|Srsf9|Cyct|Chuk|Ifnar1|Alyref|Rheb|Tsc2|Irf3|Hcfc1|Eif2ak1|Zfp729b|Eif2b5|Eif2b3|Eif2b1|Casp9|Stat2|Nxf2|Trp53|Zfp850|Zfp707|Akt2|Pik3r3|Pik3r2|Zfp212|Zfp157|Pou2f2|Pou2f1|Ppp1cb|Tbk1|Ppp1ca|Zfp1|Zfp866|Jak1|Pik3ca	http://www.genome.jp/kegg-bin/show_pathway?mmu05168/mmu:224045%09red/mmu:20383%09red/mmu:20382%09red/mmu:20384%09red/mmu:330788%09red/mmu:15975%09red/mmu:234725%09red/mmu:108067%09red/mmu:18706%09red/mmu:12675%09red/mmu:110809%09red/mmu:19046%09red/mmu:100043772%09red/mmu:22084%09red/mmu:18709%09red/mmu:67996%09red/mmu:20847%09red/mmu:54131%09red/mmu:16451%09red/mmu:18986%09red/mmu:18987%09red/mm…
Glutamatergic synapse	KEGG PATHWAY	mmu04724	14	114	0.0446293	0.124787	Gnaq|Ppp3r1|Gnas|Mapk1|Gnao1|Gnb1|Gng12|Glul|Gng5|Itpr3|Ppp3cb|Gls|Gnai2|Gnai3	http://www.genome.jp/kegg-bin/show_pathway?mmu04724/mmu:216456%09red/mmu:14645%09red/mmu:14688%09red/mmu:26413%09red/mmu:14683%09red/mmu:14682%09red/mmu:14681%09red/mmu:14701%09red/mmu:14707%09red/mmu:14679%09red/mmu:19058%09red/mmu:19056%09red/mmu:16440%09red/mmu:14678%09red
