# Supplementary material for: Single-cell transcriptome analyses reveal critical regulators of spermatogonial stem cell fate transitions
Source: BMC Genomics. 2024 Feb 3;25:138. doi: 10.1186/s12864-024-10072-0 (PMC10837949; doi:10.1186/s12864-024-10072-0)
Supplement: Supplementary file 8 — Supplementary Material 8 [file 12864_2024_10072_MOESM8_ESM.xlsx]

## Sheet: Cluster 8 Lin28+ cells
TF	Target	weight
Zfp654	Lrrc8a	0.00500001
Zeb2	App	0.00500002
Rel	Arl6ip5	0.00500002
Zfp777	Icam1	0.00500002
Anxa11	Snap29	0.00500005
Snapc5	Chmp4b	0.00500006
Spr	Cxxc1	0.00500007
Zfp960	4930430F08Rik	0.00500007
Rab18	Mau2	0.00500008
Rpl35	Kifc3	0.00500008
Zfp341	Morn2	0.00500009
Nme1	Tmem60	0.00500009
Nfib	Zfp105	0.0050001
Ran	Polr3c	0.00500012
Sox4	Frg1	0.00500013
E2f3	Helq	0.00500014
Zfp961	4933425L06Rik	0.00500014
Rab2a	Ctsl	0.00500015
Zfp207	Tia1	0.00500015
Rnf138	Sgip1	0.00500015
Apex1	Il25	0.00500015
Zscan21	Ankrd11	0.00500019
Ppp5c	Zfp846	0.00500019
Hspa5	Taf12	0.00500019
Klf2	Strn3	0.00500021
Abcf2	Trp53inp2	0.00500022
Mbnl2	Dsel	0.00500022
Bnc1	Foxa2	0.00500023
Rbm7	Rmnd5b	0.00500025
Cbx7	Usp45	0.00500027
Ubxn1	Hmgb3	0.00500029
H2afy	Anapc13	0.0050003
Tbpl1	Hax1	0.0050003
Zfp668	Slc35a4	0.0050003
Smc3	Atp5o	0.00500031
Phf21a	Prrx2	0.00500034
Apex1	Tab1	0.00500036
Gtf2b	Aox4	0.00500037
Trim28	Hmg20b	0.0050004
Sfpq	Lrig1	0.00500041
Lrrfip1	Spty2d1	0.00500043
Ovol2	Zfp687	0.00500043
Wdr83	Lnx2	0.00500044
Zeb1	Foxq1	0.00500047
Ncbp2	St3gal2	0.00500048
Foxr1	Hgs	0.00500049
Nkx2-5	Lrrc57	0.0050005
Ubtf	Ccdc12	0.0050005
Timeless	Slc35c1	0.0050005
Foxo1	Npm1	0.0050005
Thoc2	Spats1	0.00500051
Rpl35	Gpsm2	0.00500051
Ash2l	Pdcd2	0.00500051
Ssrp1	Ddx46	0.00500052
Rbm7	Dnajb12	0.00500053
Nap1l1	Rbm6	0.00500054
Zfp622	Eci1	0.00500055
Mypop	Siah1a	0.00500059
Klf13	Fsd1l	0.00500061
Hes1	Fbxo33	0.00500063
Nr1d2	Fam171a1	0.00500064
Hsf5	Dusp19	0.00500066
Rnf138	Eif3a	0.00500066
Zcchc17	Cacng7	0.00500067
Lsm6	2700060E02Rik	0.00500069
Rnf114	Casp2	0.0050007
Gtf2b	Zc3h6	0.00500071
Hmgb2	Usmg5	0.00500072
Purg	D130020L05Rik	0.00500075
Clk1	Iqgap2	0.00500075
Rpl6	Sclt1	0.00500075
Erg	Glce	0.00500077
Fos	Slc37a3	0.00500078
Glis3	C8g	0.00500079
Scmh1	Mettl17	0.0050008
Wdr83	Dlc1	0.00500081
Gtf2i	Lyrm7	0.00500081
Bnc1	Prps1l3	0.00500083
Snrnp70	Pde4c	0.00500084
Topors	Ankrd10	0.00500085
Zfp408	Zfp654	0.00500086
Trim28	Prmt5	0.00500087
Cfl2	Tbc1d7	0.00500087
Tcf7	Echdc3	0.00500087
Tead2	Ptpn9	0.00500088
Gli3	Rint1	0.00500088
Ybx1	Gata3	0.00500088
Ybx1	Adam10	0.00500089
Ncor1	Ankrd29	0.0050009
Mga	Rif1	0.0050009
Kdm5b	Sh2b1	0.00500093
Hdac8	Clip2	0.00500093
Zfp454	B230208H11Rik	0.00500097
Vamp3	Sfmbt1	0.00500098
Zfp780b	Inf2	0.005001
H2afy	Senp3	0.00500101
Srp9	Vhl	0.00500104
Mxi1	Fkbp9	0.00500105
Mlxip	Hipk3	0.00500106
Egr4	Alad	0.00500106
Trip10	Entpd7	0.00500106
Irf8	Tmsb4x	0.00500107
Glis2	Tiam1	0.00500107
Rab14	Fbxo18	0.00500108
Exosc3	Ntf5	0.00500108
Psma6	Ube2s	0.00500112
Junb	Rplp2	0.00500113
Klf13	Prrc2b	0.00500115
Ssrp1	Uba2	0.00500116
Cebpa	Uevld	0.00500117
Nr1d1	Mettl6	0.00500118
Kdm2b	Usp46	0.00500118
Figla	Ap3s2	0.00500118
Arfgap1	Mrps27	0.00500119
Fubp1	Gna11	0.00500119
Zfp180	Ccdc63	0.00500121
Hmgb1	Ppp1r15b	0.00500122
Hmgb2	Tmem128	0.00500122
Htatip2	Zfp81	0.00500123
Hmgn3	Pou2f1	0.00500123
Rps10	Acaca	0.00500125
Bclaf1	Cst3	0.00500126
Mapk1	Bdp1	0.00500126
Ar	Slit3	0.0050013
H2afz	Ppil1	0.00500131
Plagl2	Rtn2	0.00500131
Hmgb1	Brd4	0.00500135
P4hb	Vps26b	0.00500135
Klf13	Evc2	0.00500136
Trmt1	Kif27	0.00500138
Hdac6	Cdkn2aipnl	0.00500139
Rbm17	Glrx5	0.00500139
Hmgb1	Ankrd10	0.0050014
Mef2d	Ldb1	0.00500141
Hes1	Bckdk	0.00500141
Creb1	Myh7	0.00500142
Magoh	Rtf1	0.00500143
Ivd	Zc3hav1l	0.00500147
Gar1	Rspo2	0.00500148
Zbtb49	Med11	0.00500148
Pdcd11	Ppia	0.00500148
Rps10	Abhd5	0.00500149
Anxa11	1810032O08Rik	0.00500149
Pbx2	Serinc1	0.0050015
Zfp523	Thap3	0.0050015
Fubp1	Isy1	0.0050015
Ran	Snrnp25	0.0050015
Taf1	Msx2	0.00500152
Mrpl1	Zfand1	0.00500152
Nap1l1	Dzip3	0.00500154
Hmx1	Rinl	0.00500155
Churc1	Rcbtb2	0.00500156
Ssbp3	Rbm17	0.00500156
Boll	Aarsd1	0.00500159
Smarcc1	Metap2	0.0050016
Klf7	Prmt1	0.0050016
Zfx	Urb2	0.0050016
Jund	Snupn	0.0050016
Hoxc9	Fdxacb1	0.00500161
Ewsr1	Rpl22	0.00500162
Ikzf5	Ttc4	0.00500162
Cebpa	Tes	0.00500163
Nfyc	Scnm1	0.00500164
Rbms1	Fbxo8	0.00500165
Jund	Plekhg5	0.00500166
Cdk2ap1	Gtpbp1	0.00500167
Bcl6	Pgbd5	0.00500167
Nr1d2	Cmtm8	0.00500168
Trmt1	2410131K14Rik	0.00500168
Klf10	Sos1	0.00500171
Utp18	Slc25a44	0.00500173
Tcf3	Rxra	0.00500173
Nfatc2	Fos	0.00500178
Tfdp2	Chmp7	0.00500182
Aspscr1	Ankrd54	0.00500185
Acaa1a	Fgd5	0.00500187
Suclg1	Csnk1a1	0.00500189
Klf9	Cul9	0.00500191
Tcf7l1	Snx16	0.00500194
Rps10	Ctdsp1	0.00500194
Ezh2	Ets2	0.00500194
Aggf1	Rpl3l	0.00500195
Max	Sh2d5	0.00500196
Grhpr	Ppcdc	0.00500197
Smad9	Lrp11	0.00500198
Prdx5	Chchd2	0.00500198
Pole3	Cct4	0.00500199
Nfyb	Pla2g6	0.00500199
Atf1	Arhgef4	0.00500199
Lin28a	Akt1	0.005002
Nr2c2	Nr2c1	0.005002
E2f1	Rgs12	0.00500201
Aspscr1	Dtymk	0.00500202
Acaa1b	Nfkbiz	0.00500203
Atoh8	Rap1gap2	0.00500205
Cbx7	Kpna3	0.00500206
Ncbp2	Psmb3	0.00500208
Dazap1	Fam136a	0.00500209
Hdac2	Ythdf1	0.00500209
Aspscr1	Rhox4e	0.0050021
Smarca5	Lst1	0.0050021
Zfp281	Efr3b	0.00500214
H2afz	Phactr2	0.00500216
Spag7	Dmxl2	0.00500216
Ybx1	Zswim7	0.00500218
Yeats4	1110008F13Rik	0.00500218
Relb	Rnpc3	0.00500218
Aspscr1	Mxd1	0.00500219
Lsm6	Txn2	0.0050022
Larp1	Pola2	0.00500221
Foxp1	Hdac11	0.00500222
Zeb2	Laptm5	0.00500223
Rfc3	Dscc1	0.00500225
Lsm6	Riok3	0.00500226
Xbp1	Slamf8	0.00500228
Bcl11b	Amd2	0.00500229
Foxo1	Tmem108	0.0050023
Nme1	Surf4	0.0050023
Zfp207	Klhl12	0.00500231
Rnf114	Sdhc	0.00500233
Psma6	Sugp1	0.00500235
Psma6	Mphosph9	0.00500235
Hmgb1	Sertad4	0.00500236
Zfp790	Snapc4	0.00500236
Psmc2	Tada1	0.00500236
Srp9	Clta	0.00500236
Zbtb46	Dennd5b	0.00500237
H1fx	Cadm1	0.00500237
Cux2	Hibadh	0.00500238
Dmrtb1	Bcl9l	0.00500238
Uqcrb	Zkscan5	0.00500242
Prdx5	Patz1	0.00500242
Ewsr1	Zfp101	0.00500242
Dusp26	St6galnac4	0.00500242
Zfp639	Tomm7	0.00500245
Klf4	Slc26a10	0.00500246
Tsc22d4	Jazf1	0.00500247
Hdac2	Smc2	0.00500247
Ilf2	Arl6ip6	0.00500247
Vamp3	Fancd2	0.00500248
Yeats4	Acad11	0.00500249
Klf7	Rbfox2	0.00500251
Nup107	BC051142	0.00500257
Magoh	Tbl3	0.00500258
Zfp526	Slc35b3	0.00500258
Hmx2	Klhl2	0.00500259
Bhlhe41	Syngr2	0.0050026
Gata2	Prkab2	0.00500261
Stat6	Pag1	0.00500262
Zfp692	Rcn1	0.00500262
Rnf138	Rpl18	0.00500263
Acaa1a	Dmxl2	0.00500263
Dhx36	Acvr2a	0.00500263
Ssbp3	Snai1	0.00500265
Zfp579	Dleu7	0.00500265
Spats2	Pvrl2	0.00500266
Lmo2	Mgst1	0.00500267
Gtf2h3	Ap2m1	0.0050027
Maz	BC005624	0.00500274
Zfp787	Inpp5a	0.00500275
Kif22	Hs6st2	0.00500277
Egr4	Fis1	0.00500278
Zcchc17	Kcnn1	0.00500278
Ssrp1	Dnajc25	0.00500279
Ubxn1	Exd2	0.00500283
Tcf3	Zxdc	0.00500284
Uqcrb	Plscr1	0.00500284
Hmgb1	2810429I04Rik	0.00500284
Ubtf	Rabgef1	0.00500284
Zfp746	Pld2	0.00500286
Mta3	Igsf9b	0.00500289
Ppard	Rtn4ip1	0.0050029
Yeats4	Taf8	0.0050029
Irf5	Tbc1d5	0.0050029
Zfp639	Bbip1	0.00500291
Zfp14	Parp6	0.00500291
Stat1	Foxj2	0.00500293
Taf1a	Zfp661	0.00500296
Hmgb1	Abhd16a	0.00500296
Crem	Fcrls	0.00500296
Smad6	Plxdc2	0.00500298
Rpl6	Gng13	0.00500301
Cebpz	Mat2b	0.00500301
Msi2	Hnrnpab	0.00500302
Foxo1	A930011G23Rik	0.00500303
Parp1	Skiv2l2	0.00500304
Apex1	Mllt10	0.00500305
Bptf	Rhoh	0.00500305
Zfp747	Uggt1	0.00500305
U2af1	Dap3	0.00500308
Ran	Cenpq	0.0050031
Jund	Shroom2	0.0050031
Pura	Slc44a2	0.00500311
Ahctf1	Nhsl1	0.00500312
Zfp202	Med24	0.00500313
Taf1	Pam	0.00500313
Nr2f6	Zmynd12	0.00500316
Zfp260	Cstf2	0.00500317
Smad7	Mogat2	0.00500318
Rps4x	Dcaf4	0.00500319
Zfp207	Adck1	0.0050032
Mapk1	Podxl	0.00500322
Smarcc1	Matr3	0.00500323
Nup133	Zbtb8os	0.00500324
Eef1d	Rsl24d1	0.00500327
Parp1	Rbbp4	0.00500327
Rpl35	Zfp51	0.00500328
Utp18	Copa	0.00500329
H2afz	Kctd15	0.00500329
Tcf7	1810010H24Rik	0.0050033
Dhx36	Krtap17-1	0.0050033
Foxp1	Gcsh	0.00500334
Sox10	Sfswap	0.00500335
Egr4	Ddx56	0.00500336
Arntl	Parp11	0.00500337
Hnrnph3	Trip4	0.00500338
Nfyc	Fbxw17	0.00500338
Zscan20	Impa2	0.00500339
Ube2k	Timm50	0.00500341
Foxo1	Mapk8	0.00500341
Srp9	Sigmar1	0.00500342
Kat2a	Lats1	0.00500342
Zfp706	Rac1	0.00500342
Clk1	Fgf9	0.00500343
Smad2	Pacs2	0.00500344
Rps10	Gpatch2	0.00500344
Nfyb	Oit1	0.00500344
Zfp91	Adk	0.00500345
Taf7	Pxmp2	0.00500346
Taf7	Rnf126	0.00500346
Uqcrb	Lamp1	0.00500347
Tcf7	Poli	0.00500348
Sod1	2610301B20Rik	0.00500348
Rest	Fermt2	0.0050035
Snrnp70	Hist1h2ak	0.00500354
Junb	Clstn2	0.00500355
Tsn	Arhgap26	0.00500355
Cebpz	Lgals2	0.00500355
Tsn	Dpm2	0.00500356
Zfp105	Mgst3	0.00500361
Rab7	Notch2	0.00500363
Smarca5	Tomm70a	0.00500364
Sox4	Pank1	0.00500364
Zfp207	Golgb1	0.00500365
Ubxn1	Pycard	0.00500366
Mynn	Sp7	0.00500366
Rfc3	Mrpl49	0.00500367
Kdm5b	Nolc1	0.00500368
Cbx3	Snx33	0.00500369
Suclg1	Zdhhc16	0.00500371
H2afz	Fuz	0.00500373
Gpank1	Pdha2	0.00500373
Nfyb	Zfp438	0.00500374
Cebpz	Faim	0.00500374
Ccnt2	Cnot7	0.00500375
Tcf3	Gsk3b	0.00500375
Ube2k	Gpi1	0.00500377
Zbtb32	4932435O22Rik	0.0050038
Hsf1	Cul7	0.0050038
Cebpz	Dlat	0.00500382
Utp18	Tmf1	0.00500383
Spr	Rab25	0.00500383
Rbak	Kif5a	0.00500384
Ube2k	Acot1	0.00500384
Arid5a	Pqlc2	0.00500386
Irx1	Als2cl	0.00500386
Foxp1	Fbxo46	0.00500386
Bdp1	Dgka	0.00500388
Zbtb20	Ccdc73	0.00500389
Ssrp1	Vat1	0.0050039
Gar1	Tyk2	0.00500391
Ctnnb1	Gpm6b	0.00500391
Zfp422	B3gnt5	0.00500396
Dmrtb1	Nrip1	0.00500398
H2afz	Urod	0.00500398
Rxrb	Pabpc4l	0.00500398
Erg	Zmiz2	0.00500398
Got1	Cd83	0.00500398
Ube2k	Anks1	0.00500399
Ctbp1	Srfbp1	0.005004
Ccdc25	Sfxn4	0.005004
Bax	Wbp11	0.005004
Zfp790	Wscd2	0.00500401
Sall4	Dnajc8	0.00500402
Ywhaz	Fzd3	0.00500405
Zfp105	Rnf19a	0.00500405
Terf1	Trappc10	0.00500407
Fubp1	Prdx1	0.00500407
Zfp266	Setx	0.00500413
Zbtb32	Stau2	0.00500414
Parp1	Tex19.1	0.00500414
Csnk2b	Cad	0.00500415
Dazap1	Plekhf2	0.00500415
Taf7	Dennd1a	0.00500416
Sox3	Slc9a8	0.00500417
Kdm5a	Tulp3	0.00500417
Ssrp1	Fignl1	0.00500422
Gtf3c5	Foxm1	0.00500422
Pou3f1	Rom1	0.00500424
Gtf2a2	Alkbh8	0.00500425
Hoxb7	Tcte3	0.00500425
Foxo3	Stox2	0.00500425
Ar	Dynlt1a	0.00500426
Foxo1	Narfl	0.00500426
Pou2f2	Sepn1	0.00500427
Tcf15	Hs3st1	0.00500428
Fubp1	Ppp2ca	0.00500428
Zkscan14	Naa11	0.00500428
Trip10	Zfp446	0.0050043
Smad5	Zfp446	0.0050043
Smarca4	Cbx1	0.00500432
Lmo2	Slc30a2	0.00500433
Ssbp3	Wdfy3	0.00500434
Ywhaz	Myh3	0.00500434
Uqcrb	Ptgr2	0.00500435
Yeats4	Pus1	0.00500435
Peg3	Fnbp1	0.00500436
Fubp1	Nap1l4	0.00500438
Tfdp2	Dynll2	0.00500439
Sod1	Traf4	0.0050044
Ddx4	Uso1	0.00500441
Dnajc21	Nab1	0.00500442
Egr4	Nek1	0.00500443
Zfp110	St14	0.00500444
Zfp207	Rps5	0.00500445
Ncor1	Ap3s1	0.00500445
Rel	Ftl1	0.00500449
Jund	Ubr4	0.00500451
Cebpb	Aamp	0.00500451
Rbm3	Tuba1b	0.00500451
Utp18	Dennd2a	0.00500452
Gadd45a	Scnn1a	0.00500453
Rnf114	Strn3	0.00500454
Mtf1	Eml4	0.00500454
Kdm2b	Polr3b	0.00500454
Sod1	Gcsh	0.00500454
Cnot3	Cdkn2b	0.00500455
Dlx3	Fam102b	0.00500456
Bdp1	Donson	0.00500458
Nfib	Alg2	0.00500458
Ssbp3	Rnf126	0.00500458
Gar1	Prkar1a	0.00500459
E4f1	Trim3	0.00500459
Rab14	Shroom2	0.00500459
Psma6	Acot9	0.00500461
Crebl2	Ppp2r5e	0.00500463
Aspscr1	Traf7	0.00500464
Nfatc1	Ercc6l	0.00500466
Rps4x	Npas3	0.00500467
Dmrt1	Adat1	0.00500471
Ssrp1	Pnpla2	0.00500471
Ran	Crtc1	0.00500472
Zbtb44	Ppme1	0.00500474
Zmiz1	Eomes	0.00500475
Rpl6	Epm2a	0.00500482
Kdm2a	Nr1h2	0.00500483
Jund	Uqcr11	0.00500484
Rab14	Dnajb6	0.00500485
Rufy3	Iqsec1	0.00500486
Psmd12	Ube2n	0.00500486
Tsn	2610020H08Rik	0.00500488
Ube2k	N4bp2l2	0.00500488
Snai1	Hoxc4	0.00500488
Dusp22	Fam83d	0.00500489
Cnot3	Npw	0.0050049
Zbtb20	Arid3b	0.00500491
Hnrnph3	Il1r2	0.00500492
Cebpg	Igsf9b	0.00500495
Rab2a	Zdhhc6	0.00500495
Yeats4	Cpz	0.00500496
Kat2a	Fkbp5	0.00500498
Zfp655	Zic2	0.00500499
Hoxb2	Mesdc1	0.005005
Ctbp2	Rapgef1	0.00500501
Tfam	Creb1	0.00500501
Pqbp1	Ccdc28b	0.00500501
Nr1h2	Ccdc25	0.00500502
Rps10	Eif2b3	0.00500503
Tcf7	Timm17b	0.00500503
Nucb1	Shprh	0.00500505
Rest	Dph3	0.00500506
Zfp112	Hpn	0.00500507
Kdm5b	Taldo1	0.00500507
Fubp1	2700094K13Rik	0.00500508
Eef1d	Cops8	0.00500509
Fbxl19	Phka2	0.00500511
Zbtb32	Pafah2	0.00500513
Rab2a	Ccdc18	0.00500515
Wrnip1	Eml4	0.00500515
Churc1	Pxmp4	0.00500515
Snai1	Fam110b	0.00500517
Hmgb2	Slc27a2	0.00500518
Eef1d	Mapk1ip1l	0.0050052
Rps10	Oxsm	0.00500521
Zfp516	Pla2g1b	0.00500525
Jund	Hnrnpm	0.00500526
Zfp951	Dusp9	0.00500527
Sox4	Cxcl10	0.00500527
Msi2	Efna2	0.00500527
Hdac3	Stat5a	0.00500527
Irf1	Cep97	0.00500527
Smad4	Isg15	0.00500527
Hbp1	Zmat2	0.00500528
Rpp25	B4galt1	0.00500529
Grhpr	Eml2	0.00500529
Fiz1	Nnat	0.00500531
Zfp90	Mpv17	0.00500534
Zscan29	Deptor	0.00500534
Mrps25	Gfer	0.00500534
Fiz1	Nans	0.00500535
Rb1	Pdss1	0.00500535
Pqbp1	Nup210	0.0050054
Foxp1	Acot10	0.0050054
Glis3	Cfp	0.00500541
Mta3	Tpra1	0.00500541
Gtf3a	Cnp	0.00500541
Lef1	Osbpl10	0.00500542
Elf1	Tyrobp	0.00500543
Srp9	Gcat	0.00500545
Runx2	Lrp5	0.00500545
Egr1	Cog2	0.00500546
Zfp691	Dbndd1	0.00500547
Rnaseh2c	Gbp2	0.00500547
Hcls1	Fkbp4	0.00500547
Hmgb1	Zmym5	0.00500549
Pura	Tcf7l1	0.00500549
Tsc22d4	Pdik1l	0.0050055
Cnot4	Rgs19	0.0050055
Snapc4	D10Jhu81e	0.0050055
Rps10	Lbh	0.0050055
Fubp1	Mrps16	0.00500553
Eef1d	Ngdn	0.00500556
Nap1l1	Ptdss2	0.00500556
Klf16	Nceh1	0.00500556
Ubtf	Ttyh3	0.00500557
Ran	Mrpl21	0.00500557
Sft2d1	Zfp954	0.00500558
Dhx36	P2rx6	0.00500559
Nucb1	Ptpn9	0.00500562
Zfp42	Mfn2	0.00500564
Cux1	Fam46c	0.00500567
Gtf2a1	Hif1a	0.00500568
Cebpg	Mif4gd	0.0050057
Smc3	Ttn	0.00500572
Aco1	Gch1	0.00500572
Arid3b	Sigmar1	0.00500574
H2afz	Tnpo3	0.00500575
Apex1	Fgfr1op2	0.00500578
Rpl6	Pign	0.00500578
Glyctk	Tmtc1	0.00500579
Got1	Whamm	0.00500581
Rpl35	Pex12	0.00500584
Morn1	Wbscr17	0.00500588
Zbtb16	Dlec1	0.00500589
Zfp622	Tapbp	0.0050059
Zswim1	C330007P06Rik	0.00500593
Hmgb3	Hars	0.00500596
E2f5	Nampt	0.00500597
Zbtb20	Ppp1r12b	0.005006
Esx1	Fam117a	0.00500601
Pole4	Zfp180	0.00500602
Batf3	Pcmtd1	0.00500604
Zfp326	Mrps34	0.00500604
Nap1l1	Maged1	0.00500604
Utp18	Triml1	0.00500605
Smad9	H2-Q7	0.00500606
Hmx2	Tbk1	0.00500606
Rnf138	Snrpd2	0.00500607
2310011J03Rik	Nfia	0.00500607
Dnmt1	2810417H13Rik	0.00500607
Nme1	Aig1	0.00500608
Runx1	Txnrd2	0.00500611
Rbm3	Znrd1	0.00500611
Gtf3c2	Batf3	0.00500612
Mta3	Tatdn3	0.00500614
Cxx1b	Dpy19l1	0.00500616
Zfp688	Cacna2d1	0.00500616
Trmt1	Sfi1	0.00500617
Relb	Lgr4	0.00500618
Mrps25	Sh3yl1	0.00500618
Hbp1	Mrpl21	0.00500619
Mlxipl	Ahdc1	0.00500621
Rnf138	Gtf3c3	0.00500621
Max	Ptcd1	0.00500621
Ikzf2	Dynlt1a	0.00500624
Kdm5a	Ppp6r1	0.00500624
Ewsr1	Lman2	0.00500627
Zfp451	Prr15	0.00500627
Cdc5l	Slc9a6	0.0050063
Rpl6	Mcm2	0.00500631
H2afy	Eif2s3y	0.00500631
Luzp1	Doc2a	0.00500631
Npdc1	St6galnac4	0.00500633
Rpl35	Utp18	0.00500634
Ncbp2	Snx4	0.00500636
Sf3b1	Acat2	0.00500636
Gtf2h3	Slc50a1	0.00500638
Smarca5	Aldh18a1	0.0050064
Ruvbl1	Psmd4	0.0050064
Egr4	Srm	0.0050064
Zfp622	Rdx	0.00500646
Rpl6	Mtus2	0.00500648
E2f1	Hsdl1	0.00500648
Ddx4	Cnn3	0.00500648
Uqcrb	Pank4	0.00500651
Cbfb	Ywhab	0.00500652
Foxo1	Rab11fip2	0.00500653
Spats2	Mdfi	0.00500653
Hp1bp3	Alkbh8	0.00500657
Hmgb2	Lrig3	0.00500657
Trim28	Bag4	0.00500658
Atf2	3110040N11Rik	0.00500658
Klf7	Rad23a	0.00500658
Ywhaz	Slc35c1	0.00500659
Bnc1	Tktl1	0.0050066
U2af1	Vrk1	0.00500661
Tcf3	U2af1	0.00500661
Zfp219	Siae	0.00500662
Celf4	Ascl4	0.00500663
Gtf2a2	Rhbdf2	0.00500664
Tcf4	Nfat5	0.00500665
Eif5a2	Synrg	0.00500666
Smad2	Cct3	0.00500668
Zfp746	Exoc6b	0.00500668
Etv5	Psmd7	0.00500669
Bax	Nkx6-2	0.00500669
Zfp14	1810014B01Rik	0.00500671
Sox4	Fam50b	0.00500674
Zfp639	Trmt2a	0.00500674
Nrf1	Slc17a7	0.00500675
Smc3	Tra2b	0.00500675
Zfp930	Polm	0.00500676
Etfb	Vps39	0.00500677
Ybx1	Hsd17b12	0.00500678
Zscan22	Fam49a	0.00500678
Gtf2h3	Rab18	0.00500679
Nme1	Tmem231	0.00500679
Runx3	Alg11	0.0050068
Msra	Ccdc158	0.00500683
Rpl35	Gnl3	0.00500683
Hsf1	Car6	0.00500683
Zfp319	Rcor1	0.00500684
Nr1d1	Lztfl1	0.00500685
Ilf2	Ctbs	0.00500686
Myef2	Zdhhc17	0.00500686
Plag1	Crat	0.00500686
Zfp408	Zfp541	0.00500687
Ewsr1	Tatdn3	0.00500688
Egr4	Grip2	0.0050069
Apex1	Dctn3	0.0050069
Cxx1b	Mgat4b	0.00500691
Hoxc9	Fxyd7	0.00500692
Anxa11	Eif2ak2	0.00500692
Rpl6	Kcns1	0.00500693
Tcf7l1	Dpp8	0.00500694
Eif5a2	Pir	0.00500695
Ruvbl1	Sar1b	0.00500695
Tbp	Ccnb1ip1	0.00500696
Msi2	Prex1	0.00500696
Git2	Lman2l	0.00500697
Atf3	Birc3	0.00500701
Magoh	Zfp606	0.00500701
Smc3	Ablim1	0.00500701
Nmi	Plekhg1	0.00500707
Gpank1	Tmem39a	0.00500707
Cbx3	Tead2	0.00500707
Mypop	Slc25a42	0.00500708
Msi2	Cercam	0.00500708
Hnrnpc	Phrf1	0.00500708
Tcf3	Rab6b	0.00500708
Max	Dgki	0.00500709
Dmrt1	Nhp2l1	0.00500709
Apex1	Ing3	0.00500709
Rbms1	Rnf145	0.0050071
Suclg1	Ewsr1	0.00500711
Hmgb2	Il1r1	0.00500711
Tfam	Ifrd2	0.00500712
Rfx7	Stip1	0.00500713
Hmgb2	Tbc1d1	0.00500716
Cebpz	Rps6ka3	0.00500716
Ets1	B3galt4	0.00500717
H2afz	Zbtb32	0.0050072
Kdm4a	Tchp	0.00500721
Elf1	Slc25a37	0.00500722
Atf2	Usp9x	0.00500723
Scmh1	Spr	0.00500724
Zbtb33	Tbc1d22a	0.00500724
Egr4	Chchd5	0.00500727
Sod1	Gmnn	0.00500728
Klf2	Map3k8	0.00500729
Zfp688	Atg4a	0.00500731
Pbx2	Txnl4b	0.00500731
Zfp687	Cenph	0.00500735
Nap1l1	Igfbp2	0.00500739
Msi2	Golga3	0.00500741
Hmgb1	Taok3	0.00500742
Sox11	Zic4	0.00500742
Nr2f6	Asnsd1	0.00500743
Rbm7	Slc35e4	0.00500743
Vamp3	Kifap3	0.00500743
Zfp637	Camk2b	0.00500746
U2af1	Eif2s1	0.00500747
Peg3	Zfp521	0.00500748
Zfp280d	Abcc3	0.00500751
Smad5	Ccdc43	0.00500751
Zscan12	Gsta4	0.00500751
Hmgb3	Psmd8	0.00500751
Zfp207	Ppm1d	0.00500753
Pole4	Fkbp1a	0.00500753
Trmt1	Rundc3b	0.00500753
Eif5a2	Arhgef9	0.00500754
Lef1	Dppa5a	0.00500754
BC005561	Lmf2	0.00500755
Mxi1	2810454H06Rik	0.00500756
Dmrt1	Chadl	0.00500757
Dazap1	Srp54b	0.00500758
Ube2k	Timm13	0.00500758
Pbx2	Rbm42	0.00500758
Lin28a	9430015G10Rik	0.00500758
Elk1	Dppa2	0.00500759
Ilf2	Galt	0.0050076
Csnk2b	Psmc3ip	0.0050076
Gtpbp6	Orai3	0.00500761
Ncor2	Zfp605	0.00500762
Cdc5l	Mcm4	0.00500762
Ybx1	Calm1	0.00500762
Zfp131	Prkag1	0.00500764
Irx2	Etv3	0.00500765
Kdm5b	4930447C04Rik	0.00500766
Cbx3	Rb1cc1	0.00500768
Usf1	Flnc	0.00500769
Srp9	Ptpn1	0.0050077
Gtf2h3	BC030336	0.00500771
H2afy	Snrpd3	0.00500772
Jund	Chchd10	0.00500773
Cbx7	Zfp365	0.00500774
Hmga1	Stard3nl	0.00500774
Six1	Nhsl1	0.00500775
Zfp410	Klrg2	0.00500779
Dnajc21	Esx1	0.00500781
Klf2	Pmp22	0.00500785
Esrra	Dbx2	0.00500786
Htatip2	Tbx3	0.00500787
Mxd4	D2hgdh	0.00500787
Hdac3	Sirt5	0.00500788
Anxa11	Tpcn1	0.00500789
Sox3	Shmt1	0.0050079
Cebpz	Cacnb1	0.0050079
Pdx1	Adck2	0.00500792
Zfp706	Stard7	0.00500792
Zfp213	Panx1	0.00500792
Foxp1	Ndufb7	0.00500795
Jund	Slc25a27	0.00500795
Ybx1	Spa17	0.00500797
Zfp668	Zfp119b	0.00500799
Pole3	Hgs	0.005008
Zfp688	Tmem218	0.00500801
Ran	Nudt4	0.00500802
Hbp1	Camsap1	0.00500803
Cebpz	Neil2	0.00500803
Egr2	Dgkk	0.00500803
Mafk	Ccdc122	0.00500804
Zfp532	Pllp	0.00500806
Vps4b	Fam126a	0.00500808
Klf13	Znfx1	0.00500808
Hmgb3	Ctnnbl1	0.00500809
Ccdc25	Lix1	0.00500812
Zbtb46	Aak1	0.00500813
Rps10	Srek1	0.00500813
Egr4	B4galt2	0.00500813
Ep300	Hmcn1	0.00500815
Cic	Ikbip	0.00500816
Ccdc25	Cul5	0.00500817
Rpl6	Gpn3	0.00500817
Cbfb	Bpnt1	0.00500819
Aspscr1	P2rx4	0.00500819
Zfp622	Prdx1	0.0050082
Smap2	Pyroxd1	0.00500822
Hnrnpa0	Slc4a4	0.00500823
Ran	Cyb5r3	0.00500825
Atoh8	Zbtb40	0.00500826
Otud4	Pank2	0.00500826
Cdc5l	Dazl	0.00500826
Dnmt1	Rnf17	0.00500827
Tcf7	Mxd1	0.00500827
Etv6	Kcnb1	0.00500828
Suclg1	Cycs	0.00500828
Zfp217	Tmem18	0.00500829
Sox3	Bub3	0.00500829
Aff4	Bmpr1a	0.0050083
Psma6	Chic2	0.00500835
Zcchc17	Gins3	0.00500836
H1fx	Cltc	0.00500837
Spr	Nck1	0.00500838
Nme1	Ap2a1	0.0050084
Abcf2	Ndufc2	0.00500842
Apex1	Spg21	0.00500843
Dmc1	Col4a2	0.00500845
Zfp131	Sigmar1	0.00500845
Pik3c3	Pcp4	0.00500845
Psmd12	Ikbkg	0.00500846
Dus3l	Plxna1	0.00500848
Trim24	Tmbim4	0.00500848
Trim33	Usp36	0.00500849
Patz1	Arsg	0.0050085
Foxn2	Mlst8	0.0050085
T	Tmem158	0.00500851
Hnrnpc	Zfp593	0.00500851
Ywhae	Ptpn1	0.00500852
Stub1	2700094K13Rik	0.00500853
Gtf3a	Rnf139	0.00500853
Smarcc1	Crlf3	0.00500855
Sin3a	Lix1	0.00500858
Stat3	Pigm	0.00500859
Prdm5	Ranbp17	0.00500862
Tpi1	Ms4a6c	0.00500862
Rfx3	Cpeb2	0.00500862
Rad21	Slc9a3r1	0.00500863
Kdm5b	Atr	0.00500864
Ybx1	Clstn2	0.00500864
Cux2	Cdr2l	0.00500865
Ewsr1	Taldo1	0.00500865
Zfp207	Acss1	0.00500868
Sox10	Fchsd2	0.00500868
Zfp938	Nav1	0.00500868
Foxo1	Cmas	0.00500869
Psmc2	Prkrip1	0.00500869
Sox3	Memo1	0.00500873
Hmgb1	Zcchc8	0.00500873
Ddx4	Akap17b	0.00500874
Rarg	Shcbp1	0.00500879
Gtf2b	Eml2	0.00500883
H2afz	Klhdc1	0.00500884
Magoh	Sdf2l1	0.00500885
Egr4	Vwa5b2	0.00500886
Rab2a	Sqle	0.00500887
Psmd12	Vapb	0.00500887
Bdp1	Ypel2	0.00500887
Klf7	Zdhhc13	0.00500889
Dhx36	Uchl3	0.0050089
Nfya	Inppl1	0.00500891
Ybx1	Mtap	0.00500891
Ppp2r3d	Rap1gap	0.00500891
Aspscr1	Tmem170	0.00500892
Cycs	Fblim1	0.00500892
Smap2	Gse1	0.00500895
H2afy	Tmem170b	0.00500896
Nap1l1	Ccdc127	0.00500899
Ybx1	Mpv17l2	0.00500901
Mxd3	Uevld	0.00500901
Bptf	Ubtd1	0.00500904
Gtf3a	R3hcc1	0.00500905
Zfp30	Plec	0.00500906
Hdac2	Slc35b1	0.00500909
Otud4	Speer4a	0.00500909
H2afy	Cstf3	0.00500909
Ubxn1	Gps1	0.00500911
Pou2f2	Pck2	0.00500912
Smarcc1	Csnk2b	0.00500913
Rxrb	Fam169a	0.00500915
Kdm2b	Dctn2	0.00500916
Zfp286	Sms	0.00500918
Egr2	Slc25a10	0.00500919
Cnot4	Fam78b	0.00500919
Vamp3	Kpna2	0.00500919
Ubp1	Zfp157	0.0050092
Scmh1	Ing2	0.00500921
Ubxn1	Stk31	0.00500924
Gata2	Paip1	0.00500924
Rfxap	Ldhc	0.00500924
Yeats4	AW549877	0.00500924
Ddit3	Zfp345	0.00500924
Ube2v1	Cpox	0.00500924
Hsf2	Asb1	0.00500926
Zbtb39	Stox1	0.00500926
Setdb1	Otud5	0.00500929
Zeb1	Ankrd16	0.0050093
Kdm5b	Syce2	0.0050093
H2afy	Ranbp1	0.00500931
Tead2	Tchh	0.00500932
Zbtb49	Kif21b	0.00500933
Fubp1	Fam174b	0.00500933
Id4	Prkd1	0.00500935
Irx1	Slc45a3	0.00500936
Zfp319	AW112010	0.00500937
Cfl2	Nhsl2	0.00500937
Tsnax	Man1b1	0.00500938
Rab14	Tm9sf4	0.00500939
Irx2	Phf7	0.00500939
Ddx4	Wscd2	0.0050094
Ets1	Pip5k1c	0.00500944
Bcl6b	Tep1	0.00500945
Csnk2b	Rhoq	0.00500945
Uqcrb	Pdcl3	0.00500945
Zfp184	Wdr78	0.00500948
Rpl6	Rb1cc1	0.00500949
Hmgb1	Lmnb2	0.0050095
Tcf3	Enah	0.00500953
Ascc1	E130012A19Rik	0.00500953
Ssbp3	Eif4a3	0.00500956
Tcfl5	2900060B14Rik	0.00500956
Nr2f6	Mrpl17	0.00500956
Timm8a2	Cdc42ep2	0.00500958
Irf3	Pafah2	0.00500958
Zfp148	Pigg	0.00500959
Zfpm1	Rdh11	0.00500963
Klf10	Slc38a2	0.00500964
Hnrnpc	Nup93	0.00500964
Hmgb1	Pdia6	0.00500964
Rab14	Orc2	0.00500967
Dnmt1	Cntn6	0.00500967
Ptcd1	Il1r2	0.00500967
Rbm3	Ctps	0.00500967
Rps4x	Nsmaf	0.00500968
Dmap1	Gyltl1b	0.00500968
Zfp148	Klhl32	0.00500969
Zfp287	Nova2	0.00500969
Irx1	D10Jhu81e	0.0050097
Crem	Nek8	0.00500971
Rbm42	Tex11	0.00500973
Cycs	Prpf4b	0.00500976
Plagl2	Slc35b2	0.00500976
Esx1	Hist1h1e	0.00500977
Dmrt1	Dppa5a	0.00500977
Smad5	Rcor1	0.00500978
Rpl35	Thoc1	0.00500979
Nfe2l2	Pstpip1	0.00500979
Brf1	Kdelc1	0.0050098
Psma6	Rfc1	0.00500981
Rps10	Mpped2	0.00500981
Six4	Akap12	0.00500983
Lsm6	Phf13	0.00500983
Sod1	Rad50	0.00500984
Rps10	Mcm3	0.00500985
Exosc3	Ttk	0.00500985
Tagln2	Efna1	0.00500985
Hmgb1	Xrn1	0.00500987
Zfp959	2810474O19Rik	0.00500989
Pik3c3	Stx2	0.0050099
Rxra	Dcp1b	0.00500991
Gtf2h3	Il25	0.00500993
Hspa5	BC029214	0.00500993
H2afz	Ddx5	0.00500994
Rbfox2	Mrpl40	0.00500995
Kdm5b	Slc7a5	0.00500998
Tsnax	Mtmr2	0.00500998
Zbtb6	Ift27	0.00500999
Atf4	Elk4	0.00500999
Churc1	Sdhaf1	0.00501002
Rbm42	Tspan3	0.00501002
Rbm3	Ybx1	0.00501004
Hspa5	Tmem115	0.00501005
Rpl35	Rnf146	0.00501008
Srp9	Gna12	0.00501008
Ruvbl1	Mapkapk5	0.00501009
Rnaseh2c	Cerk	0.00501013
Sall1	Creg2	0.00501014
Zfp296	Crocc	0.00501014
Gmeb1	Smug1	0.00501014
Zbtb45	Rtkn	0.00501015
Mga	Dedd2	0.00501016
Psmc2	Stk10	0.00501017
Hdac2	Degs1	0.00501019
Ube2k	Taf12	0.00501021
Eef1d	Flii	0.00501021
Magoh	Sfxn4	0.00501022
Mafg	Sergef	0.00501022
Creb3	Atp8a2	0.00501024
Eef1d	Nt5dc1	0.00501025
Stub1	Parva	0.00501026
Hes1	Pde4dip	0.00501027
Psmd12	Arpc3	0.00501027
Cdc5l	Slc25a40	0.00501027
Smarcc1	Hmgcr	0.00501028
Zfp212	Zpbp2	0.00501028
Ran	Snx25	0.00501029
Nup133	Hmcn1	0.00501029
Rfc3	Ccnd1	0.00501031
Traf4	Clic6	0.00501034
Ash2l	Snw1	0.00501035
Smarcb1	Ttk	0.00501036
Zbtb33	Zfp7	0.00501037
Dmrtc2	Mfap3l	0.00501039
Pura	Spen	0.00501041
Eef1d	Cry1	0.00501043
Zmat2	Rnaseh2c	0.00501044
Ebf3	Sufu	0.00501044
Zfp207	C77080	0.00501046
Hmga1-rs1	Dhrs7b	0.00501046
Rest	Atp13a1	0.00501046
Wrnip1	Kcnk3	0.00501047
Uqcrb	Ostf1	0.00501047
Rpl35	Slc39a3	0.00501049
Smad2	Prnp	0.00501049
Runx3	Gpr89	0.00501051
Ets1	Zfp472	0.00501053
Dmrt1	Cfl1	0.00501053
Klf6	Neat1	0.00501053
Gm13212	Cpt2	0.00501056
Hnrnpa0	Kcnu1	0.00501056
Smarca5	Exosc5	0.00501056
Cenpb	Ddx19a	0.00501057
Etv4	Robo1	0.00501057
Zfp451	Rere	0.00501058
Gata2	Gadl1	0.0050106
Pik3c3	Itpkc	0.00501062
Smarca5	Ddrgk1	0.00501064
H2afy	Igfbpl1	0.00501065
Canx	Nlrp4f	0.00501065
Jund	1700007K13Rik	0.00501066
Ewsr1	Dgcr2	0.00501066
Klf7	Mfsd5	0.00501067
Nap1l1	Isy1	0.0050107
Timm44	Bcl2l13	0.00501071
Foxp1	Stk31	0.00501071
Ybx1	Yif1b	0.00501073
Atoh8	Znrf2	0.00501073
Rlf	Cmtm8	0.00501073
Smarcb1	Hbp1	0.00501074
Zscan21	Fkbp2	0.00501074
Topors	Zfp703	0.00501074
Zbtb39	Slc2a5	0.00501075
Etv5	Cbx4	0.00501079
Yeats4	Blmh	0.00501079
Spats2	Stxbp1	0.0050108
Rpl35	Alg8	0.00501082
Zfp507	Slc25a15	0.00501083
Cbfb	Abca7	0.00501083
Egr4	Ube2q2	0.00501086
Nkx2-5	Rom1	0.00501087
Anxa11	Galnt10	0.00501088
Dmap1	Morc3	0.00501089
Ilf2	Fubp1	0.0050109
Cebpz	Ccdc115	0.0050109
Gtf2f1	Fiz1	0.00501092
Zfp959	Tyro3	0.00501092
Churc1	Maged2	0.00501093
Nfia	Gml	0.00501094
Glis1	Eftud1	0.00501095
Ccdc25	Thoc3	0.00501095
Ncbp2	Tfb2m	0.00501096
Zfp937	Zfyve28	0.00501096
Klf2	Rap1gap2	0.00501099
Zfp706	Traf7	0.00501102
Zfp800	Eme1	0.00501102
Esr1	Cetn4	0.00501103
Hoxc4	Phactr2	0.00501104
Cbfb	Mesp1	0.00501104
Ruvbl1	Setd3	0.00501105
Zfp248	Mn1	0.00501106
Trmt1	Mta1	0.00501106
Boll	Aste1	0.00501107
Rps10	Alkbh4	0.00501107
Ubtf	Ube2l3	0.00501108
Mdm2	Fastkd2	0.00501108
Ezr	Ltbp1	0.00501114
Rps4x	Neat1	0.00501114
Gtf2i	Mogat2	0.00501114
Luzp1	Msi1	0.00501115
Zbtb26	1700026L06Rik	0.00501115
Dmrt1	Shroom4	0.00501116
Nap1l1	Jak1	0.00501116
Taf7	Sec11a	0.00501117
Ctnnb1	Adprh	0.00501117
Mybl2	Thoc5	0.00501118
Nfyb	Klf11	0.00501119
Ube2k	Por	0.0050112
Rfx1	Morc1	0.00501121
Zfp266	Wt1	0.00501121
Ubxn1	Cdadc1	0.00501122
Zcchc17	Gpr157	0.00501122
Pou5f1	Zfp507	0.00501128
Ctnnb1	Chrna7	0.00501128
Mios	1700007K13Rik	0.0050113
Hdac2	Drg1	0.00501131
Vamp3	Poldip3	0.00501131
Odc1	Bcl2l2	0.00501132
Tef	Ak8	0.00501133
Rad21	Cd24a	0.00501134
Id4	Pkd1	0.00501134
Bax	Myd88	0.00501135
Nkx2-5	Pcp4	0.00501135
Klf7	Ddrgk1	0.00501136
Foxa3	Parp6	0.00501138
Tmem33	Men1	0.00501139
Erf	Kcnn1	0.0050114
Cnot3	Timm22	0.00501142
Zfp574	Lpar3	0.00501142
Rad21	F2rl1	0.00501143
Msi1	Smyd2	0.00501144
P4hb	Sacm1l	0.00501145
Dazap1	Oxnad1	0.00501146
Zfp248	Cyth4	0.00501148
Rbfox2	Fam43a	0.00501149
Tsn	Exosc1	0.00501149
Rps10	Acat2	0.00501149
Zscan21	Socs5	0.0050115
Vps4b	C330007P06Rik	0.0050115
Six1	Actr3b	0.00501151
Ybx1	Fam49b	0.00501151
Mlx	Fcrls	0.00501152
Hbp1	Zfp541	0.00501153
Xrcc1	Wdr82	0.00501153
Ncor2	Aqp5	0.00501154
Pdcd11	Ndufb2	0.00501155
Srp9	Ube2t	0.00501155
Ncbp2	Zfp932	0.00501156
Rps10	Tor2a	0.00501158
Dazap1	Hspa8	0.00501159
Rpl35	Psmb8	0.00501161
Magea5	Cyb561d1	0.00501162
Ddx4	Nsmce1	0.00501163
Parp1	Atf1	0.00501163
Jund	Trim28	0.00501163
Rpl35	Gm6890	0.00501165
Fez1	Aqp5	0.00501166
Nup107	Ankrd13a	0.00501167
Trim24	Trak2	0.00501168
Uqcrb	Pin1	0.00501168
Dnttip1	Phf5a	0.0050117
Rab18	Ercc2	0.0050117
Hoxc8	Gstz1	0.0050117
Id4	Fgd6	0.00501172
Pbx3	Kif19a	0.00501172
Kat2a	Tpst2	0.00501173
Id4	Pus7l	0.00501174
Hirip3	Slc27a1	0.00501175
Egr4	Hcls1	0.00501177
Mdm2	Nes	0.00501178
Foxo1	Pdia4	0.0050118
Sft2d1	Rnase4	0.00501183
Rcor1	Pnldc1	0.00501184
Map4k2	Nufip1	0.00501184
Ppp5c	Wdr7	0.00501186
Zfp689	Krit1	0.00501186
Aspscr1	1700016K19Rik	0.00501187
Parp1	Fkbp3	0.00501189
Fiz1	Rxrb	0.00501191
Setdb1	G6pc3	0.00501191
Sod1	Ldb1	0.00501192
Hbp1	Atp5f1	0.00501192
Sall1	Plin2	0.00501193
Csnk2b	Rwdd2b	0.00501193
Boll	Ruvbl2	0.00501196
Hes1	Rhot1	0.00501196
Bnc2	Fbxo10	0.00501197
Cycs	BC026585	0.00501199
Taf7	Mrpl22	0.00501201
Psmd12	Rps17	0.00501201
Yeats4	Foxq1	0.00501203
Zscan5b	Gm5622	0.00501203
Larp4	Fbn2	0.00501205
Gar1	Nipsnap1	0.00501207
Tmem33	Upf3a	0.00501207
Rbms1	Spata7	0.00501208
Bmyc	Lcp1	0.00501209
Ybx1	Bcl7b	0.0050121
Msi2	Dennd4b	0.0050121
H2afz	Dbil5	0.0050121
Mef2d	Zfp36l1	0.00501212
Zbtb20	Spag4	0.00501213
Pbx2	Ppp1cb	0.00501214
Dlx3	Sgms1	0.00501214
Fubp1	Spag1	0.00501215
Taf7	Cited2	0.00501215
Cebpg	Slc26a6	0.00501217
Ctnnb1	Rpf2	0.00501218
Sp2	Gbp2	0.0050122
Pdcd11	Wdr34	0.0050122
Rpl35	Cpsf1	0.00501222
Rlf	Nrg4	0.00501224
Jund	Tfg	0.00501224
Ybx1	Hbp1	0.00501226
Rps10	Cd151	0.00501226
Mettl14	Gm44	0.00501226
Hdac6	Zfp382	0.00501227
Rnf138	Atcay	0.00501229
Zfp553	Zfyve21	0.00501229
Homez	Abat	0.00501229
Rbm3	Srgap3	0.0050123
Hnrnph3	Pfkp	0.00501231
Acaa1b	Ctf1	0.00501232
Cnot4	Tbc1d5	0.00501232
Ubp1	Gpam	0.00501233
Zfp712	Zfp101	0.00501233
Zfp780b	Atrn	0.00501234
Yod1	Ly6k	0.00501235
Smarcb1	Imp3	0.00501236
H2afz	Zfp472	0.00501236
Nfat5	Senp8	0.00501237
Nkx2-5	Ampd1	0.00501237
Gm13212	Zfp609	0.00501238
Ube2k	Fam50a	0.00501239
Dazap1	Sox30	0.00501243
Sf3b1	Mis12	0.00501244
H2afy	Creb3l1	0.00501246
Rarg	Zfp105	0.00501247
Atf5	Nags	0.00501248
Nme1	Ofd1	0.00501249
Map4k2	Unkl	0.00501249
Polr3a	Tbl2	0.00501249
Pbx1	Cox6b2	0.0050125
Cebpz	Car6	0.0050125
E2f6	2210016L21Rik	0.00501251
Hbp1	Pou2f1	0.00501252
Gli3	Tjp2	0.00501252
Kdm2b	Esrp1	0.00501253
Lsm6	Zc3h3	0.00501258
Hmg20a	Chrna4	0.00501258
Lrrfip1	4933402J07Rik	0.00501258
Ecsit	Tcea3	0.00501259
Socs4	Letmd1	0.0050126
Zfp281	4930558J18Rik	0.00501261
Lsm6	Lrrc28	0.00501263
Tcf4	Ddx31	0.00501263
Bax	Lin7c	0.00501264
Dnmt3a	Enpp5	0.00501265
Satb1	Dbndd1	0.00501265
Pold2	Klhl23	0.00501266
Rps10	Fdx1l	0.00501266
Hdac1	Brcc3	0.00501267
Zfp219	Rbm20	0.00501268
Cdc5l	Tmem191c	0.00501268
Rab14	3110002H16Rik	0.0050127
Timeless	Cacna2d1	0.0050127
Pdcd11	Cdadc1	0.00501271
Srp9	Rpl17	0.00501272
Tob2	Med12l	0.00501273
Churc1	Alkbh4	0.00501273
Ecsit	Fads3	0.00501275
Ssrp1	Hist1h1a	0.00501276
Dmrt1	Dmxl1	0.00501277
Cbx3	Zfp280b	0.00501277
Nup133	Chrdl1	0.00501279
Hmgb1	Vps13c	0.0050128
Smarcb1	Chn1	0.00501281
Kdm5b	Neil2	0.00501282
Pole4	Vps26a	0.00501284
Hey1	Celf5	0.00501284
Ovol2	Jakmip1	0.00501286
Tcf7l1	Dgkq	0.00501288
Zfp42	Pex6	0.0050129
H2afy	Nr2e1	0.00501292
Ybx1	Phf23	0.00501293
Zfp524	Calb2	0.00501294
Hdac2	Fau	0.00501295
Smarcc1	H2-DMb1	0.00501295
Arid3b	Sncaip	0.00501296
Mef2c	Cd74	0.00501297
Fubp1	Ssbp1	0.00501297
Hp1bp3	Cradd	0.00501298
Mafg	C2cd4a	0.00501299
Rab2a	Pus10	0.005013
Zfp326	Fktn	0.00501301
Zhx3	1700016K19Rik	0.00501303
Zbtb20	Tmsb15b1	0.00501304
Hmg20a	1190002N15Rik	0.00501305
Rnf138	Ywhae	0.00501305
Hbp1	Map3k5	0.00501308
Hcfc1	Zfp39	0.00501309
Rps10	Ppp2cb	0.0050131
Bax	Nudt16l1	0.0050131
Hivep2	Cntfr	0.00501311
Stat3	Stil	0.00501312
Zfp867	Clcn6	0.00501312
Rpl6	Acacb	0.00501313
Mta3	Gamt	0.00501313
Cebpz	Rfc1	0.00501313
Apex2	Pnliprp2	0.00501315
Apex1	Uxs1	0.00501315
Rbpjl	Matn4	0.00501317
Nfkb1	Mid1ip1	0.00501317
Id4	Rad52	0.00501325
Mafg	4930507D05Rik	0.00501327
Topors	Glis3	0.00501329
Zfp236	Slc1a2	0.00501331
Nme1	Hadhb	0.00501334
Ybx1	Fam76a	0.00501337
Ssrp1	Txnl1	0.00501341
Cebpz	Ssbp4	0.00501342
Uqcrb	2310035C23Rik	0.00501342
Gata2	Cds2	0.00501344
Ccdc25	1810062O18Rik	0.00501345
Sox4	Uba1	0.00501348
Kdm2a	Cxx1a	0.00501348
Wt1	Polr3f	0.0050135
Klf13	Cerk	0.00501351
H2afy	Ythdc1	0.00501354
Tsc22d4	Nmral1	0.00501358
Tia1	Snhg12	0.00501358
Psma6	Kif1b	0.00501358
Hmgb1	Agrn	0.00501358
Anxa11	Ptpn9	0.0050136
Dnajc21	Rwdd2a	0.0050136
Jund	Cpeb3	0.0050136
Zfp653	Abcd1	0.00501364
Srp9	Ddx51	0.00501364
Zfp623	Net1	0.00501365
Hdac6	Rin2	0.00501365
Egr4	Hif1a	0.00501366
Eomes	Tmem185b	0.00501367
Pdcd11	Pfdn5	0.00501368
Smarcc1	Rps15	0.0050137
Lcorl	Zfp277	0.00501372
Msi2	L2hgdh	0.00501373
Klf13	Ift122	0.00501374
Six4	Tln1	0.00501375
Fubp1	Zbtb43	0.00501377
Stub1	Morc3	0.00501377
Hnrnpc	Fdxacb1	0.00501378
Snapc5	Abhd10	0.00501379
Rbm3	Nfatc2	0.00501381
Zbtb44	Toe1	0.00501382
Ube2k	Ccar1	0.00501384
Sall4	Dhx35	0.00501385
Tsc22d4	Tmem63b	0.00501385
Zeb2	Trpv2	0.00501385
Vps72	Nop14	0.00501385
Tfdp2	Suv420h2	0.00501387
Srebf2	Mfge8	0.00501388
Mxi1	Hsd17b12	0.00501389
Zfp664	Ubap2l	0.00501389
Klf7	Kdm5b	0.00501392
Kdm5b	Hcls1	0.00501393
Ybx1	Coil	0.00501395
Sall1	Ftsj1	0.00501395
Htatip2	Scn1b	0.00501396
Pdlim5	Cnnm4	0.00501398
Nap1l1	Traf3ip1	0.00501398
Ssbp3	Ddx24	0.00501398
Esrp1	Mprip	0.00501399
Cebpz	AI837181	0.00501399
Tsc22d4	Dtwd2	0.005014
Rps10	P2rx3	0.00501402
Hmgb1	Cyp4f16	0.00501403
Hmgb1	Pdcd2	0.00501404
Rps10	Mib2	0.00501407
Yeats4	2410015M20Rik	0.00501409
Ssrp1	Emg1	0.0050141
Zbtb17	2210408I21Rik	0.00501411
Esrp1	Fkrp	0.00501411
Rbbp9	Rgma	0.00501411
Rps4x	Tarbp2	0.00501413
Jund	Psmb1	0.00501413
Zfp706	Cxxc4	0.00501414
Pik3c3	Ramp1	0.00501414
Snrpb2	Snw1	0.00501416
Psmc2	Calm2	0.00501418
Kdm5b	Fxr2	0.00501418
Zfp655	Cyp4f16	0.00501421
Tcf3	Snrpd3	0.00501421
Ywhae	Polr2d	0.00501424
Ewsr1	Alg12	0.00501425
Foxj3	Clcn3	0.00501427
Rorc	Igtp	0.00501427
Sox12	Exo1	0.00501428
U2af1	Acot7	0.00501429
Nme1	Mprip	0.00501431
Rab14	Hpcal1	0.00501431
Smarca5	Polr3h	0.00501431
Mapk1	Frmd8	0.00501432
Dus3l	Fech	0.00501434
H2afz	Mrps24	0.00501435
Cbx3	Cxcl1	0.00501436
Sin3a	Rprd1a	0.00501437
Bclaf1	Exosc2	0.00501439
Ncor2	Aldoc	0.0050144
Pou2f2	Mbip	0.00501442
Rab2a	Med13	0.00501443
Phtf1	Lrrfip1	0.00501443
Maz	Klhl2	0.00501443
Pura	Cerk	0.00501443
Zfp536	Rel	0.00501444
Zfp516	Arnt2	0.00501446
Zfp830	Crybg3	0.00501447
Dhx36	Arl13b	0.00501448
Zfp14	Ptpra	0.0050145
Mbnl2	Aph1b	0.00501451
Zfp672	Zfp692	0.00501452
Hnrnpa0	Paqr3	0.00501455
Nrf1	Zfp704	0.00501457
Terf1	Zfp13	0.00501458
Snapc4	Pls1	0.00501459
Ube2k	Gjc1	0.00501459
Zfp623	Cpn1	0.00501462
Jund	Hmgcs1	0.00501462
Cycs	Zfyve27	0.00501467
Mta3	Osbpl7	0.0050147
Zfp707	Evc2	0.0050147
Dnmt3a	4931428F04Rik	0.00501472
Prdx5	Cox7b	0.00501472
Gm13212	Dll3	0.00501472
Zfp454	Zfyve19	0.00501476
Nfic	Nphp4	0.0050148
Zscan21	1700007K13Rik	0.00501481
Ybx1	Asz1	0.00501482
Zbtb25	Ptpn9	0.00501483
Irx3	Sez6l	0.00501483
Zmat2	Pitpna	0.00501484
Zkscan6	Kcnn1	0.00501485
Ewsr1	Otud3	0.00501487
Git2	Trpm7	0.0050149
Bclaf1	Cul5	0.00501491
Gm13212	Kcnb1	0.00501491
AI987944	Hmgxb3	0.00501492
Pdcd11	Fam13b	0.00501493
Ppp5c	Pno1	0.00501494
Cycs	Nup50	0.00501494
Rab14	Il17d	0.00501494
Hmga1	Pou5f1	0.00501494
Setdb1	9030612E09Rik	0.00501496
Zfp322a	Tgif1	0.00501496
Ilf2	Zfy1	0.00501497
Creb3	Lrguk	0.00501499
Pole4	Ttf2	0.00501499
Mxd4	Xkr6	0.00501499
Canx	Pxmp4	0.00501499
Rnaseh2c	Zfc3h1	0.005015
Nme1	Gcsh	0.005015
Poli	Pola1	0.00501501
Ssrp1	Hdgfl1	0.00501502
Rpp25	Bok	0.00501504
Bcl11a	Kif7	0.00501504
Yeats4	Ap3m2	0.00501507
Hmgb2	Uchl4	0.00501507
Sfpq	Tprgl	0.00501508
Prdx5	Timm8b	0.00501508
Fubp1	Kcnj4	0.0050151
Satb1	Ehd3	0.0050151
Rest	Rpl39l	0.00501511
Hdac6	Gtpbp4	0.00501511
Ubxn1	Rpl19	0.00501511
Rbm17	Ckap2	0.00501511
Hbp1	Sfxn3	0.00501514
Mbd1	Chkb	0.00501518
Smc3	H2afv	0.00501518
Nap1l1	Bcl9l	0.0050152
Rpl35	Arpc1b	0.00501521
Timm44	Haus7	0.00501521
Rbm17	Cenpe	0.00501523
Smarcc1	Epas1	0.00501524
Srbd1	1700047I17Rik2	0.00501524
Med30	Slc9a6	0.00501524
Abcf2	Gng7	0.00501524
Ube2k	Nudt13	0.00501525
Zfp61	Tcp11	0.00501525
Patz1	Ghr	0.00501525
Zfp951	Enox1	0.00501527
Uqcrb	Ensa	0.00501527
Magea2	Efnb1	0.00501528
Zfp105	Ndst1	0.00501529
Zbtb20	Cdadc1	0.0050153
Rxra	Gpatch2	0.00501531
Smarca5	Apoe	0.00501532
Sf1	Grip2	0.00501532
Trim28	Smarcc1	0.00501532
E2f5	1700049G17Rik	0.00501538
Egr1	Batf	0.00501538
Hmgb1	Mkrn1	0.00501539
Wdr83	Kdelc1	0.00501539
Rbm7	Rpl6	0.0050154
Cycs	Nrp1	0.0050154
Meis1	Pgbd5	0.00501541
Dmrtb1	Sox15	0.00501541
Ran	2410004B18Rik	0.00501542
Zxdc	Zfp37	0.00501543
Cic	Plekha5	0.00501544
Rab14	1810043H04Rik	0.00501544
Suz12	Dnmt3b	0.00501551
Stat1	Cds2	0.00501551
Zfp524	Sult2b1	0.00501553
Sox4	Dpf2	0.00501554
Hmgb1	Mrpl1	0.00501554
Dnttip1	Kcnd3	0.00501555
Hdac2	Arpc1a	0.00501555
Cnot3	B9d2	0.00501556
Glis3	Trappc8	0.00501556
Magoh	Bdh1	0.00501556
Lsm6	Cdca8	0.00501557
Cbx3	Mcmbp	0.00501558
Zfp266	Zmym3	0.00501559
Arntl2	Gm3604	0.00501559
Zfp444	Il18	0.0050156
Mapk1	Dhps	0.00501561
Srp9	Psmd5	0.00501562
Id4	Arl5b	0.00501563
Ywhae	Bmp7	0.00501563
Zfp97	Pnp	0.00501566
Kdm5d	Tcta	0.00501567
Ubxn1	Smagp	0.00501567
Rab18	B630005N14Rik	0.00501569
Zfp91	Kcnmb4	0.00501569
Aebp2	Ttl	0.00501569
Bclaf1	Rbm46	0.00501571
Jund	Zfp1	0.00501571
Ssbp3	Rpl15	0.00501573
T	Fpgt	0.00501573
Asap3	Zfp691	0.00501574
Luzp1	Prkci	0.00501575
Nap1l1	Hnrnpa0	0.00501576
Crtc2	Cth	0.00501578
Zfp385a	Zfp276	0.00501579
Kdm5b	Rac3	0.00501579
Atf7	Cyp2u1	0.0050158
Ubtf	Sf3b3	0.0050158
Hspa5	Prc1	0.00501581
Neurog3	D16Ertd472e	0.00501581
Srp9	Med10	0.00501582
Dis3	Mdm4	0.00501583
Cbx3	Tktl1	0.00501584
Zfp280d	Zfp367	0.00501585
H2afy	Rbx1	0.00501586
Thap11	Nufip1	0.00501587
Hirip3	Cdc16	0.00501589
Rela	Wbscr16	0.0050159
Crtc2	Fhod1	0.0050159
Hoxb4	Kremen2	0.00501591
Zbtb3	Mei1	0.00501592
Hmgb1	Rpl22l1	0.00501593
Mbd4	Tbccd1	0.00501594
Uqcrb	Ipo8	0.00501597
Zfp148	BC017643	0.00501598
Sf3b1	Hyal1	0.005016
Psmd12	Rfc4	0.00501601
Timeless	Foxk1	0.00501603
Ruvbl1	Scfd1	0.00501605
Nfyc	Mef2c	0.00501606
Hes1	Ptgr2	0.00501607
Smarcc1	Rps20	0.00501608
Rab14	Ube4b	0.00501612
Hmgb1	Slc4a1ap	0.00501612
Rufy3	Mettl14	0.00501614
Sirt6	Drg2	0.00501615
Ybx1	Srpr	0.00501616
Ddx4	Nxf2	0.00501617
Rpl6	Ncaph2	0.00501617
Ash2l	Rims1	0.00501617
Rpl6	Tbc1d17	0.00501618
Rfx3	Pmel	0.00501618
Hmga1-rs1	Cep70	0.0050162
Nup133	Arhgap20	0.0050162
Gtf2ird1	Ttn	0.0050162
Abl1	Hmcn1	0.00501622
Rfx7	Cacna1a	0.00501623
Snd1	Tm4sf5	0.00501624
Ybx1	Tmem132b	0.00501624
Larp1	Rfc3	0.00501625
Ilf2	Rcor2	0.00501625
Tcf7	Tmem135	0.00501627
Nucb1	Tcf4	0.00501628
Sp9	Spaca1	0.00501629
Mapk1	Erp29	0.00501631
Prdx5	Klhl24	0.00501631
Magoh	Polr3b	0.00501634
Smad2	Psmd11	0.00501636
Egr1	Pate2	0.00501637
Hmga1	Trip12	0.00501638
Vezf1	1110032F04Rik	0.00501638
Pou2f1	Mylk	0.00501639
Ctbp1	Cish	0.0050164
Uqcrb	Acsl3	0.0050164
Rps10	Agps	0.00501641
Atoh8	Fam134b	0.00501641
Spats2	Rdh12	0.00501643
Sox3	Aven	0.00501643
Rpl35	Mgat2	0.00501643
Nap1l1	Rnf170	0.00501644
Pou3f1	Tbrg1	0.00501647
Prdx5	Cir1	0.00501648
Zbtb5	Copz2	0.00501649
Polr3g	Nadk	0.00501649
Lsm6	Bach2	0.0050165
H2afz	Ndufab1	0.0050165
Ncbp2	2022-09-07	0.00501651
Ikzf2	Mrpl9	0.00501651
Boll	Zhx3	0.00501651
Ran	Jak1	0.00501652
Tcf12	Pygo1	0.00501652
Polr3g	Zfp219	0.00501653
Lsm6	Bnip3	0.00501653
Sod1	Mns1	0.00501653
Tef	Bcar1	0.00501654
Sin3a	Wars2	0.00501656
Nup133	Mfhas1	0.00501656
Dis3	Mad2l2	0.00501658
Foxr1	Prr7	0.00501659
Gar1	Ndufa7	0.00501659
Tsc22d4	Krr1	0.00501662
Rps4x	Zbtb7a	0.00501663
Dnttip1	Cpox	0.00501664
Lhx1	Gm15097	0.00501664
Bax	Whsc1	0.00501666
Jund	Rnf187	0.00501666
Wdr83	Taf1a	0.00501666
Ilf2	Asxl1	0.00501667
Nrf1	Magi2	0.00501667
Eef1d	Srsf11	0.00501667
Cebpg	Kcnmb4	0.00501668
Mrps25	Emid1	0.00501668
Ddx4	Zdhhc7	0.00501671
Hdac2	Eno4	0.00501671
Creb3l1	Fam111a	0.00501672
Zbtb43	Nufip1	0.00501673
Gtf2a2	Slc35b2	0.00501675
Rnf114	Mta1	0.00501677
Mrps25	Clybl	0.00501677
Abl1	Zbp1	0.00501677
Rbbp5	Ube2cbp	0.0050168
Hmgb2	Nphp1	0.0050168
Pdcd11	Rlim	0.00501681
Hdac6	Nisch	0.00501681
BC005561	Ctdsp2	0.00501683
Tgif1	Epm2aip1	0.00501683
Cnot6	Cpt1c	0.00501684
Zbtb5	Gprc5c	0.00501685
Cbx7	Nptx2	0.00501686
Nap1l1	Plxna3	0.00501686
Foxo1	Mtpn	0.00501689
Trim28	Impdh1	0.00501699
H2afy	Romo1	0.00501703
Klf6	H13	0.00501704
Nr6a1	B4galt5	0.00501704
Smarcc1	Dip2a	0.00501705
Cdk2ap1	Vmn1r4	0.00501705
Hnrnpc	Eral1	0.00501706
Nr2f6	Ubl5	0.00501707
Creb3l4	Cacna1c	0.00501707
Nfatc2	Enpp4	0.00501709
Ugp2	Ccl27a	0.0050171
Ruvbl1	Pigf	0.00501712
Rbm17	Ptprs	0.00501712
Cnot4	Jund	0.00501713
Nr4a1	Tmem63a	0.00501714
Hdac2	Rbks	0.00501718
Parp1	Eci1	0.00501719
Nap1l1	Ddx25	0.0050172
Churc1	Spink2	0.0050172
Mef2d	Ylpm1	0.00501721
Eef1d	Ing1	0.00501721
Tcf7l2	1700056E22Rik	0.00501721
Hoxc9	Ccndbp1	0.00501722
Cdc5l	Rexo2	0.00501722
Cycs	3110082I17Rik	0.00501727
Mypop	Zfp467	0.00501727
Srebf2	Cblb	0.00501728
Zbtb43	Cep72	0.00501728
Hnrnpc	Rbm39	0.00501731
Sohlh2	Mapkbp1	0.00501735
Dmrt1	Ddx50	0.00501736
Cic	Mmachc	0.00501737
Hoxb4	Pycr1	0.00501737
Ssbp3	Klhl18	0.00501738
Mxi1	Tctn1	0.00501739
Gtf2h3	Abi3	0.0050174
Kdm5a	Cnpy4	0.00501741
Bclaf1	Fbxo2	0.00501741
Cdc5l	Mcoln1	0.00501741
Smarca5	Hrk	0.00501742
Anxa11	Bex4	0.00501743
Mrpl2	Lin37	0.00501743
Mafk	Mcm9	0.00501743
Zfp668	Trmu	0.00501743
Sp4	Tmem47	0.00501748
Rpl6	Akt2	0.00501748
Luzp1	Heatr1	0.00501749
Rps10	Apip	0.0050175
Zfp263	Clasrp	0.0050175
Ywhae	Hs6st1	0.0050175
Nup133	Chsy1	0.00501751
Adarb1	Vezt	0.00501751
Esr1	Sh3gl2	0.00501751
Tgif2	Tmem131	0.00501753
Snai1	Trim12a	0.00501754
Zzz3	Adck1	0.00501755
Zfp213	5930412G12Rik	0.00501755
Zscan21	Mbl2	0.00501756
Phtf1	Rnf31	0.00501756
Prdm16	Usp53	0.00501756
Rab14	Luzp1	0.00501756
Zfp37	Harbi1	0.00501757
Ddx20	Gatad2a	0.00501758
U2af1	Med29	0.00501759
Hdac2	Itgb7	0.00501764
Zkscan17	Eml2	0.00501766
Pbx1	Ell3	0.00501769
Bax	Rab14	0.00501769
Dnttip1	Jmjd1c	0.00501771
Nme1	Mrps25	0.00501772
Ybx1	Ndufa1	0.00501775
Sox13	Zfp518a	0.00501776
Smarcc1	Lrp1	0.00501777
Sox4	Pphln1	0.00501777
Zfp189	Abcd2	0.00501779
Nme1	1700020N01Rik	0.00501779
Esrra	Pms1	0.00501781
Mxd4	Hs3st1	0.00501783
Hmgb2	Arhgef17	0.00501783
Rnf138	Hmgxb4	0.00501783
Gar1	Polr2b	0.00501783
Tbx6	Siglec1	0.00501788
Ascl2	Fbxw5	0.00501788
Zfp422	Kbtbd2	0.00501789
Sox4	Taf1d	0.00501789
Zbtb25	Nfil3	0.0050179
Eef1d	Med17	0.0050179
Zfp668	Sh3bp2	0.00501792
Max	Kcnab2	0.00501792
Tgif1	Bfsp1	0.00501792
Esx1	Mus81	0.00501796
Egr2	Tbc1d14	0.00501798
Foxm1	Ccna2	0.00501799
Zfp932	Gng7	0.00501801
Smarca4	Hsf2bp	0.00501802
Egr4	Wdr34	0.00501803
T	Cdk18	0.00501804
Taf7	Trdmt1	0.00501804
Ebf3	Ppp1r14a	0.00501805
Rfx3	Dkk2	0.00501808
Bnc2	Dopey2	0.00501808
Zfp790	Usp49	0.00501808
Ssrp1	Slc26a6	0.00501809
Sox13	H2-M3	0.00501809
Smc3	Slc10a7	0.0050181
Pbx1	Ap1g2	0.0050181
Ran	Hist1h2bc	0.00501812
Rps10	Setd5	0.00501815
Rpl35	Aplp2	0.00501816
P4hb	Kcnn1	0.00501817
Gata3	Arfgef2	0.00501818
Rab2a	Derl2	0.00501818
Rab14	Tbl1x	0.0050182
Msi2	Sox3	0.00501821
Cebpz	Nudt14	0.00501821
Klf7	Adrm1	0.00501822
Kdm5b	Ryr1	0.00501825
Prdm16	Col22a1	0.00501825
Pdx1	Dclre1a	0.00501828
Barhl2	Prr14	0.00501829
Mbd2	Apobr	0.0050183
Nfib	Ubr7	0.00501832
Canx	Atpaf1	0.00501832
P4hb	Stat2	0.00501833
Rel	Klhl22	0.00501833
Pou5f1	Atad2b	0.00501834
Cbx7	Gtf3c5	0.00501839
Bax	Nuf2	0.00501839
Arfgap1	Tecr	0.0050184
Stub1	Ccdc13	0.00501844
Pbx2	Ugcg	0.00501844
Six1	Epc1	0.00501845
Ran	Arl5a	0.00501845
H2afz	Mettl2	0.00501848
Cfl2	Aimp2	0.00501848
Rbm3	Glg1	0.00501849
Zfp960	Bpgm	0.00501851
Pknox1	Atxn3	0.00501851
Mta3	Wdr45	0.00501851
Zfp64	Gm9	0.00501852
Pou4f1	Sox6	0.00501854
Gtf2i	Fam199x	0.00501854
Rpl6	Endog	0.00501854
Usf1	Tcn2	0.00501855
Rpl35	Atxn7l3b	0.00501857
Gabpb1	Abcf1	0.00501859
Zfp507	Sh2d5	0.0050186
Zfp768	1700066B19Rik	0.00501861
Zeb1	Tex2	0.00501861
Bad	S100a10	0.00501863
Smap2	Amfr	0.00501864
Rela	Igbp1b	0.00501865
Cdc5l	Phf5a	0.00501866
Nap1l1	Bst2	0.00501866
Kdm5b	4930427A07Rik	0.00501867
Phf21a	Cxcl1	0.00501869
Zfp523	Dnajc30	0.00501869
Gm12166	Cpne8	0.0050187
Rpl35	Ubxn8	0.0050187
Pura	Polr3d	0.00501871
Nr4a1	Oma1	0.00501871
P4hb	Atp8b2	0.00501872
Pknox1	Tspan5	0.00501872
Tsn	Dstn	0.00501876
Ubxn1	Map1lc3a	0.00501876
Ubxn1	Trim71	0.00501879
Cfl2	Tgfb1i1	0.0050188
Zbtb8b	Pot1b	0.00501881
Kat2a	Pqbp1	0.00501882
Cdk2ap1	Zfp623	0.00501883
Rnf138	Bok	0.00501885
Dazap1	Mpg	0.00501886
Zfp146	Aspm	0.00501887
Hoxb4	Zfp661	0.0050189
Fubp1	Cpxm1	0.0050189
Pold2	Glipr1l2	0.00501891
Nap1l1	Rab13	0.00501891
Got1	Map4k3	0.00501893
Zbtb32	Cox6a2	0.00501893
Rad21	Tmem143	0.00501893
Smc3	Fkrp	0.00501894
Srebf1	Syngr3	0.00501895
Tsn	Sf3a3	0.00501896
Smarcc1	Wdr77	0.00501897
Zbtb41	Immp2l	0.00501898
Smc3	Ccnf	0.00501898
E2f6	Ears2	0.00501898
Prdx5	Ccdc12	0.005019
Tsn	Dnaja2	0.00501902
Foxo1	Tmem218	0.00501903
Sox11	Fkrp	0.00501904
Pbx2	Lcorl	0.00501906
Sf3b1	Fbxo9	0.00501907
Cbx7	Rhox2h	0.00501907
Dmrt1	Chst11	0.00501907
Klf11	Mmachc	0.0050191
Uqcrb	Vamp7	0.00501911
Ctcf	Rrp7a	0.00501912
Sox4	Kbtbd2	0.00501913
Traf4	Atp11a	0.00501913
Mettl14	Dnm1l	0.00501915
Tbpl1	Ddah2	0.00501918
Six1	Cacna1b	0.0050192
Hnrnpc	2410016O06Rik	0.0050192
Patz1	Rnd2	0.0050192
Tcf12	Dnajc9	0.0050192
T	Zfp760	0.00501921
Pole3	Pgap1	0.00501923
Sf1	Ptcd3	0.00501924
Onecut2	Mgmt	0.00501924
Kdm5b	Pdp2	0.00501926
Klf11	Tmsb15l	0.00501926
Ssrp1	Magoh	0.00501928
Wt1	Polk	0.00501929
Nfyb	Zkscan3	0.00501936
Rbm3	Tmem59l	0.00501937
Ssbp3	Lims1	0.00501939
Foxo3	Gnat2	0.00501939
Tcf3	1810022K09Rik	0.00501939
Foxo1	Ywhag	0.00501941
Mrpl2	Sclt1	0.00501942
Ubtf	Prkch	0.00501943
Tcf15	Mmaa	0.00501943
Prkaa1	BC025920	0.00501944
R3hdm2	Arhgap26	0.00501944
Ash2l	Wdr73	0.00501947
Rbfox2	Nap1l5	0.00501947
Id4	Rbfox2	0.00501948
Mga	Mcm3ap	0.00501951
Mlx	Ybx2	0.00501952
Ets2	Kcna1	0.00501954
Gata3	Ncapg	0.00501955
Hmgb1	Cwc25	0.00501955
Tgif1	Rmst	0.00501956
Ilf2	Pim2	0.00501956
Mthfd1	Sik2	0.00501957
Tcf3	Fam131a	0.00501957
Tsnax	1810043H04Rik	0.00501959
Tia1	Amigo2	0.00501959
Dmrt1	Csnk1a1	0.0050196
Arfgap1	Lrrc8b	0.00501962
Zfp706	Mcl1	0.00501963
Ddx20	Pdzd2	0.00501963
Bnc2	Bend5	0.00501963
Xrcc1	Gmpr2	0.00501965
Tcf7l1	Kat2b	0.00501965
Gtf3a	Mutyh	0.00501965
Ybx1	Vamp3	0.00501966
Magoh	Atp2a2	0.00501966
Ube2v1	Nme6	0.00501968
Psma6	Tmem222	0.00501969
Tmem33	Sltm	0.0050197
Uqcrb	Rdh5	0.0050197
Tfdp2	Ehmt2	0.00501973
Dazap1	Tbc1d9b	0.00501973
Klf13	Ciao1	0.00501974
Ncor2	Uhmk1	0.00501975
Zfp777	Slc12a9	0.00501975
Sap30	Napepld	0.00501976
Tbx3	Lrrcc1	0.00501977
Ssbp3	Gpi1	0.00501977
Kdm5b	Rsl1d1	0.00501978
Ddx43	Lbh	0.00501978
Dpf1	Prkcsh	0.00501978
Ewsr1	Crot	0.00501978
E2f8	Rhox2c	0.0050198
Psma6	Klrg2	0.0050198
Eef1d	Aph1b	0.0050198
Rarg	Sdf4	0.00501981
Uqcrb	Rbm28	0.00501982
Mdm2	Zfp651	0.00501983
Zfp711	Wdr59	0.00501983
Ube2k	Ttc17	0.00501984
Hmgb1	Smad1	0.00501985
Mapk1	Trip13	0.00501985
Nuak1	Gas8	0.00501989
Zfp553	Chadl	0.00501989
Mxi1	Zfp667	0.00501989
Mdm2	Hcfc1r1	0.0050199
Zfp207	C2cd4a	0.0050199
Cycs	Noxo1	0.00501991
Zfp94	Rbpjl	0.00501991
Setdb1	Hoxc9	0.00501992
Msi1	Ptprr	0.00501992
Psmd12	6330403K07Rik	0.00501993
Stat1	Pitpnc1	0.00501997
Prdm11	Kif18a	0.00501997
Yeats4	Znhit6	0.00501999
Snrnp70	Rdh10	0.00502001
Foxm1	1700021F05Rik	0.00502002
Hdac1	Hmgcl	0.00502005
Pir	1700025G04Rik	0.00502005
Psmd12	Srp72	0.00502005
Rbm7	Pikfyve	0.00502005
Prrx2	Vps37d	0.00502008
Psma6	Ints2	0.00502009
Rad21	Wdr53	0.00502011
Diablo	Uqcrq	0.00502011
Klf13	Atp1b2	0.00502014
Dhx36	Tmem205	0.00502015
Sfpq	Smndc1	0.00502015
Nr1h2	Ccbl2	0.00502016
Aspscr1	Mlec	0.00502016
Zfp707	Cdkal1	0.00502016
Mbd2	Cdc42bpb	0.00502016
Snrpb2	Prmt6	0.00502022
Zfp426	Nupr1	0.00502022
Lin28a	Dpy19l1	0.00502023
Zfp707	Mmachc	0.00502023
Tia1	Tcf4	0.00502024
Prdx5	Tsg101	0.00502025
Zfp787	Sat1	0.00502025
Dmrt1	Csk	0.00502027
Rfx8	Zfp534	0.0050203
Rela	Fig4	0.00502031
Gabpa	Nes	0.00502032
Zfp422	Kcnt2	0.00502032
Tbp	Usp36	0.00502036
Hoxc4	Parp9	0.00502036
Zfp207	Lig1	0.00502038
Hmgb2	Twist1	0.00502039
Dis3	Mei1	0.0050204
Magoh	Strap	0.0050204
Zbtb8b	Zc3h3	0.0050204
Zbtb32	Nfs1	0.0050204
Ube2k	Rnh1	0.00502041
Cstf2	Sdhaf1	0.00502041
Cxxc1	Pmpca	0.00502041
Sp9	Rsph3a	0.00502042
Hdac1	Grb7	0.00502042
Bax	4931406P16Rik	0.00502045
Sod1	Rpn1	0.00502045
Atf2	Ablim1	0.00502046
Mapk1	Gm5577	0.00502046
Zfp148	Lin52	0.00502047
Hmgb1	Ndfip1	0.00502049
Apex2	Hs3st3b1	0.0050205
Dnajc21	Entpd5	0.00502052
Zfp516	Gxylt1	0.00502053
Vamp3	Stradb	0.00502053
Nme1	Churc1	0.00502056
Nap1l1	Cse1l	0.00502056
Ssrp1	Ccnl2	0.00502058
Etv5	Nrd1	0.00502058
Eef1d	BC055324	0.00502058
Zfp958	Cd93	0.00502059
Ewsr1	Tex264	0.00502063
Csnk2b	Slmo2	0.00502065
Zfp707	Wdr19	0.00502065
Srp9	Aff1	0.00502067
Apex2	Lxn	0.00502068
Tmem33	Plk5	0.00502068
Srp9	1110008F13Rik	0.00502068
Hmga1	Pbxip1	0.0050207
Zfhx3	Taco1	0.00502072
Jund	Tbc1d4	0.00502073
Vamp3	Cdk5	0.00502074
H2afz	Armc7	0.00502076
Rpl35	Map3k3	0.00502076
Zfp217	Camk2n2	0.00502076
Ywhaz	Mpzl2	0.00502077
Meis1	Abca16	0.00502077
Rps4x	Atp5d	0.00502078
Ssbp3	Plaa	0.00502079
AW146154	Ispd	0.0050208
Cebpg	Safb2	0.0050208
Ruvbl1	Nsmce1	0.0050208
Egr2	Smcr8	0.0050208
Polr3g	Fam20c	0.00502084
Rbm7	Sod2	0.00502085
Zfp655	Syt5	0.00502086
Dusp22	Arsk	0.00502086
Rbm7	Coq7	0.00502087
Tcf15	Fbxo8	0.00502087
Dmrt1	Odf1	0.00502087
Mycn	Gng7	0.00502087
Acaa1a	Rgl3	0.00502088
Glis3	Arhgap28	0.00502088
Cebpb	Klf6	0.00502088
Mafg	Setdb2	0.00502089
Smc3	Utp3	0.00502089
[truncated: 193,564 more rows]
